# Supplementary material for: Experimental conditions influence the formation and composition of the corona around gold nanoparticles
Source: Cancer Nanotechnol. 2021 Jan 6;12(1):1. doi: 10.1186/s12645-020-00071-7 (PMC7788026; doi:10.1186/s12645-020-00071-7)
Supplement: Supplementary file 2 — Additional file 2: Table S1. Identified proteins by nanoLC-MS/MS in RIPA-PC. [file 12645_2020_71_MOESM2_ESM.xlsx]

## Sheet: RIPA-PC
protein.key	protein.Entry	protein.Accession_RIPA	protein.Description	protein.dataBaseType	protein.score	protein.falsePositiveRate	protein.avgMass	protein.MatchedProducts	protein.matchedPeptides	protein.digestPeps	protein.seqCover(%)	protein.MatchedPeptideIntenSum	protein.top3MatchedPeptideIntenSum	protein.MatchedProductIntenSum	protein.AutoCurate	Top3_normalized_RIPA
420	P60709	ACTB_HUMAN	Actin_ cytoplasmic 1 OS=Homo sapiens GN=ACTB PE=1 SV=1	Regular	45499.9	0	42079	520	30	34	71.47	5576197	2276645	3500636	Green	2.00633
18871	P08670	VIME_HUMAN	Vimentin OS=Homo sapiens GN=VIM PE=1 SV=4	Regular	44601.6	0	53708.8	725	50	47	70.17	8080903	2030033	7022130	Green	1.789
7723	P08238	HS90B_HUMAN	Heat shock protein HSP 90-beta OS=Homo sapiens GN=HSP90AB1 PE=1 SV=4	Regular	21861.5	0	83606.5	558	38	67	48.07	5067037	1282876	3973180	Green	1.13056
17098	P68363	TBA1B_HUMAN	Tubulin alpha-1B chain OS=Homo sapiens GN=TUBA1B PE=1 SV=1	Regular	42931.8	0	50836	372	22	34	57.43	3055628	1142539	2308150	Green	1.00688
5327	P06733	ENOA_HUMAN	Alpha-enolase OS=Homo sapiens GN=ENO1 PE=1 SV=2	Regular	48025.3	0	47511.2	412	25	31	60.37	2696495	1026215	1796503	Green	0.90437
17099	Q9BQE3	TBA1C_HUMAN	Tubulin alpha-1C chain OS=Homo sapiens GN=TUBA1C PE=1 SV=1	Regular	36378.7	0	50579.7	304	18	34	53.45	2706606	974732	2121859	Green	0.859
17113	P07437	TBB5_HUMAN	Tubulin beta chain OS=Homo sapiens GN=TUBB PE=1 SV=2	Regular	20753.3	0	50127.2	277	18	30	47.97	2343881	974650	1624650	Green	0.858927
918	P04083	ANXA1_HUMAN	Annexin A1 OS=Homo sapiens GN=ANXA1 PE=1 SV=2	Regular	35515.6	0	38942.4	338	25	29	60.69	2392111	933974	1864875	Green	0.823081
9019	P14618	KPYM_HUMAN	Pyruvate kinase PKM OS=Homo sapiens GN=PKM PE=1 SV=4	Regular	23306.5	0	58507.3	414	27	43	49.34	2405635	877111	1452580	Green	0.77297
7237	P09211	GSTP1_HUMAN	Glutathione S-transferase P OS=Homo sapiens GN=GSTP1 PE=1 SV=2	Regular	30681.5	0	23584	185	13	15	64.76	1136086	873999	639535	Green	0.770227
7743	P11142	HSP7C_HUMAN	Heat shock cognate 71 kDa protein OS=Homo sapiens GN=HSPA8 PE=1 SV=1	Regular	24769.7	0	71126.3	395	32	50	49.54	3097901	824388	1682548	Green	0.726507
6471	P04406	G3P_HUMAN	Glyceraldehyde-3-phosphate dehydrogenase OS=Homo sapiens GN=GAPDH PE=1 SV=3	Regular	23866.4	0	36224.4	165	11	21	47.46	1332555	804903	840385	Green	0.709335
32	P63104	1433Z_HUMAN	14-3-3 protein zeta/delta OS=Homo sapiens GN=YWHAZ PE=1 SV=1	Regular	38376	0	27916.2	187	13	25	51.84	1136601	758469	609118	Green	0.668414
17102	P68366	TBA4A_HUMAN	Tubulin alpha-4A chain OS=Homo sapiens GN=TUBA4A PE=1 SV=1	Regular	24857.8	0	50665.8	278	18	34	50	2015947	735803	1132625	Green	0.648439
683	P00352	AL1A1_HUMAN	Retinal dehydrogenase 1 OS=Homo sapiens GN=ALDH1A1 PE=1 SV=2	Regular	17750.8	0	55489.2	189	16	38	37.52	1709337	730739	1008353	Green	0.643977
11525	P06748	NPM_HUMAN	Nucleophosmin OS=Homo sapiens GN=NPM1 PE=1 SV=2	Regular	6620.55	0	32746.2	135	8	22	29.93	967134	728617	576429	Green	0.642107
430	O43707	ACTN4_HUMAN	Alpha-actinin-4 OS=Homo sapiens GN=ACTN4 PE=1 SV=2	Regular	22454	0	105310	634	46	86	57.74	4189780	726747	2106496	Green	0.640459
2115	P62158	CALM_HUMAN	Calmodulin OS=Homo sapiens GN=CALM1 PE=1 SV=2	Regular	24619.1	0	16837.7	100	8	23	76.51	802372	719627	540850	Green	0.634184
7745	P04792	HSPB1_HUMAN	Heat shock protein beta-1 OS=Homo sapiens GN=HSPB1 PE=1 SV=2	Regular	12414.4	0	22839.6	88	7	15	43.41	772803	719536	548288	Green	0.634104
11704	P19338	NUCL_HUMAN	Nucleolin OS=Homo sapiens GN=NCL PE=1 SV=3	Regular	13828.2	0	76671.5	233	17	59	24.93	1597285	709269	733158	Green	0.625056
12951	P00558	PGK1_HUMAN	Phosphoglycerate kinase 1 OS=Homo sapiens GN=PGK1 PE=1 SV=3	Regular	15303.4	0	45014	241	18	33	52.28	1654678	698968	897650	Green	0.615978
13393	Q6S8J3	POTEE_HUMAN	POTE ankyrin domain family member E OS=Homo sapiens GN=POTEE PE=1 SV=3	Regular	9860.62	0	122961	155	16	100	20.19	1090690	691504	652512	Green	0.6094
7722	P07900	HS90A_HUMAN	Heat shock protein HSP 90-alpha OS=Homo sapiens GN=HSP90AA1 PE=1 SV=5	Regular	15359.8	0	85059.1	412	37	92	51.09	3106833	677673	2311691	Green	0.597211
5117	P68104	EF1A1_HUMAN	Elongation factor 1-alpha 1 OS=Homo sapiens GN=EEF1A1 PE=1 SV=1	Regular	14361.8	0	50483.1	281	19	32	50.87	1417612	666304	934688	Green	0.587192
17986	P60174	TPIS_HUMAN	Triosephosphate isomerase OS=Homo sapiens GN=TPI1 PE=1 SV=3	Regular	8533.6	0	31076.2	117	9	26	51.4	865992	662551	541823	Green	0.583885
2118	P27797	CALR_HUMAN	Calreticulin OS=Homo sapiens GN=CALR PE=1 SV=1	Regular	13242.4	0	48312.7	195	11	47	47.72	1499088	623895	859454	Green	0.549819
14824	P09651	ROA1_HUMAN	Heterogeneous nuclear ribonucleoprotein A1 OS=Homo sapiens GN=HNRNPA1 PE=1 SV=5	Regular	11945.4	0	38860.8	160	12	29	35.48	1002586	612157	610763	Green	0.539474
421	P68032	ACTC_HUMAN	Actin_ alpha cardiac muscle 1 OS=Homo sapiens GN=ACTC1 PE=1 SV=1	Regular	8882.9	0	42361.2	166	17	34	37.4	2010397	608469	1435940	Green	0.536224
919	P07355	ANXA2_HUMAN	Annexin A2 OS=Homo sapiens GN=ANXA2 PE=1 SV=2	Regular	20941.4	0	38832.2	201	15	32	42.18	1433104	574599	776349	Green	0.506376
10860	P35579	MYH9_HUMAN	Myosin-9 OS=Homo sapiens GN=MYH9 PE=1 SV=4	Regular	10868.8	0	227787	735	69	164	38.06	3270401	574534	1343630	Green	0.506318
13460	P62937	PPIA_HUMAN	Peptidyl-prolyl cis-trans isomerase A OS=Homo sapiens GN=PPIA PE=1 SV=2	Regular	21603.2	0	18240.6	185	12	12	73.94	1505389	573962	754421	Green	0.505814
14613	P61353	RL27_HUMAN	60S ribosomal protein L27 OS=Homo sapiens GN=RPL27 PE=1 SV=2	Regular	8901.64	0	15797.8	27	2	9	17.65	204025	572142	110946	Green	0.50421
427	P12814	ACTN1_HUMAN	Alpha-actinin-1 OS=Homo sapiens GN=ACTN1 PE=1 SV=2	Regular	23682.4	0	103628	529	39	76	56.05	3158535	505051	1582945	Green	0.445085
14602	P84098	RL19_HUMAN	60S ribosomal protein L19 OS=Homo sapiens GN=RPL19 PE=1 SV=1	Regular	4530.84	0	23580.1	36	3	11	16.84	212235	496299	99442	Green	0.437372
17541	P29401	TKT_HUMAN	Transketolase OS=Homo sapiens GN=TKT PE=1 SV=3	Regular	8056.67	0	68562.1	189	20	42	47.51	905994	490644	395165	Green	0.432389
705	P04075	ALDOA_HUMAN	Fructose-bisphosphate aldolase A OS=Homo sapiens GN=ALDOA PE=1 SV=2	Regular	10987.8	0	39876.3	186	14	31	50.82	759159	469024	413908	Green	0.413336
11470	P55209	NP1L1_HUMAN	Nucleosome assembly protein 1-like 1 OS=Homo sapiens GN=NAP1L1 PE=1 SV=1	Regular	6513.09	0	45659.3	116	9	25	32.48	597829	468633	302486	Green	0.412991
3578	P23528	COF1_HUMAN	Cofilin-1 OS=Homo sapiens GN=CFL1 PE=1 SV=3	Regular	36829.7	0	18730.6	191	11	19	62.65	860311	464510	378521	Green	0.409358
14825	P22626	ROA2_HUMAN	Heterogeneous nuclear ribonucleoproteins A2/B1 OS=Homo sapiens GN=HNRNPA2B1 PE=1 SV=2	Regular	8730.85	0	37486.8	126	10	29	24.65	723921	449405	317604	Green	0.396046
17061	Q01995	TAGL_HUMAN	Transgelin OS=Homo sapiens GN=TAGLN PE=1 SV=4	Regular	9144.2	0	22668	94	11	20	39.8	525275	445646	265300	Green	0.392733
2992	P10809	CH60_HUMAN	60 kDa heat shock protein_ mitochondrial OS=Homo sapiens GN=HSPD1 PE=1 SV=2	Regular	9082.77	0	61225.9	211	21	53	45.03	975206	445101	325052	Green	0.392253
10026	P29966	MARCS_HUMAN	Myristoylated alanine-rich C-kinase substrate OS=Homo sapiens GN=MARCKS PE=1 SV=4	Regular	11989.2	0	31725.8	48	2	19	33.73	291747	437620	177365	Green	0.385661
5335	P14625	ENPL_HUMAN	Endoplasmin OS=Homo sapiens GN=HSP90B1 PE=1 SV=1	Regular	8398.56	0	92754.2	298	26	82	34.5	1399460	422559	616542	Green	0.372388
5127	P13639	EF2_HUMAN	Elongation factor 2 OS=Homo sapiens GN=EEF2 PE=1 SV=4	Regular	7410.62	0	96307.8	285	23	69	31.35	1291369	420423	489449	Green	0.370505
18515	P22314	UBA1_HUMAN	Ubiquitin-like modifier-activating enzyme 1 OS=Homo sapiens GN=UBA1 PE=1 SV=3	Regular	5665.94	0	118933	217	23	68	35.44	1053107	413100	346685	Green	0.364052
14968	P62979	RS27A_HUMAN	Ubiquitin-40S ribosomal protein S27a OS=Homo sapiens GN=RPS27A PE=1 SV=2	Regular	9729.5	0	18307.1	49	4	10	24.36	428258	411731	303238	Green	0.362845
12806	P07237	PDIA1_HUMAN	Protein disulfide-isomerase OS=Homo sapiens GN=P4HB PE=1 SV=3	Regular	12134.4	0	57515.6	171	15	50	36.81	864385	394521	348610	Green	0.347679
27	P62258	1433E_HUMAN	14-3-3 protein epsilon OS=Homo sapiens GN=YWHAE PE=1 SV=1	Regular	18922.1	0	29345	180	15	29	62.75	839998	390152	407340	Green	0.343828
9349	P00338	LDHA_HUMAN	L-lactate dehydrogenase A chain OS=Homo sapiens GN=LDHA PE=1 SV=2	Regular	6469.26	0	36973.9	102	11	31	34.94	579941	387032	242004	Green	0.341079
14950	P62280	RS11_HUMAN	40S ribosomal protein S11 OS=Homo sapiens GN=RPS11 PE=1 SV=3	Regular	9389.85	0	18601.8	19	1	18	11.39	128909	386727	47963	Green	0.34081
7648	Q00839	HNRPU_HUMAN	Heterogeneous nuclear ribonucleoprotein U OS=Homo sapiens GN=HNRNPU PE=1 SV=6	Regular	2790.17	0	91325.9	119	13	55	20.97	659126	384269	301069	Green	0.338644
17112	P68371	TBB4B_HUMAN	Tubulin beta-4B chain OS=Homo sapiens GN=TUBB4B PE=1 SV=1	Regular	16585.6	0	50287.4	248	18	30	41.35	1679318	383993	1049051	Green	0.338401
13603	P30041	PRDX6_HUMAN	Peroxiredoxin-6 OS=Homo sapiens GN=PRDX6 PE=1 SV=3	Regular	10128.5	0	25149.1	112	12	28	63.84	544177	381526	221094	Green	0.336227
14983	P62241	RS8_HUMAN	40S ribosomal protein S8 OS=Homo sapiens GN=RPS8 PE=1 SV=2	Regular	20488.2	0	24490.3	111	8	16	47.12	632221	372251	263411	Green	0.328053
5124	P26641	EF1G_HUMAN	Elongation factor 1-gamma OS=Homo sapiens GN=EEF1G PE=1 SV=3	Regular	7995.47	0	50461	141	14	37	45.54	640629	367077	285358	Green	0.323493
922	P08758	ANXA5_HUMAN	Annexin A5 OS=Homo sapiens GN=ANXA5 PE=1 SV=2	Regular	13571.3	0	35993.9	169	18	29	60.63	758062	360700	362346	Green	0.317873
3339	O00299	CLIC1_HUMAN	Chloride intracellular channel protein 1 OS=Homo sapiens GN=CLIC1 PE=1 SV=4	Regular	12178.2	0	27264.9	113	9	20	50.62	507913	356285	227764	Green	0.313982
9350	P07195	LDHB_HUMAN	L-lactate dehydrogenase B chain OS=Homo sapiens GN=LDHB PE=1 SV=2	Regular	6809.3	0	36923.7	118	12	25	38.32	583965	351698	237564	Green	0.30994
2110	Q05682	CALD1_HUMAN	Caldesmon OS=Homo sapiens GN=CALD1 PE=1 SV=3	Regular	3088.88	0	93288.2	98	11	63	19.8	493143	341283	264963	Green	0.300762
26	P31946	1433B_HUMAN	14-3-3 protein beta/alpha OS=Homo sapiens GN=YWHAB PE=1 SV=3	Regular	26464.5	0	28196.5	144	10	22	36.99	598110	336558	320718	Green	0.296598
14975	P61247	RS3A_HUMAN	40S ribosomal protein S3a OS=Homo sapiens GN=RPS3A PE=1 SV=2	Regular	8946.57	0	30173.1	63	5	28	21.59	358554	336352	124581	Green	0.296416
17059	P37802	TAGL2_HUMAN	Transgelin-2 OS=Homo sapiens GN=TAGLN2 PE=1 SV=3	Regular	12937.4	0	22562.6	129	11	25	62.81	557545	333119	220246	Green	0.293567
6483	P06744	G6PI_HUMAN	Glucose-6-phosphate isomerase OS=Homo sapiens GN=GPI PE=1 SV=4	Regular	3006.47	0	63375.4	99	11	40	26.16	463762	330267	152213	Green	0.291054
7976	P60842	IF4A1_HUMAN	Eukaryotic initiation factor 4A-I OS=Homo sapiens GN=EIF4A1 PE=1 SV=1	Regular	8263.9	0	46382.2	145	15	46	45.07	719342	328232	311821	Green	0.28926
2147	Q01518	CAP1_HUMAN	Adenylyl cyclase-associated protein 1 OS=Homo sapiens GN=CAP1 PE=1 SV=5	Regular	6229.87	0	52357.8	72	6	44	17.89	354330	325517	163244	Green	0.286868
14827	P51991	ROA3_HUMAN	Heterogeneous nuclear ribonucleoprotein A3 OS=Homo sapiens GN=HNRNPA3 PE=1 SV=2	Regular	4704.5	0	39823.1	104	11	32	29.63	526730	319315	224460	Green	0.281402
16527	Q01130	SRSF2_HUMAN	Serine/arginine-rich splicing factor 2 OS=Homo sapiens GN=SRSF2 PE=1 SV=4	Regular	6525.38	0	25476.4	26	2	18	14.03	111570	318216	36998	Green	0.280434
12928	P18669	PGAM1_HUMAN	Phosphoglycerate mutase 1 OS=Homo sapiens GN=PGAM1 PE=1 SV=2	Regular	14522.1	0	28918	152	17	20	64.17	658801	317194	268390	Green	0.279533
14646	P05388	RLA0_HUMAN	60S acidic ribosomal protein P0 OS=Homo sapiens GN=RPLP0 PE=1 SV=1	Regular	6806.67	0	34444.7	86	7	20	36.59	382133	316139	155517	Green	0.278603
15012	P08865	RSSA_HUMAN	40S ribosomal protein SA OS=Homo sapiens GN=RPSA PE=1 SV=4	Regular	4849.05	0	32968.2	55	5	25	19.32	327976	315443	108333	Green	0.27799
17280	Q15185	TEBP_HUMAN	Prostaglandin E synthase 3 OS=Homo sapiens GN=PTGES3 PE=1 SV=1	Regular	12620.5	0	18982.6	44	3	15	26.25	309744	309744	157402	Green	0.272967
7330	P62807	H2B1C_HUMAN	Histone H2B type 1-C/E/F/G/I OS=Homo sapiens GN=HIST1H2BC PE=1 SV=4	Regular	10301	0	13906.2	106	6	11	28.57	625820	306008	378578	Green	0.269675
17316	P55072	TERA_HUMAN	Transitional endoplasmic reticulum ATPase OS=Homo sapiens GN=VCP PE=1 SV=4	Regular	9894.22	0	90006.3	260	27	69	46.77	1016829	302170	344099	Green	0.266293
7715	P0DMV8	HS71A_HUMAN	Heat shock 70 kDa protein 1A OS=Homo sapiens GN=HSPA1A PE=1 SV=1	Regular	7430.79	0	70337.5	167	18	49	42.59	705123	300184	256839	Green	0.264542
10430	P19105	ML12A_HUMAN	Myosin regulatory light chain 12A OS=Homo sapiens GN=MYL12A PE=1 SV=2	Regular	13834.3	0	19851.2	101	8	19	56.73	460852	297760	185446	Green	0.262406
7190	P11021	GRP78_HUMAN	78 kDa glucose-regulated protein OS=Homo sapiens GN=HSPA5 PE=1 SV=2	Regular	12867.3	0	72447.1	266	21	52	33.49	1291211	288250	486556	Green	0.254025
14648	P05387	RLA2_HUMAN	60S acidic ribosomal protein P2 OS=Homo sapiens GN=RPLP2 PE=1 SV=1	Regular	5835.06	0	11665	45	3	9	53.91	217398	284102	65481	Green	0.25037
6689	P50395	GDIB_HUMAN	Rab GDP dissociation inhibitor beta OS=Homo sapiens GN=GDI2 PE=1 SV=2	Regular	7539.76	0	51119.6	162	19	42	50.34	657991	282932	252531	Green	0.249339
8292	Q15181	IPYR_HUMAN	Inorganic pyrophosphatase OS=Homo sapiens GN=PPA1 PE=1 SV=2	Regular	10526.7	0	33116.3	122	13	26	54.33	465831	281319	159401	Green	0.247917
17111	P04350	TBB4A_HUMAN	Tubulin beta-4A chain OS=Homo sapiens GN=TUBB4A PE=1 SV=2	Regular	12884	0	50042.1	183	16	30	41.89	1175957	279817	677505	Green	0.246594
17236	P78371	TCPB_HUMAN	T-complex protein 1 subunit beta OS=Homo sapiens GN=CCT2 PE=1 SV=4	Regular	10243.7	0	57830.5	194	18	47	51.59	533192	276347	179385	Green	0.243536
10867	P60660	MYL6_HUMAN	Myosin light polypeptide 6 OS=Homo sapiens GN=MYL6 PE=1 SV=2	Regular	7087.32	0	17101.2	46	6	14	36.42	292991	275777	140951	Green	0.243033
12738	P12004	PCNA_HUMAN	Proliferating cell nuclear antigen OS=Homo sapiens GN=PCNA PE=1 SV=1	Regular	12188.4	0	29111	65	7	23	47.89	311501	272816	132016	Green	0.240424
14637	P36578	RL4_HUMAN	60S ribosomal protein L4 OS=Homo sapiens GN=RPL4 PE=1 SV=5	Regular	2648.48	0	47982.5	96	11	34	24.12	514316	270531	265854	Green	0.23841
1069	P84077	ARF1_HUMAN	ADP-ribosylation factor 1 OS=Homo sapiens GN=ARF1 PE=1 SV=2	Regular	14820.9	0	20753.8	83	8	14	56.35	347707	267674	135753	Green	0.235892
707	P09972	ALDOC_HUMAN	Fructose-bisphosphate aldolase C OS=Homo sapiens GN=ALDOC PE=1 SV=2	Regular	3976.73	0	39855.1	76	8	33	32.69	431360	266986	294439	Green	0.235287
10511	P26038	MOES_HUMAN	Moesin OS=Homo sapiens GN=MSN PE=1 SV=3	Regular	9698.72	0	67934.2	203	17	63	40.9	855613	265483	388119	Green	0.233962
3332	Q00610	CLH1_HUMAN	Clathrin heavy chain 1 OS=Homo sapiens GN=CLTC PE=1 SV=5	Regular	3963.28	0	193383	349	45	133	34.87	1024666	264825	340910	Green	0.233382
19208	P12956	XRCC6_HUMAN	X-ray repair cross-complementing protein 6 OS=Homo sapiens GN=XRCC6 PE=1 SV=2	Regular	6286.72	0	70128.3	155	19	56	33.99	635497	263522	184607	Green	0.232233
14969	Q71UM5	RS27L_HUMAN	40S ribosomal protein S27-like OS=Homo sapiens GN=RPS27L PE=1 SV=3	Regular	4927.15	0	9819.35	18	2	7	15.48	99363	262998	26313	Green	0.231772
7649	O60506	HNRPQ_HUMAN	Heterogeneous nuclear ribonucleoprotein Q OS=Homo sapiens GN=SYNCRIP PE=1 SV=2	Regular	6272.54	0	69830.8	206	20	50	39.33	638665	261196	210556	Green	0.230184
5121	P24534	EF1B_HUMAN	Elongation factor 1-beta OS=Homo sapiens GN=EEF1B2 PE=1 SV=3	Regular	9529.9	0	24934.8	68	6	19	40.44	315391	258883	165936	Green	0.228145
1410	P06576	ATPB_HUMAN	ATP synthase subunit beta_ mitochondrial OS=Homo sapiens GN=ATP5B PE=1 SV=3	Regular	6412.94	0	56560	198	22	38	61.06	610224	255886	249883	Green	0.225504
5210	O75821	EIF3G_HUMAN	Eukaryotic translation initiation factor 3 subunit G OS=Homo sapiens GN=EIF3G PE=1 SV=2	Regular	107.632	1.19	35896.2	10	2	32	5	87729	254901	22842	Yellow	0.224636
3020	Q9UKJ5	CHIC2_HUMAN	Cysteine-rich hydrophobic domain-containing protein 2 OS=Homo sapiens GN=CHIC2 PE=1 SV=1	Regular	443.5	0	19881.7	19	3	14	20	175187	253755	77145	Green	0.223626
10960	E9PAV3	NACAM_HUMAN	Nascent polypeptide-associated complex subunit alpha_ muscle-specific form OS=Homo sapiens GN=NACA PE=1 SV=1	Regular	10273.5	0	206106	80	10	151	6.4	296814	245590	130289	Green	0.216431
15797	Q9H299	SH3L3_HUMAN	SH3 domain-binding glutamic acid-rich-like protein 3 OS=Homo sapiens GN=SH3BGRL3 PE=1 SV=1	Regular	1257.27	0	10494.8	14	1	7	20.43	81523	244569	46214	Green	0.215531
17239	P49368	TCPG_HUMAN	T-complex protein 1 subunit gamma OS=Homo sapiens GN=CCT3 PE=1 SV=4	Regular	4501.6	0	61104.3	156	22	48	49.72	663482	240677	231035	Green	0.212101
16660	P31948	STIP1_HUMAN	Stress-induced-phosphoprotein 1 OS=Homo sapiens GN=STIP1 PE=1 SV=1	Regular	8378.98	0	63266.7	113	11	64	25.97	310386	235064	103344	Green	0.207154
6690	P52565	GDIR1_HUMAN	Rho GDP-dissociation inhibitor 1 OS=Homo sapiens GN=ARHGDIA PE=1 SV=3	Regular	7016.42	0	23264.2	38	6	17	33.82	253614	233840	114749	Green	0.206076
10166	P40925	MDHC_HUMAN	Malate dehydrogenase_ cytoplasmic OS=Homo sapiens GN=MDH1 PE=1 SV=4	Regular	4076.39	0	36654.3	71	10	34	33.23	291175	233668	84961	Green	0.205924
13274	P13796	PLSL_HUMAN	Plastin-2 OS=Homo sapiens GN=LCP1 PE=1 SV=6	Regular	5717.67	0	70858.8	163	19	54	36.52	732344	232696	287636	Green	0.205068
14616	P62888	RL30_HUMAN	60S ribosomal protein L30 OS=Homo sapiens GN=RPL30 PE=1 SV=2	Regular	9894.16	0	12955.2	55	4	7	51.3	305328	232015	131583	Green	0.204467
17246	P40227	TCPZ_HUMAN	T-complex protein 1 subunit zeta OS=Homo sapiens GN=CCT6A PE=1 SV=3	Regular	5570.45	0	58480.5	118	11	41	29.38	458087	231644	163016	Green	0.20414
12811	Q15084	PDIA6_HUMAN	Protein disulfide-isomerase A6 OS=Homo sapiens GN=PDIA6 PE=1 SV=1	Regular	8030.23	0	48520.6	143	13	35	40.68	494471	231056	195420	Green	0.203622
17991	P67936	TPM4_HUMAN	Tropomyosin alpha-4 chain OS=Homo sapiens GN=TPM4 PE=1 SV=3	Regular	2741.16	0	28635.9	136	13	28	49.19	1120827	229895	782475	Green	0.202599
14971	P62857	RS28_HUMAN	40S ribosomal protein S28 OS=Homo sapiens GN=RPS28 PE=1 SV=1	Regular	12668.3	0	7898.07	24	2	6	23.19	160054	227442	115457	Green	0.200437
17240	Q99832	TCPH_HUMAN	T-complex protein 1 subunit eta OS=Homo sapiens GN=CCT7 PE=1 SV=2	Regular	5712.05	0	59880	143	15	43	48.8	410600	227404	134246	Green	0.200404
12808	P30101	PDIA3_HUMAN	Protein disulfide-isomerase A3 OS=Homo sapiens GN=PDIA3 PE=1 SV=4	Regular	6731.9	0	57181.6	140	13	49	27.52	487721	225416	176716	Green	0.198652
14953	P62263	RS14_HUMAN	40S ribosomal protein S14 OS=Homo sapiens GN=RPS14 PE=1 SV=3	Regular	2503.36	0	16443.8	31	2	11	15.23	112585	224856	52613	Green	0.198158
7645	P14866	HNRPL_HUMAN	Heterogeneous nuclear ribonucleoprotein L OS=Homo sapiens GN=HNRNPL PE=1 SV=2	Regular	3252.97	0	64760.2	82	11	34	27.16	296323	224298	163116	Green	0.197667
14976	P23396	RS3_HUMAN	40S ribosomal protein S3 OS=Homo sapiens GN=RPS3 PE=1 SV=2	Regular	8035.93	0	26859.4	72	7	26	46.09	295024	223553	108492	Green	0.19701
6889	P60983	GMFB_HUMAN	Glia maturation factor beta OS=Homo sapiens GN=GMFB PE=1 SV=2	Regular	553.399	0	16884.3	13	2	12	27.46	148563	222844	15889	Green	0.196386
7644	P61978	HNRPK_HUMAN	Heterogeneous nuclear ribonucleoprotein K OS=Homo sapiens GN=HNRNPK PE=1 SV=1	Regular	3217.92	0	51261.5	62	9	38	36.07	268317	222598	114538	Green	0.196168
14981	P62753	RS6_HUMAN	40S ribosomal protein S6 OS=Homo sapiens GN=RPS6 PE=1 SV=1	Regular	3967.35	0	28851.8	40	4	20	15.66	235153	221875	86423	Green	0.195531
5441	P84090	ERH_HUMAN	Enhancer of rudimentary homolog OS=Homo sapiens GN=ERH PE=1 SV=1	Regular	6618.02	0	12430	20	1	12	16.35	73762	221286	23660	Green	0.195012
7636	P31943	HNRH1_HUMAN	Heterogeneous nuclear ribonucleoprotein H OS=Homo sapiens GN=HNRNPH1 PE=1 SV=4	Regular	7932.58	0	49514.7	75	6	27	20.49	469252	219486	168051	Green	0.193426
17243	P50990	TCPQ_HUMAN	T-complex protein 1 subunit theta OS=Homo sapiens GN=CCT8 PE=1 SV=4	Regular	6149.34	0	60191	143	18	52	42.52	582062	218951	194529	Green	0.192954
12858	P30086	PEBP1_HUMAN	Phosphatidylethanolamine-binding protein 1 OS=Homo sapiens GN=PEBP1 PE=1 SV=3	Regular	11556.4	0	21170.9	79	8	13	63.1	291423	218158	133741	Green	0.192256
5578	P15311	EZRI_HUMAN	Ezrin OS=Homo sapiens GN=EZR PE=1 SV=4	Regular	6270.5	0	69527	142	16	74	34.47	551337	215335	212783	Green	0.189768
31	P27348	1433T_HUMAN	14-3-3 protein theta OS=Homo sapiens GN=YWHAQ PE=1 SV=1	Regular	9542.2	0	28049.4	114	9	24	33.88	464918	214922	205396	Green	0.189404
14954	P62244	RS15A_HUMAN	40S ribosomal protein S15a OS=Homo sapiens GN=RPS15A PE=1 SV=2	Regular	2275.81	0	14953.6	16	1	12	10.77	71324	213972	31239	Green	0.188567
14592	P27635	RL10_HUMAN	60S ribosomal protein L10 OS=Homo sapiens GN=RPL10 PE=1 SV=4	Regular	8616.87	0	25060.2	72	5	14	26.17	252899	211536	102983	Green	0.18642
6606	P63244	GBLP_HUMAN	Guanine nucleotide-binding protein subunit beta-2-like 1 OS=Homo sapiens GN=GNB2L1 PE=1 SV=3	Regular	5577.84	0	35533	107	9	27	46.69	567854	210882	305658	Green	0.185844
920	P12429	ANXA3_HUMAN	Annexin A3 OS=Homo sapiens GN=ANXA3 PE=1 SV=3	Regular	9938.12	0	36546.4	110	10	35	41.18	415178	208452	136620	Green	0.183702
7643	P52597	HNRPF_HUMAN	Heterogeneous nuclear ribonucleoprotein F OS=Homo sapiens GN=HNRNPF PE=1 SV=3	Regular	5953.14	0	46014.1	78	6	26	23.37	305231	208206	94918	Green	0.183485
12650	Q15365	PCBP1_HUMAN	Poly(rC)-binding protein 1 OS=Homo sapiens GN=PCBP1 PE=1 SV=2	Regular	7960.98	0	38011.1	69	8	24	45.79	301132	206585	143621	Green	0.182057
13275	P13797	PLST_HUMAN	Plastin-3 OS=Homo sapiens GN=PLS3 PE=1 SV=4	Regular	7213.55	0	71324.4	200	21	56	36.98	740057	205275	285392	Green	0.180902
17235	P17987	TCPA_HUMAN	T-complex protein 1 subunit alpha OS=Homo sapiens GN=TCP1 PE=1 SV=1	Regular	5135.38	0	60856.9	121	13	46	38.67	389053	204472	112346	Green	0.180195
14608	P62829	RL23_HUMAN	60S ribosomal protein L23 OS=Homo sapiens GN=RPL23 PE=1 SV=1	Regular	5936.79	0	14979.5	30	3	13	25	139095	203264	55514	Green	0.17913
14128	P62826	RAN_HUMAN	GTP-binding nuclear protein Ran OS=Homo sapiens GN=RAN PE=1 SV=3	Regular	2975.61	0	24594.2	31	6	17	49.54	154049	202101	79886	Green	0.178105
11189	Q8NHV4	NEDD1_HUMAN	Protein NEDD1 OS=Homo sapiens GN=NEDD1 PE=1 SV=1	Regular	106.002	1.18	72593.5	11	5	51	4.55	157801	201684	3721	Green	0.177738
17237	P50991	TCPD_HUMAN	T-complex protein 1 subunit delta OS=Homo sapiens GN=CCT4 PE=1 SV=4	Regular	7307.27	0	58437.6	150	11	42	33.02	462815	201468	169819	Green	0.177547
14964	P62847	RS24_HUMAN	40S ribosomal protein S24 OS=Homo sapiens GN=RPS24 PE=1 SV=1	Regular	20916.2	0	15423.2	35	4	10	26.32	151284	201178	52802	Green	0.177292
14607	P62750	RL23A_HUMAN	60S ribosomal protein L23a OS=Homo sapiens GN=RPL23A PE=1 SV=1	Regular	2666.12	0	17695.1	11	2	12	15.38	133907	200860	75699	Green	0.177012
169	P52209	6PGD_HUMAN	6-phosphogluconate dehydrogenase_ decarboxylating OS=Homo sapiens GN=PGD PE=1 SV=3	Regular	4508.27	0	53653.3	83	8	36	22.77	258946	200160	92254	Green	0.176395
13643	P07737	PROF1_HUMAN	Profilin-1 OS=Homo sapiens GN=PFN1 PE=1 SV=2	Regular	6770.58	0	15225.3	51	4	16	22.86	218958	199635	88613	Green	0.175932
10941	P41227	NAA10_HUMAN	N-alpha-acetyltransferase 10 OS=Homo sapiens GN=NAA10 PE=1 SV=1	Regular	249.181	0.21	26629.6	12	3	25	22.55	136798	199419	21600	Green	0.175742
14982	P62081	RS7_HUMAN	40S ribosomal protein S7 OS=Homo sapiens GN=RPS7 PE=1 SV=1	Regular	5746.16	0	22126.9	55	5	21	42.78	216160	199191	75852	Green	0.175541
17489	Q13263	TIF1B_HUMAN	Transcription intermediary factor 1-beta OS=Homo sapiens GN=TRIM28 PE=1 SV=5	Regular	3272.2	0	90317.6	127	16	56	38.2	465452	196670	195104	Green	0.173319
7987	P63241	IF5A1_HUMAN	Eukaryotic translation initiation factor 5A-1 OS=Homo sapiens GN=EIF5A PE=1 SV=2	Regular	7992.93	0	17060.4	122	6	14	53.9	597295	195944	319374	Green	0.172679
6404	P35637	FUS_HUMAN	RNA-binding protein FUS OS=Homo sapiens GN=FUS PE=1 SV=1	Regular	2707.33	0	53654	66	6	19	19.77	261888	192309	124146	Green	0.169476
15716	P23246	SFPQ_HUMAN	Splicing factor_ proline- and glutamine-rich OS=Homo sapiens GN=SFPQ PE=1 SV=2	Regular	2821.19	0	76263.6	78	7	47	16.83	329347	191835	137575	Green	0.169058
14973	P15880	RS2_HUMAN	40S ribosomal protein S2 OS=Homo sapiens GN=RPS2 PE=1 SV=2	Regular	4952.01	0	31609.6	52	5	27	18.77	215086	189066	57471	Green	0.166618
271	Q8NE71	ABCF1_HUMAN	ATP-binding cassette sub-family F member 1 OS=Homo sapiens GN=ABCF1 PE=1 SV=2	Regular	127.165	0.71	96382.1	21	9	66	11.83	207309	188905	31129	Yellow	0.166476
12809	P13667	PDIA4_HUMAN	Protein disulfide-isomerase A4 OS=Homo sapiens GN=PDIA4 PE=1 SV=2	Regular	3142.59	0	73274.7	129	16	69	28.53	399430	188819	156655	Green	0.1664
13924	P31939	PUR9_HUMAN	Bifunctional purine biosynthesis protein PURH OS=Homo sapiens GN=ATIC PE=1 SV=3	Regular	4897.31	0	65129.2	131	16	55	38.34	352036	187908	112502	Green	0.165597
16528	P84103	SRSF3_HUMAN	Serine/arginine-rich splicing factor 3 OS=Homo sapiens GN=SRSF3 PE=1 SV=1	Regular	2983.28	0	19557.7	30	4	14	21.95	212298	186854	106110	Green	0.164668
1409	P25705	ATPA_HUMAN	ATP synthase subunit alpha_ mitochondrial OS=Homo sapiens GN=ATP5A1 PE=1 SV=1	Regular	4136.86	0	59864.8	90	9	46	22.97	274203	185360	86927	Green	0.163352
2660	Q16543	CDC37_HUMAN	Hsp90 co-chaperone Cdc37 OS=Homo sapiens GN=CDC37 PE=1 SV=1	Regular	3967.39	0	44981.6	75	7	31	21.69	220863	184779	91024	Green	0.16284
18872	P18206	VINC_HUMAN	Vinculin OS=Homo sapiens GN=VCL PE=1 SV=4	Regular	3028.3	0	124370	211	26	107	34.66	596152	184525	206810	Green	0.162616
16503	P37108	SRP14_HUMAN	Signal recognition particle 14 kDa protein OS=Homo sapiens GN=SRP14 PE=1 SV=2	Regular	6646.91	0	14684	19	1	12	10.29	60730	182190	19768	Green	0.160558
13770	Q99436	PSB7_HUMAN	Proteasome subunit beta type-7 OS=Homo sapiens GN=PSMB7 PE=1 SV=1	Regular	2243.32	0	30307.7	19	2	18	17.69	64158	180939	6556	Green	0.159456
14642	P18124	RL7_HUMAN	60S ribosomal protein L7 OS=Homo sapiens GN=RPL7 PE=1 SV=1	Regular	3379.58	0	29282.9	43	5	20	24.19	189782	180222	80638	Green	0.158824
14967	P62854	RS26_HUMAN	40S ribosomal protein S26 OS=Homo sapiens GN=RPS26 PE=1 SV=3	Regular	8989.06	0	13300.6	18	1	6	13.04	59980	179940	17986	Green	0.158575
8280	O95373	IPO7_HUMAN	Importin-7 OS=Homo sapiens GN=IPO7 PE=1 SV=1	Regular	1612.89	0	120828	111	19	69	24.47	353012	179118	91787	Green	0.157851
13598	Q06830	PRDX1_HUMAN	Peroxiredoxin-1 OS=Homo sapiens GN=PRDX1 PE=1 SV=1	Regular	4156.39	0	22338.5	81	9	18	46.73	278939	177923	88251	Green	0.156798
6325	P14324	FPPS_HUMAN	Farnesyl pyrophosphate synthase OS=Homo sapiens GN=FDPS PE=1 SV=4	Regular	1101.04	0	48788.8	34	3	32	9.79	177451	177451	83401	Green	0.156382
15700	Q01105	SET_HUMAN	Protein SET OS=Homo sapiens GN=SET PE=1 SV=3	Regular	2473.89	0	33488.9	22	4	17	13.45	187536	176912	68414	Green	0.155907
15126	P31949	S10AB_HUMAN	Protein S100-A11 OS=Homo sapiens GN=S100A11 PE=1 SV=2	Regular	13119.9	0	11854.5	34	3	9	25.71	120033	176378	33974	Green	0.155436
14606	P35268	RL22_HUMAN	60S ribosomal protein L22 OS=Homo sapiens GN=RPL22 PE=1 SV=2	Regular	10976.1	0	14844	44	3	7	42.19	174134	174134	64638	Green	0.153459
14638	P46777	RL5_HUMAN	60S ribosomal protein L5 OS=Homo sapiens GN=RPL5 PE=1 SV=3	Regular	3925.3	0	34590.8	44	7	23	38.38	212619	172809	87812	Green	0.152291
19207	P13010	XRCC5_HUMAN	X-ray repair cross-complementing protein 5 OS=Homo sapiens GN=XRCC5 PE=1 SV=3	Regular	3658.88	0	83275	152	19	62	42.76	482199	170736	185601	Green	0.150464
15709	Q13435	SF3B2_HUMAN	Splicing factor 3B subunit 2 OS=Homo sapiens GN=SF3B2 PE=1 SV=2	Regular	896.655	0	100342	66	10	69	22.35	201416	170621	72313	Green	0.150363
14644	P32969	RL9_HUMAN	60S ribosomal protein L9 OS=Homo sapiens GN=RPL9 PE=1 SV=1	Regular	6978.41	0	21977.5	45	3	13	29.17	174212	170610	55611	Green	0.150353
9516	P20700	LMNB1_HUMAN	Lamin-B1 OS=Homo sapiens GN=LMNB1 PE=1 SV=2	Regular	1244.12	0	66693.6	70	13	68	33.45	252391	169704	65703	Green	0.149555
5119	Q05639	EF1A2_HUMAN	Elongation factor 1-alpha 2 OS=Homo sapiens GN=EEF1A2 PE=1 SV=1	Regular	2596.96	0	50812.4	120	11	32	38.44	374259	169635	176818	Green	0.149494
7740	P34932	HSP74_HUMAN	Heat shock 70 kDa protein 4 OS=Homo sapiens GN=HSPA4 PE=1 SV=4	Regular	5490.2	0	95186.5	213	28	74	52.38	675792	168878	214181	Green	0.148827
15379	P23526	SAHH_HUMAN	Adenosylhomocysteinase OS=Homo sapiens GN=AHCY PE=1 SV=4	Regular	4108.93	0	48286.5	103	10	31	25.93	336802	167487	104452	Green	0.147601
14599	P18621	RL17_HUMAN	60S ribosomal protein L17 OS=Homo sapiens GN=RPL17 PE=1 SV=3	Regular	10328	0	21625.2	47	4	14	31.52	175493	166992	72190	Green	0.147165
14601	Q07020	RL18_HUMAN	60S ribosomal protein L18 OS=Homo sapiens GN=RPL18 PE=1 SV=2	Regular	4773.84	0	21748.6	31	4	10	21.81	167315	166551	71331	Green	0.146776
4901	Q16643	DREB_HUMAN	Drebrin OS=Homo sapiens GN=DBN1 PE=1 SV=4	Regular	2514.94	0	71885.6	105	14	45	42.68	338445	164790	161545	Green	0.145224
6872	P14314	GLU2B_HUMAN	Glucosidase 2 subunit beta OS=Homo sapiens GN=PRKCSH PE=1 SV=2	Regular	4921.69	0	60395	70	6	41	22.92	194131	164098	84973	Green	0.144614
14596	P26373	RL13_HUMAN	60S ribosomal protein L13 OS=Homo sapiens GN=RPL13 PE=1 SV=4	Regular	2852.95	0	24318.5	29	2	18	9.95	137834	164072	68443	Green	0.144591
10868	P24844	MYL9_HUMAN	Myosin regulatory light polypeptide 9 OS=Homo sapiens GN=MYL9 PE=1 SV=4	Regular	7435.39	0	19884.3	67	7	19	59.3	196637	163725	68161	Green	0.144286
12491	Q13310	PABP4_HUMAN	Polyadenylate-binding protein 4 OS=Homo sapiens GN=PABPC4 PE=1 SV=1	Regular	5056.67	0	71125.2	97	13	47	24.07	392271	163306	147857	Green	0.143917
332	P07108	ACBP_HUMAN	Acyl-CoA-binding protein OS=Homo sapiens GN=DBI PE=1 SV=2	Regular	2556.11	0	10044.4	21	3	6	58.62	109792	162633	29333	Green	0.143323
110	P30153	2AAA_HUMAN	Serine/threonine-protein phosphatase 2A 65 kDa regulatory subunit A alpha isoform OS=Homo sapiens GN=PPP2R1A PE=1 SV=4	Regular	3076.69	0	66107.1	88	12	50	30.22	268116	162624	76179	Green	0.143315
7189	P38646	GRP75_HUMAN	Stress-70 protein_ mitochondrial OS=Homo sapiens GN=HSPA9 PE=1 SV=2	Regular	3046.64	0	73965.8	106	15	69	29.46	364569	161520	103547	Green	0.142342
15773	Q9Y2Z0	SGT1_HUMAN	Protein SGT1 homolog OS=Homo sapiens GN=SUGT1 PE=1 SV=3	Regular	1069.59	0	41309.3	25	6	32	24.38	166393	161480	74369	Green	0.142307
14594	P30050	RL12_HUMAN	60S ribosomal protein L12 OS=Homo sapiens GN=RPL12 PE=1 SV=1	Regular	4084.74	0	17989.7	34	3	15	30.91	161281	161281	56675	Green	0.142132
2119	O43852	CALU_HUMAN	Calumenin OS=Homo sapiens GN=CALU PE=1 SV=2	Regular	3095.94	0	37220.9	75	9	36	48.25	231252	160572	96726	Green	0.141507
5123	P29692	EF1D_HUMAN	Elongation factor 1-delta OS=Homo sapiens GN=EEF1D PE=1 SV=5	Regular	1963.21	0	31235.9	41	8	26	49.11	177076	160288	59679	Green	0.141257
8172	Q12906	ILF3_HUMAN	Interleukin enhancer-binding factor 3 OS=Homo sapiens GN=ILF3 PE=1 SV=3	Regular	1150.34	0	95737.7	57	11	57	17.11	209612	156958	41917	Green	0.138322
8179	P52294	IMA5_HUMAN	Importin subunit alpha-5 OS=Homo sapiens GN=KPNA1 PE=1 SV=3	Regular	113.366	1.03	60963.2	11	5	39	12.08	159548	156292	71213	Yellow	0.137735
14977	P62701	RS4X_HUMAN	40S ribosomal protein S4_ X isoform OS=Homo sapiens GN=RPS4X PE=1 SV=2	Regular	3775.42	0	29825.9	48	6	20	25.86	177535	154298	53316	Green	0.135978
15679	P50454	SERPH_HUMAN	Serpin H1 OS=Homo sapiens GN=SERPINH1 PE=1 SV=2	Regular	1325.61	0	46554.7	76	11	33	32.54	234985	153774	99826	Green	0.135516
17253	P13693	TCTP_HUMAN	Translationally-controlled tumor protein OS=Homo sapiens GN=TPT1 PE=1 SV=1	Regular	2676.29	0	19709.5	30	5	16	39.53	155424	153206	50373	Green	0.135016
7932	P54105	ICLN_HUMAN	Methylosome subunit pICln OS=Homo sapiens GN=CLNS1A PE=1 SV=1	Regular	554.243	0	26386.4	14	4	11	32.91	155244	153105	21248	Green	0.134927
12527	Q8NC51	PAIRB_HUMAN	Plasminogen activator inhibitor 1 RNA-binding protein OS=Homo sapiens GN=SERBP1 PE=1 SV=2	Regular	4963.28	0	45022.5	52	8	40	33.58	189767	152553	53503	Green	0.13444
4011	P21291	CSRP1_HUMAN	Cysteine and glycine-rich protein 1 OS=Homo sapiens GN=CSRP1 PE=1 SV=3	Regular	3736.3	0	21422.8	57	6	15	41.97	263544	151236	105530	Green	0.133279
19029	O75083	WDR1_HUMAN	WD repeat-containing protein 1 OS=Homo sapiens GN=WDR1 PE=1 SV=4	Regular	3293.16	0	66877.9	117	14	43	40.1	346157	150660	142489	Green	0.132772
7646	P52272	HNRPM_HUMAN	Heterogeneous nuclear ribonucleoprotein M OS=Homo sapiens GN=HNRNPM PE=1 SV=3	Regular	1909.12	0	77801.1	101	21	62	37.95	270415	149589	85167	Green	0.131828
10028	Q15691	MARE1_HUMAN	Microtubule-associated protein RP/EB family member 1 OS=Homo sapiens GN=MAPRE1 PE=1 SV=3	Regular	5329.76	0	30170.2	66	6	25	34.33	189650	149558	70546	Green	0.131801
4997	Q13838	DX39B_HUMAN	Spliceosome RNA helicase DDX39B OS=Homo sapiens GN=DDX39B PE=1 SV=1	Regular	3672.93	0	49447.7	68	9	37	34.81	264449	149072	84723	Green	0.131373
6200	Q02790	FKBP4_HUMAN	Peptidyl-prolyl cis-trans isomerase FKBP4 OS=Homo sapiens GN=FKBP4 PE=1 SV=3	Regular	2123.63	0	52089.8	90	11	40	36.17	293114	148301	91579	Green	0.130693
16682	P16949	STMN1_HUMAN	Stathmin OS=Homo sapiens GN=STMN1 PE=1 SV=3	Regular	1868.26	0	17302.5	11	1	24	8.72	49168	147504	12403	Green	0.129991
795	Q9BTT0	AN32E_HUMAN	Acidic leucine-rich nuclear phosphoprotein 32 family member E OS=Homo sapiens GN=ANP32E PE=1 SV=1	Regular	7338.11	0	30920.6	48	4	11	22.39	149902	147418	48836	Green	0.129915
14974	P62861	RS30_HUMAN	40S ribosomal protein S30 OS=Homo sapiens GN=FAU PE=1 SV=1	Regular	2919.27	0	6647.87	9	1	3	16.95	49046	147138	16548	Green	0.129668
11440	Q15233	NONO_HUMAN	Non-POU domain-containing octamer-binding protein OS=Homo sapiens GN=NONO PE=1 SV=4	Regular	2839.03	0	54345.8	63	7	35	25.9	206587	146150	74230	Green	0.128797
14951	P25398	RS12_HUMAN	40S ribosomal protein S12 OS=Homo sapiens GN=RPS12 PE=1 SV=3	Regular	1765.6	0	14914.2	24	3	16	34.85	110329	145836	27477	Green	0.128521
10372	P14174	MIF_HUMAN	Macrophage migration inhibitory factor OS=Homo sapiens GN=MIF PE=1 SV=4	Regular	2228.41	0	12647.4	19	3	6	31.3	109654	144882	49530	Green	0.12768
13419	P67775	PP2AA_HUMAN	Serine/threonine-protein phosphatase 2A catalytic subunit alpha isoform OS=Homo sapiens GN=PPP2CA PE=1 SV=1	Regular	6028.33	0	36164.5	86	8	24	31.72	240082	143598	80496	Green	0.126548
2988	P61604	CH10_HUMAN	10 kDa heat shock protein_ mitochondrial OS=Homo sapiens GN=HSPE1 PE=1 SV=2	Regular	2476.96	0	10931.7	19	3	12	19.61	100743	142149	37672	Green	0.125271
14643	P62917	RL8_HUMAN	60S ribosomal protein L8 OS=Homo sapiens GN=RPL8 PE=1 SV=2	Regular	1005.07	0	28252.8	18	2	21	12.06	49294	141795	32441	Green	0.124959
7639	P07910	HNRPC_HUMAN	Heterogeneous nuclear ribonucleoproteins C1/C2 OS=Homo sapiens GN=HNRNPC PE=1 SV=4	Regular	2497.05	0	33727.1	58	5	34	13.07	272692	141234	79612	Green	0.124465
17066	P37837	TALDO_HUMAN	Transaldolase OS=Homo sapiens GN=TALDO1 PE=1 SV=2	Regular	1686.51	0	37711.3	19	2	29	7.12	95650	140676	23829	Green	0.123973
10167	P40926	MDHM_HUMAN	Malate dehydrogenase_ mitochondrial OS=Homo sapiens GN=MDH2 PE=1 SV=3	Regular	5295.05	0	35959.6	73	11	28	45.86	226291	140591	58367	Green	0.123898
4631	Q08211	DHX9_HUMAN	ATP-dependent RNA helicase A OS=Homo sapiens GN=DHX9 PE=1 SV=4	Regular	2025.5	0	142270	122	19	99	22.52	346365	139958	125538	Green	0.12334
19191	P55060	XPO2_HUMAN	Exportin-2 OS=Homo sapiens GN=CSE1L PE=1 SV=3	Regular	1892.4	0	111215	105	13	70	19.36	279891	139658	85128	Green	0.123076
16210	P00441	SODC_HUMAN	Superoxide dismutase [Cu-Zn] OS=Homo sapiens GN=SOD1 PE=1 SV=2	Regular	3720.83	0	16163.9	36	3	13	32.47	139234	139234	29815	Green	0.122702
12594	Q99497	PARK7_HUMAN	Protein deglycase DJ-1 OS=Homo sapiens GN=PARK7 PE=1 SV=2	Regular	5634.85	0	20062.2	30	3	27	29.1	138505	138505	57749	Green	0.12206
17110	Q13509	TBB3_HUMAN	Tubulin beta-3 chain OS=Homo sapiens GN=TUBB3 PE=1 SV=2	Regular	16448.2	0	50889	236	18	30	41.56	1747088	138086	1145970	Green	0.121691
1904	Q07021	C1QBP_HUMAN	Complement component 1 Q subcomponent-binding protein_ mitochondrial OS=Homo sapiens GN=C1QBP PE=1 SV=1	Regular	4834.55	0	31761.5	46	6	18	34.4	151700	137637	60614	Green	0.121295
14597	P50914	RL14_HUMAN	60S ribosomal protein L14 OS=Homo sapiens GN=RPL14 PE=1 SV=4	Regular	830.308	0	23545.9	13	1	8	4.65	45653	136959	10592	Green	0.120698
17988	P09493	TPM1_HUMAN	Tropomyosin alpha-1 chain OS=Homo sapiens GN=TPM1 PE=1 SV=2	Regular	2653.04	0	32765.6	110	14	28	47.89	837756	136678	689388	Green	0.12045
7718	P34931	HS71L_HUMAN	Heat shock 70 kDa protein 1-like OS=Homo sapiens GN=HSPA1L PE=1 SV=2	Regular	5048.27	0	70774.3	84	10	48	20.75	428129	134615	163424	Green	0.118632
7353	P62805	H4_HUMAN	Histone H4 OS=Homo sapiens GN=HIST1H4A PE=1 SV=2	Regular	1248.64	0	11367.4	16	2	11	19.42	98063	134428	29208	Green	0.118468
20226	Q15942	ZYX_HUMAN	Zyxin OS=Homo sapiens GN=ZYX PE=1 SV=1	Regular	1109.85	0	62475	41	6	28	16.61	153768	134419	60492	Green	0.118459
4498	P17844	DDX5_HUMAN	Probable ATP-dependent RNA helicase DDX5 OS=Homo sapiens GN=DDX5 PE=1 SV=1	Regular	3815.31	0	69661.4	92	9	59	16.29	311949	133454	101861	Green	0.117609
13461	P23284	PPIB_HUMAN	Peptidyl-prolyl cis-trans isomerase B OS=Homo sapiens GN=PPIB PE=1 SV=2	Regular	2619.41	0	23799.6	51	10	21	38.43	172441	133249	54775	Green	0.117428
15657	Q15019	SEPT2_HUMAN	Septin-2 OS=Homo sapiens GN=SEPT2 PE=1 SV=1	Regular	5355.64	0	41715.7	69	8	29	39.61	225249	133080	75659	Green	0.117279
14598	P61313	RL15_HUMAN	60S ribosomal protein L15 OS=Homo sapiens GN=RPL15 PE=1 SV=2	Regular	2674.17	0	24260.2	23	2	15	12.75	88005	132008	21015	Green	0.116334
3050	Q9UHD1	CHRD1_HUMAN	Cysteine and histidine-rich domain-containing protein 1 OS=Homo sapiens GN=CHORDC1 PE=1 SV=2	Regular	1586.18	0	38288.2	51	6	30	33.73	166743	131557	42357	Green	0.115937
1180	P61158	ARP3_HUMAN	Actin-related protein 3 OS=Homo sapiens GN=ACTR3 PE=1 SV=3	Regular	3054.42	0	47827.5	82	10	39	40.19	239679	129345	85496	Green	0.113988
14609	P83731	RL24_HUMAN	60S ribosomal protein L24 OS=Homo sapiens GN=RPL24 PE=1 SV=1	Regular	5004.54	0	17893	20	3	16	26.75	91174	128985	22939	Green	0.11367
4552	P60981	DEST_HUMAN	Destrin OS=Homo sapiens GN=DSTN PE=1 SV=3	Regular	2691.94	0	18962	14	2	19	10.3	85951	128926	26684	Green	0.113619
13415	Q15435	PP1R7_HUMAN	Protein phosphatase 1 regulatory subunit 7 OS=Homo sapiens GN=PPP1R7 PE=1 SV=1	Regular	316.912	0.11	41678.3	24	6	30	21.11	137496	128787	19628	Green	0.113496
12488	P11940	PABP1_HUMAN	Polyadenylate-binding protein 1 OS=Homo sapiens GN=PABPC1 PE=1 SV=2	Regular	6576.45	0	70899.1	118	14	45	31.6	477788	128110	182115	Green	0.112899
14618	P62910	RL32_HUMAN	60S ribosomal protein L32 OS=Homo sapiens GN=RPL32 PE=1 SV=2	Regular	3055.51	0	15973.9	18	3	12	22.96	131235	128025	52107	Green	0.112824
13829	P26599	PTBP1_HUMAN	Polypyrimidine tract-binding protein 1 OS=Homo sapiens GN=PTBP1 PE=1 SV=1	Regular	1989.78	0	57392.5	52	6	34	19.59	153012	127744	50836	Green	0.112577
9495	P09960	LKHA4_HUMAN	Leukotriene A-4 hydrolase OS=Homo sapiens GN=LTA4H PE=1 SV=2	Regular	1224.42	0	69912.7	91	16	54	32.08	241209	127710	68549	Green	0.112547
3936	P02511	CRYAB_HUMAN	Alpha-crystallin B chain OS=Homo sapiens GN=CRYAB PE=1 SV=2	Regular	1181.81	0	20158.9	13	1	17	7.43	42303	126909	18453	Green	0.111841
7433	P51858	HDGF_HUMAN	Hepatoma-derived growth factor OS=Homo sapiens GN=HDGF PE=1 SV=1	Regular	2762.66	0	26902.4	34	4	30	29.58	161124	126881	54654	Green	0.111816
7457	Q9NRV9	HEBP1_HUMAN	Heme-binding protein 1 OS=Homo sapiens GN=HEBP1 PE=1 SV=1	Regular	602.543	0	21211.2	12	2	18	17.99	44103	124632	14950	Green	0.109834
15067	P09234	RU1C_HUMAN	U1 small nuclear ribonucleoprotein C OS=Homo sapiens GN=SNRPC PE=1 SV=1	Regular	1118.71	0	17564.9	14	1	7	11.32	41411	124233	19069	Green	0.109483
14956	P62249	RS16_HUMAN	40S ribosomal protein S16 OS=Homo sapiens GN=RPS16 PE=1 SV=2	Regular	6992.76	0	16559.4	32	4	18	35.62	129763	123942	35171	Green	0.109226
15648	Q9P0V9	SEP10_HUMAN	Septin-10 OS=Homo sapiens GN=SEPT10 PE=1 SV=2	Regular	389.685	0	53049.3	13	4	40	12.11	125764	123607	8749	Green	0.108931
13798	Q13200	PSMD2_HUMAN	26S proteasome non-ATPase regulatory subunit 2 OS=Homo sapiens GN=PSMD2 PE=1 SV=3	Regular	578.189	0	100941	66	16	85	20.48	198229	123289	72109	Green	0.108651
16890	P26639	SYTC_HUMAN	Threonine--tRNA ligase_ cytoplasmic OS=Homo sapiens GN=TARS PE=1 SV=3	Regular	1976.13	0	84347.7	120	19	58	33.61	308797	123057	84670	Green	0.108446
14035	P62820	RAB1A_HUMAN	Ras-related protein Rab-1A OS=Homo sapiens GN=RAB1A PE=1 SV=3	Regular	4955.97	0	22905.9	50	6	19	39.02	134991	120076	40086	Green	0.105819
13920	P22102	PUR2_HUMAN	Trifunctional purine biosynthetic protein adenosine-3 OS=Homo sapiens GN=GART PE=1 SV=1	Regular	1707.66	0	109022	124	20	77	29.5	292739	119962	84362	Green	0.105719
14823	Q13151	ROA0_HUMAN	Heterogeneous nuclear ribonucleoprotein A0 OS=Homo sapiens GN=HNRNPA0 PE=1 SV=1	Regular	2993.11	0	31011.7	27	2	22	11.48	79877	119816	33208	Green	0.10559
17889	Q92973	TNPO1_HUMAN	Transportin-1 OS=Homo sapiens GN=TNPO1 PE=1 SV=2	Regular	311.806	0.11	103838	47	10	64	17.48	165829	119468	20742	Green	0.105283
6468	Q13283	G3BP1_HUMAN	Ras GTPase-activating protein-binding protein 1 OS=Homo sapiens GN=G3BP1 PE=1 SV=1	Regular	2522.12	0	52221.4	60	7	30	23.82	147740	119186	65045	Green	0.105035
16532	Q16629	SRSF7_HUMAN	Serine/arginine-rich splicing factor 7 OS=Homo sapiens GN=SRSF7 PE=1 SV=1	Regular	2258.26	0	27594.7	28	4	15	14.71	170845	118977	80631	Green	0.104851
12924	Q01813	PFKAP_HUMAN	ATP-dependent 6-phosphofructokinase_ platelet type OS=Homo sapiens GN=PFKP PE=1 SV=2	Regular	2449.63	0	86508.7	118	17	51	25.26	359706	118819	108152	Green	0.104711
4479	O00571	DDX3X_HUMAN	ATP-dependent RNA helicase DDX3X OS=Homo sapiens GN=DDX3X PE=1 SV=3	Regular	2673.1	0	73642.7	98	14	65	28.4	270819	118003	73746	Green	0.103992
1071	P18085	ARF4_HUMAN	ADP-ribosylation factor 4 OS=Homo sapiens GN=ARF4 PE=1 SV=3	Regular	8022.1	0	20624.9	49	6	15	46.67	161109	117654	51910	Green	0.103685
13759	O14818	PSA7_HUMAN	Proteasome subunit alpha type-7 OS=Homo sapiens GN=PSMA7 PE=1 SV=1	Regular	4019.13	0	28058	53	7	23	29.44	152156	117524	49575	Green	0.10357
14634	P39023	RL3_HUMAN	60S ribosomal protein L3 OS=Homo sapiens GN=RPL3 PE=1 SV=2	Regular	2692.12	0	46394.1	76	9	35	23.08	232289	116924	106352	Green	0.103041
3525	P02461	CO3A1_HUMAN	Collagen alpha-1(III) chain OS=Homo sapiens GN=COL3A1 PE=1 SV=4	Regular	936.102	0	139819	87	14	83	21.49	216308	116464	72724	Green	0.102636
7642	Q14103	HNRPD_HUMAN	Heterogeneous nuclear ribonucleoprotein D0 OS=Homo sapiens GN=HNRNPD PE=1 SV=1	Regular	7512.59	0	38605.3	68	8	24	20.28	203880	115634	66686	Green	0.101905
18412	Q9BRA2	TXD17_HUMAN	Thioredoxin domain-containing protein 17 OS=Homo sapiens GN=TXNDC17 PE=1 SV=1	Regular	6830.68	0	14226	34	4	12	46.34	118923	115389	27588	Green	0.101689
10015	P50579	MAP2_HUMAN	Methionine aminopeptidase 2 OS=Homo sapiens GN=METAP2 PE=1 SV=1	Regular	473.541	0	53747.1	41	11	39	34.52	157231	114956	24989	Green	0.101307
9292	P05455	LA_HUMAN	Lupus La protein OS=Homo sapiens GN=SSB PE=1 SV=2	Regular	3194.26	0	47008.2	121	20	46	41.91	299230	113448	88652	Green	0.0999781
923	P08133	ANXA6_HUMAN	Annexin A6 OS=Homo sapiens GN=ANXA6 PE=1 SV=3	Regular	3780.25	0	76215.6	148	22	69	41.9	291162	113120	83888	Green	0.099689
17096	Q71U36	TBA1A_HUMAN	Tubulin alpha-1A chain OS=Homo sapiens GN=TUBA1A PE=1 SV=1	Regular	42322.8	0	50820	366	22	34	57.43	2943599	112944	2196469	Green	0.0995339
10064	P43243	MATR3_HUMAN	Matrin-3 OS=Homo sapiens GN=MATR3 PE=1 SV=2	Regular	914.348	0	95136.6	64	11	70	18.42	204422	112861	60815	Green	0.0994608
10763	P58546	MTPN_HUMAN	Myotrophin OS=Homo sapiens GN=MTPN PE=1 SV=2	Regular	3271.58	0	13065.9	24	3	9	40.68	79515	112522	37455	Green	0.0991625
5589	P50502	F10A1_HUMAN	Hsc70-interacting protein OS=Homo sapiens GN=ST13 PE=1 SV=2	Regular	1534.1	0	41502.9	35	3	27	10.57	118172	112416	36210	Green	0.0990686
15090	Q9Y265	RUVB1_HUMAN	RuvB-like 1 OS=Homo sapiens GN=RUVBL1 PE=1 SV=1	Regular	1723.1	0	50570.3	82	14	34	47.81	245725	112263	80734	Green	0.0989338
14126	P43487	RANG_HUMAN	Ran-specific GTPase-activating protein OS=Homo sapiens GN=RANBP1 PE=1 SV=1	Regular	2478.72	0	23481.2	33	6	14	31.34	123070	112134	32480	Green	0.0988201
9515	P02545	LMNA_HUMAN	Prelamin-A/C OS=Homo sapiens GN=LMNA PE=1 SV=1	Regular	1784.9	0	74424.7	50	9	73	15.96	135835	111992	34568	Green	0.0986949
14119	Q9UKM9	RALY_HUMAN	RNA-binding protein Raly OS=Homo sapiens GN=RALY PE=1 SV=1	Regular	549.759	0	32520.2	11	2	23	6.86	39390	111894	8874	Green	0.0986086
14952	P62277	RS13_HUMAN	40S ribosomal protein S13 OS=Homo sapiens GN=RPS13 PE=1 SV=2	Regular	2763.32	0	17222.3	14	2	13	10.6	74169	111254	21252	Green	0.0980441
3794	Q8N684	CPSF7_HUMAN	Cleavage and polyadenylation specificity factor subunit 7 OS=Homo sapiens GN=CPSF7 PE=1 SV=1	Regular	277.771	0.11	52221.2	14	6	32	14.65	122067	111227	17963	Green	0.0980208
620	O95433	AHSA1_HUMAN	Activator of 90 kDa heat shock protein ATPase homolog 1 OS=Homo sapiens GN=AHSA1 PE=1 SV=1	Regular	1375.87	0	38445.5	40	5	29	24.56	124864	110730	47230	Green	0.0975828
13755	P25789	PSA4_HUMAN	Proteasome subunit alpha type-4 OS=Homo sapiens GN=PSMA4 PE=1 SV=1	Regular	2396.71	0	29769	26	4	25	29.12	113597	109679	34790	Green	0.0966566
16701	Q9Y3F4	STRAP_HUMAN	Serine-threonine kinase receptor-associated protein OS=Homo sapiens GN=STRAP PE=1 SV=1	Regular	2088.96	0	38780.5	57	10	27	54.86	177541	109233	48831	Green	0.0962635
14980	P46782	RS5_HUMAN	40S ribosomal protein S5 OS=Homo sapiens GN=RPS5 PE=1 SV=4	Regular	2185.24	0	23047.5	26	3	16	25.98	109059	109059	38763	Green	0.0961102
8170	Q12905	ILF2_HUMAN	Interleukin enhancer-binding factor 2 OS=Homo sapiens GN=ILF2 PE=1 SV=2	Regular	1869.72	0	43290.3	51	8	26	30.77	133740	108500	33605	Green	0.0956176
7634	P55795	HNRH2_HUMAN	Heterogeneous nuclear ribonucleoprotein H2 OS=Homo sapiens GN=HNRNPH2 PE=1 SV=1	Regular	6106.99	0	49548.8	59	7	27	25.17	326940	108451	112422	Green	0.095574
13413	P62140	PP1B_HUMAN	Serine/threonine-protein phosphatase PP1-beta catalytic subunit OS=Homo sapiens GN=PPP1CB PE=1 SV=3	Regular	9794.8	0	37985.3	87	8	26	34.86	221281	108240	65211	Green	0.0953883
14612	P46776	RL27A_HUMAN	60S ribosomal protein L27a OS=Homo sapiens GN=RPL27A PE=1 SV=2	Regular	1009.41	0	16675.5	11	2	7	15.54	44601	107733	15775	Green	0.0949416
17409	P21980	TGM2_HUMAN	Protein-glutamine gamma-glutamyltransferase 2 OS=Homo sapiens GN=TGM2 PE=1 SV=2	Regular	1507.51	0	78469.5	74	12	51	29.4	217191	107046	77899	Green	0.0943362
14959	P62269	RS18_HUMAN	40S ribosomal protein S18 OS=Homo sapiens GN=RPS18 PE=1 SV=3	Regular	2588.94	0	17718.7	16	2	16	11.18	75358	106809	43964	Green	0.0941273
17454	Q86V81	THOC4_HUMAN	THO complex subunit 4 OS=Homo sapiens GN=ALYREF PE=1 SV=3	Regular	4933.43	0	26887.9	32	4	18	23.74	108968	106696	39288	Green	0.0940277
791	P39687	AN32A_HUMAN	Acidic leucine-rich nuclear phosphoprotein 32 family member A OS=Homo sapiens GN=ANP32A PE=1 SV=1	Regular	8914.04	0	28699.5	40	5	15	20.48	157368	106204	59875	Green	0.0935945
1923	P11586	C1TC_HUMAN	C-1-tetrahydrofolate synthase_ cytoplasmic OS=Homo sapiens GN=MTHFD1 PE=1 SV=3	Regular	1216.93	0	102244	83	14	73	20.11	240419	105985	69599	Green	0.0934012
13767	P28070	PSB4_HUMAN	Proteasome subunit beta type-4 OS=Homo sapiens GN=PSMB4 PE=1 SV=4	Regular	2863.37	0	29261.4	35	4	16	23.11	74008	105652	24469	Green	0.0931081
7991	P56537	IF6_HUMAN	Eukaryotic translation initiation factor 6 OS=Homo sapiens GN=EIF6 PE=1 SV=1	Regular	1883.12	0	27112.4	29	6	14	50.2	115001	105379	28819	Green	0.0928671
6481	P11413	G6PD_HUMAN	Glucose-6-phosphate 1-dehydrogenase OS=Homo sapiens GN=G6PD PE=1 SV=4	Regular	714.628	0	59713.1	37	11	52	34.76	149536	105012	42208	Green	0.0925437
18868	Q00341	VIGLN_HUMAN	Vigilin OS=Homo sapiens GN=HDLBP PE=1 SV=2	Regular	244.238	0.31	142083	52	12	116	13.09	162906	104287	49032	Green	0.0919048
18044	P62995	TRA2B_HUMAN	Transformer-2 protein homolog beta OS=Homo sapiens GN=TRA2B PE=1 SV=1	Regular	2946.49	0	33779.8	33	4	26	18.75	108138	104118	34104	Green	0.0917558
12478	Q9UQ80	PA2G4_HUMAN	Proliferation-associated protein 2G4 OS=Homo sapiens GN=PA2G4 PE=1 SV=3	Regular	2408.51	0	44129.1	64	7	32	23.6	176057	103492	54330	Green	0.0912042
14710	Q8N7X1	RMXL3_HUMAN	RNA-binding motif protein_ X-linked-like-3 OS=Homo sapiens GN=RBMXL3 PE=2 SV=2	Regular	1394.84	0	115793	23	6	79	4.5	105607	102596	26830	Green	0.0904141
921	P09525	ANXA4_HUMAN	Annexin A4 OS=Homo sapiens GN=ANXA4 PE=1 SV=4	Regular	3636.9	0	36110.9	53	6	31	21.94	123401	102348	30263	Green	0.090196
1203	P54793	ARSF_HUMAN	Arylsulfatase F OS=Homo sapiens GN=ARSF PE=1 SV=4	Regular	150.675	0.55	66909.2	13	4	44	12.54	111604	101946	12789	Green	0.0898417
6392	Q92945	FUBP2_HUMAN	Far upstream element-binding protein 2 OS=Homo sapiens GN=KHSRP PE=1 SV=4	Regular	631.827	0	73400.6	40	7	48	16.32	120519	101180	46383	Green	0.0891667
7971	P41091	IF2G_HUMAN	Eukaryotic translation initiation factor 2 subunit 3 OS=Homo sapiens GN=EIF2S3 PE=1 SV=3	Regular	1144.05	0	51679.8	34	4	33	14.62	119008	100763	32225	Green	0.0887992
3624	P35606	COPB2_HUMAN	Coatomer subunit beta' OS=Homo sapiens GN=COPB2 PE=1 SV=2	Regular	1268.58	0	103343	93	17	70	32.23	234121	100273	81808	Green	0.0883674
7647	O43390	HNRPR_HUMAN	Heterogeneous nuclear ribonucleoprotein R OS=Homo sapiens GN=HNRNPR PE=1 SV=1	Regular	2358.21	0	71228.3	78	10	51	21.17	246686	99609.4	63631	Green	0.0877826
13734	P17980	PRS6A_HUMAN	26S protease regulatory subunit 6A OS=Homo sapiens GN=PSMC3 PE=1 SV=3	Regular	2263.55	0	49488.8	74	9	41	30.75	179996	99309	64784	Green	0.0875178
3138	O75390	CISY_HUMAN	Citrate synthase_ mitochondrial OS=Homo sapiens GN=CS PE=1 SV=2	Regular	1094.85	0	51940.7	20	3	32	13.95	75600	99180	16302	Green	0.0874041
7704	Q92598	HS105_HUMAN	Heat shock protein 105 kDa OS=Homo sapiens GN=HSPH1 PE=1 SV=1	Regular	2010.75	0	97777.6	108	13	70	22.14	250375	98508	59593	Green	0.0868119
7978	P38919	IF4A3_HUMAN	Eukaryotic initiation factor 4A-III OS=Homo sapiens GN=EIF4A3 PE=1 SV=4	Regular	2528.27	0	47156.3	51	7	48	21.65	196878	98372.8	86069	Green	0.0866928
1187	P59998	ARPC4_HUMAN	Actin-related protein 2/3 complex subunit 4 OS=Homo sapiens GN=ARPC4 PE=1 SV=3	Regular	1218.89	0	19781.1	16	3	15	22.62	66106	97486.5	24444	Green	0.0859117
708	P15121	ALDR_HUMAN	Aldose reductase OS=Homo sapiens GN=AKR1B1 PE=1 SV=3	Regular	993.443	0	36252.6	42	7	22	48.42	110283	97448	58459	Green	0.0858778
1271	P08243	ASNS_HUMAN	Asparagine synthetase [glutamine-hydrolyzing] OS=Homo sapiens GN=ASNS PE=1 SV=4	Regular	1132.83	0	64940.3	61	9	48	22.64	158623	97357	42212	Green	0.0857976
14628	P63173	RL38_HUMAN	60S ribosomal protein L38 OS=Homo sapiens GN=RPL38 PE=1 SV=2	Regular	5246	0	8274.93	37	3	7	35.71	137175	97047	35465	Green	0.0855244
16050	P62314	SMD1_HUMAN	Small nuclear ribonucleoprotein Sm D1 OS=Homo sapiens GN=SNRPD1 PE=1 SV=1	Regular	4305.12	0	13281.6	31	4	6	36.97	99949	96406	49812	Green	0.0849595
6373	Q16658	FSCN1_HUMAN	Fascin OS=Homo sapiens GN=FSCN1 PE=1 SV=3	Regular	3153.14	0	55157.3	61	7	42	22.72	151954	95881	55166	Green	0.0844968
7376	Q13442	HAP28_HUMAN	28 kDa heat- and acid-stable phosphoprotein OS=Homo sapiens GN=PDAP1 PE=1 SV=1	Regular	1798.69	0	20630	11	2	19	16.02	37798	95346	10908	Green	0.0840254
16867	P54136	SYRC_HUMAN	Arginine--tRNA ligase_ cytoplasmic OS=Homo sapiens GN=RARS PE=1 SV=2	Regular	1811.26	0	76177.5	97	17	54	34.24	241411	95054	62457	Green	0.083768
18686	O60701	UGDH_HUMAN	UDP-glucose 6-dehydrogenase OS=Homo sapiens GN=UGDH PE=1 SV=1	Regular	521.149	0	55708.5	29	10	47	34.01	116482	94996	21479	Green	0.0837169
4468	Q92841	DDX17_HUMAN	Probable ATP-dependent RNA helicase DDX17 OS=Homo sapiens GN=DDX17 PE=1 SV=2	Regular	2806.69	0	80956.9	78	10	67	14.54	266641	94972.7	71754	Green	0.0836964
6550	Q14697	GANAB_HUMAN	Neutral alpha-glucosidase AB OS=Homo sapiens GN=GANAB PE=1 SV=3	Regular	1016.94	0	107330	58	9	69	16.31	130994	94799	39307	Green	0.0835433
16801	P49588	SYAC_HUMAN	Alanine--tRNA ligase_ cytoplasmic OS=Homo sapiens GN=AARS PE=1 SV=2	Regular	1701.98	0	107552	127	22	82	35.74	261412	94644	64178	Green	0.0834067
924	P20073	ANXA7_HUMAN	Annexin A7 OS=Homo sapiens GN=ANXA7 PE=1 SV=3	Regular	2116.01	0	53024.5	67	10	33	29.51	155777	94432	52354	Green	0.0832199
15091	Q9Y230	RUVB2_HUMAN	RuvB-like 2 OS=Homo sapiens GN=RUVBL2 PE=1 SV=3	Regular	2687.49	0	51327.8	86	10	43	27	205951	93606	59934	Green	0.082492
10271	P31153	METK2_HUMAN	S-adenosylmethionine synthase isoform type-2 OS=Homo sapiens GN=MAT2A PE=1 SV=1	Regular	1679.85	0	44002.9	28	3	33	13.42	93467	93467	32982	Green	0.0823695
5221	Q15717	ELAV1_HUMAN	ELAV-like protein 1 OS=Homo sapiens GN=ELAVL1 PE=1 SV=2	Regular	1859.02	0	36263	32	5	22	16.87	95891	93323	27774	Green	0.0822426
15710	Q15393	SF3B3_HUMAN	Splicing factor 3B subunit 3 OS=Homo sapiens GN=SF3B3 PE=1 SV=4	Regular	1015.14	0	136661	61	11	72	15.45	173345	93254	49228	Green	0.0821817
3897	P52943	CRIP2_HUMAN	Cysteine-rich protein 2 OS=Homo sapiens GN=CRIP2 PE=1 SV=1	Regular	438.807	0	23291.1	13	2	10	9.13	61725	92587.5	21247	Green	0.0815944
18955	Q99986	VRK1_HUMAN	Serine/threonine-protein kinase VRK1 OS=Homo sapiens GN=VRK1 PE=1 SV=1	Regular	104.766	1.18	45818.3	13	3	33	13.38	92275	92275	6346	Yellow	0.081319
2202	P07858	CATB_HUMAN	Cathepsin B OS=Homo sapiens GN=CTSB PE=1 SV=3	Regular	498.669	0	38791.1	21	5	29	23.3	64925	92197.5	22616	Green	0.0812507
13735	P43686	PRS6B_HUMAN	26S protease regulatory subunit 6B OS=Homo sapiens GN=PSMC4 PE=1 SV=2	Regular	1916.59	0	47480.4	60	8	38	33.97	135433	91954	46519	Green	0.0810361
8953	Q9P2K6	KLH42_HUMAN	Kelch-like protein 42 OS=Homo sapiens GN=KLHL42 PE=1 SV=2	Regular	122.864	0.7	57495.2	9	3	36	3.96	34214	91860	12362	Green	0.0809533
5017	P63167	DYL1_HUMAN	Dynein light chain 1_ cytoplasmic OS=Homo sapiens GN=DYNLL1 PE=1 SV=1	Regular	3115.41	0	10537	28	4	7	50.56	93231	91727	26842	Green	0.0808361
11621	Q9UNZ2	NSF1C_HUMAN	NSFL1 cofactor p47 OS=Homo sapiens GN=NSFL1C PE=1 SV=2	Regular	2904.01	0	40572.9	58	7	33	32.43	139094	91154	48221	Green	0.0803311
11723	Q9UKK9	NUDT5_HUMAN	ADP-sugar pyrophosphatase OS=Homo sapiens GN=NUDT5 PE=1 SV=1	Regular	2876.46	0	24612.8	28	4	15	25.57	91374	90389	25302	Green	0.0796569
13922	P22234	PUR6_HUMAN	Multifunctional protein ADE2 OS=Homo sapiens GN=PAICS PE=1 SV=3	Regular	2496.14	0	47820.6	71	10	35	29.41	133913	90175	43694	Green	0.0794683
9280	Q14847	LASP1_HUMAN	LIM and SH3 domain protein 1 OS=Homo sapiens GN=LASP1 PE=1 SV=2	Regular	826.684	0	30116.4	21	5	23	26.05	91976	89309	19132	Green	0.0787051
18478	P26368	U2AF2_HUMAN	Splicing factor U2AF 65 kDa subunit OS=Homo sapiens GN=U2AF2 PE=1 SV=4	Regular	1116.34	0	53843.3	40	6	26	18.74	93905	89180	35110	Green	0.0785915
16567	Q08945	SSRP1_HUMAN	FACT complex subunit SSRP1 OS=Homo sapiens GN=SSRP1 PE=1 SV=1	Regular	1066.66	0	81417.1	58	10	53	22	161972	88919	44192	Green	0.0783615
513	P11766	ADHX_HUMAN	Alcohol dehydrogenase class-3 OS=Homo sapiens GN=ADH5 PE=1 SV=4	Regular	1551.95	0	40579.7	35	5	21	17.65	111808	88773	38197	Green	0.0782328
14191	Q16576	RBBP7_HUMAN	Histone-binding protein RBBP7 OS=Homo sapiens GN=RBBP7 PE=1 SV=1	Regular	2087.14	0	48162.3	57	8	27	33.18	187595	88749.9	68188	Green	0.0782125
9724	Q9Y333	LSM2_HUMAN	U6 snRNA-associated Sm-like protein LSm2 OS=Homo sapiens GN=LSM2 PE=1 SV=1	Regular	3195.4	0	10948.6	13	1	10	20	29552	88656	11288	Green	0.0781297
7965	P05198	IF2A_HUMAN	Eukaryotic translation initiation factor 2 subunit 1 OS=Homo sapiens GN=EIF2S1 PE=1 SV=3	Regular	1913.08	0	36397.4	53	7	31	32.06	123127	88531	53757	Green	0.0780195
13964	P11217	PYGM_HUMAN	Glycogen phosphorylase_ muscle form OS=Homo sapiens GN=PYGM PE=1 SV=6	Regular	297.161	0.11	97548.5	31	11	75	14.01	121041	88228.1	17788	Green	0.0777525
16829	P41250	SYG_HUMAN	Glycine--tRNA ligase OS=Homo sapiens GN=GARS PE=1 SV=3	Regular	1423.42	0	83907.1	55	14	63	34.24	140114	88150	46300	Green	0.0776838
18942	Q96QK1	VPS35_HUMAN	Vacuolar protein sorting-associated protein 35 OS=Homo sapiens GN=VPS35 PE=1 SV=2	Regular	765.263	0	92505.6	51	8	63	16.33	107559	88009	33069	Green	0.0775595
5164	P49411	EFTU_HUMAN	Elongation factor Tu_ mitochondrial OS=Homo sapiens GN=TUFM PE=1 SV=2	Regular	1348.39	0	49883.8	48	11	41	28.54	124189	87408	32851	Green	0.0770299
5536	Q01844	EWS_HUMAN	RNA-binding protein EWS OS=Homo sapiens GN=EWSR1 PE=1 SV=1	Regular	906.631	0	68763.5	32	4	24	10.98	89044	87033	35457	Green	0.0766994
16903	P23381	SYWC_HUMAN	Tryptophan--tRNA ligase_ cytoplasmic OS=Homo sapiens GN=WARS PE=1 SV=2	Regular	1429.76	0	53507.7	55	9	44	23.57	142140	85971	33135	Green	0.0757635
2226	P47755	CAZA2_HUMAN	F-actin-capping protein subunit alpha-2 OS=Homo sapiens GN=CAPZA2 PE=1 SV=3	Regular	1767.1	0	33177.2	63	11	22	62.59	176662	85823.1	47759	Green	0.0756331
4437	Q13561	DCTN2_HUMAN	Dynactin subunit 2 OS=Homo sapiens GN=DCTN2 PE=1 SV=4	Regular	2473.51	0	44345.1	76	11	28	42.39	179753	85812	42131	Green	0.0756234
7922	P20810	ICAL_HUMAN	Calpastatin OS=Homo sapiens GN=CAST PE=1 SV=4	Regular	1236.65	0	76972.1	82	11	75	26.69	196997	85503	73105	Green	0.075351
13481	O15355	PPM1G_HUMAN	Protein phosphatase 1G OS=Homo sapiens GN=PPM1G PE=1 SV=1	Regular	924.9	0	59956.1	46	6	36	22.34	134057	84948	63333	Green	0.0748619
13024	P61457	PHS_HUMAN	Pterin-4-alpha-carbinolamine dehydratase OS=Homo sapiens GN=PCBD1 PE=1 SV=2	Regular	1187.55	0	12056.7	17	4	11	56.73	86913	84448	40793	Green	0.0744213
14957	P0CW22	RS17L_HUMAN	40S ribosomal protein S17-like OS=Homo sapiens GN=RPS17L PE=1 SV=1	Regular	2115.99	0	15607.2	18	2	12	19.26	56093	84139.5	22291	Green	0.0741494
3644	Q9BR76	COR1B_HUMAN	Coronin-1B OS=Homo sapiens GN=CORO1B PE=1 SV=1	Regular	924.839	0	54919.1	57	7	31	26.99	136545	83380	43506	Green	0.0734801
3656	Q14019	COTL1_HUMAN	Coactosin-like protein OS=Homo sapiens GN=COTL1 PE=1 SV=3	Regular	1289.83	0	16059.1	20	3	17	28.87	82516	83302.5	41955	Green	0.0734118
8809	Q07666	KHDR1_HUMAN	KH domain-containing_ RNA-binding_ signal transduction-associated protein 1 OS=Homo sapiens GN=KHDRBS1 PE=1 SV=1	Regular	887.295	0	48341.5	35	5	21	19.64	108694	83179	37537	Green	0.073303
14242	P38159	RBMX_HUMAN	RNA-binding motif protein_ X chromosome OS=Homo sapiens GN=RBMX PE=1 SV=3	Regular	1582.09	0	42331.9	35	7	99	18.93	101604	83121	30400	Green	0.0732519
15092	P62304	RUXE_HUMAN	Small nuclear ribonucleoprotein E OS=Homo sapiens GN=SNRPE PE=1 SV=1	Regular	4572.2	0	10860.7	27	3	4	52.17	60847	82854	15550	Green	0.0730166
13797	Q99460	PSMD1_HUMAN	26S proteasome non-ATPase regulatory subunit 1 OS=Homo sapiens GN=PSMD1 PE=1 SV=2	Regular	898.055	0	106863	93	16	75	25.5	173955	82568	52658	Green	0.0727645
10996	P43490	NAMPT_HUMAN	Nicotinamide phosphoribosyltransferase OS=Homo sapiens GN=NAMPT PE=1 SV=1	Regular	1537.41	0	55806.3	62	10	47	35.85	158201	82310	59726	Green	0.0725372
4557	O00273	DFFA_HUMAN	DNA fragmentation factor subunit alpha OS=Homo sapiens GN=DFFA PE=1 SV=1	Regular	814.7	0	36921.1	31	8	32	36.56	115069	81511	13608	Green	0.071833
1177	P61160	ARP2_HUMAN	Actin-related protein 2 OS=Homo sapiens GN=ACTR2 PE=1 SV=1	Regular	532.961	0	45046	30	6	23	13.96	93286	81354	36354	Green	0.0716947
6073	Q13630	FCL_HUMAN	GDP-L-fucose synthase OS=Homo sapiens GN=TSTA3 PE=1 SV=1	Regular	2334.97	0	36120.8	35	4	29	16.82	91371	79986	26549	Green	0.0704891
12839	O00764	PDXK_HUMAN	Pyridoxal kinase OS=Homo sapiens GN=PDXK PE=1 SV=1	Regular	4865.6	0	35330.5	24	2	20	12.18	53267	79900.5	15308	Green	0.0704137
11635	Q08J23	NSUN2_HUMAN	tRNA (cytosine(34)-C(5))-methyltransferase OS=Homo sapiens GN=NSUN2 PE=1 SV=2	Regular	457.992	0	87269.3	38	9	70	16.56	149014	79572	11653	Green	0.0701242
5205	P55884	EIF3B_HUMAN	Eukaryotic translation initiation factor 3 subunit B OS=Homo sapiens GN=EIF3B PE=1 SV=3	Regular	872.039	0	92880.9	71	18	54	28.26	155146	79387	48291	Green	0.0699612
7870	Q9Y4L1	HYOU1_HUMAN	Hypoxia up-regulated protein 1 OS=Homo sapiens GN=HYOU1 PE=1 SV=1	Regular	1463.51	0	111564	89	16	88	26.53	181744	79309	57501	Green	0.0698925
8315	P46940	IQGA1_HUMAN	Ras GTPase-activating-like protein IQGAP1 OS=Homo sapiens GN=IQGAP1 PE=1 SV=1	Regular	1711.89	0	189880	163	27	116	24.74	280045	79262	86348	Green	0.069851
16116	Q7KZF4	SND1_HUMAN	Staphylococcal nuclease domain-containing protein 1 OS=Homo sapiens GN=SND1 PE=1 SV=1	Regular	1148.92	0	102681	102	18	83	31.54	215223	79199	66556	Green	0.0697955
8186	P12268	IMDH2_HUMAN	Inosine-5'-monophosphate dehydrogenase 2 OS=Homo sapiens GN=IMPDH2 PE=1 SV=2	Regular	1459.49	0	56261.3	54	8	41	18.87	123949	78997	51723	Green	0.0696175
14590	P62906	RL10A_HUMAN	60S ribosomal protein L10a OS=Homo sapiens GN=RPL10A PE=1 SV=2	Regular	1703.21	0	25002.4	47	5	18	27.19	191473	78885	69786	Green	0.0695188
13799	O43242	PSMD3_HUMAN	26S proteasome non-ATPase regulatory subunit 3 OS=Homo sapiens GN=PSMD3 PE=1 SV=2	Regular	830.296	0	61091.7	44	11	57	28.65	137270	78709	25695	Green	0.0693637
16470	Q13501	SQSTM_HUMAN	Sequestosome-1 OS=Homo sapiens GN=SQSTM1 PE=1 SV=1	Regular	1440.4	0	48485.6	43	7	28	30.68	97955	78595	38779	Green	0.0692632
11015	P49321	NASP_HUMAN	Nuclear autoantigenic sperm protein OS=Homo sapiens GN=NASP PE=1 SV=2	Regular	696.187	0	85523	46	11	78	26.4	139197	78424	41948	Green	0.0691125
4253	Q9HB71	CYBP_HUMAN	Calcyclin-binding protein OS=Homo sapiens GN=CACYBP PE=1 SV=2	Regular	1137.09	0	26324	44	6	24	31.58	173267	78187	65143	Green	0.0689037
17325	Q9UGI8	TES_HUMAN	Testin OS=Homo sapiens GN=TES PE=1 SV=1	Regular	436.353	0	49821.4	19	7	37	29.69	94316	78040	12470	Green	0.0687741
3440	Q96KP4	CNDP2_HUMAN	Cytosolic non-specific dipeptidase OS=Homo sapiens GN=CNDP2 PE=1 SV=2	Regular	1453.59	0	53220.7	48	11	44	38.32	121722	77685	41197	Green	0.0684613
7622	Q9UK76	HN1_HUMAN	Hematological and neurological expressed 1 protein OS=Homo sapiens GN=HN1 PE=1 SV=3	Regular	2983.96	0	16014.5	19	2	12	27.92	51786	77679	17083	Green	0.068456
17234	P53999	TCP4_HUMAN	Activated RNA polymerase II transcriptional coactivator p15 OS=Homo sapiens GN=SUB1 PE=1 SV=3	Regular	1867.67	0	14395.4	17	3	15	29.92	77380	77380	19665	Green	0.0681925
17445	P10599	THIO_HUMAN	Thioredoxin OS=Homo sapiens GN=TXN PE=1 SV=3	Regular	1358.53	0	12022.7	9	2	9	17.14	51127	76690.5	6691	Green	0.0675849
792	Q92688	AN32B_HUMAN	Acidic leucine-rich nuclear phosphoprotein 32 family member B OS=Homo sapiens GN=ANP32B PE=1 SV=1	Regular	8349.93	0	28958.8	40	4	14	17.93	145681	76555.6	48570	Green	0.067466
2120	P27824	CALX_HUMAN	Calnexin OS=Homo sapiens GN=CANX PE=1 SV=2	Regular	534.838	0	68024.6	31	7	45	16.22	99307	76354	53445	Green	0.0672883
5840	Q9NUQ9	FA49B_HUMAN	Protein FAM49B OS=Homo sapiens GN=FAM49B PE=1 SV=1	Regular	1690.56	0	37033.2	36	8	26	37.35	94046	76177	32350	Green	0.0671323
6702	P06396	GELS_HUMAN	Gelsolin OS=Homo sapiens GN=GSN PE=1 SV=1	Regular	1060.33	0	86096.8	56	10	51	20.84	127965	75069	42552	Green	0.0661559
13768	P28074	PSB5_HUMAN	Proteasome subunit beta type-5 OS=Homo sapiens GN=PSMB5 PE=1 SV=3	Regular	636.138	0	28651.4	16	3	22	15.21	28411	74568	6339	Green	0.0657144
13775	O00231	PSD11_HUMAN	26S proteasome non-ATPase regulatory subunit 11 OS=Homo sapiens GN=PSMD11 PE=1 SV=3	Regular	878.643	0	47749	50	12	38	32.23	100235	74554	21014	Green	0.065702
17238	P48643	TCPE_HUMAN	T-complex protein 1 subunit epsilon OS=Homo sapiens GN=CCT5 PE=1 SV=1	Regular	1559.38	0	60127.4	80	13	49	34.94	175569	74357	40882	Green	0.0655284
18397	Q12792	TWF1_HUMAN	Twinfilin-1 OS=Homo sapiens GN=TWF1 PE=1 SV=3	Regular	976.183	0	40453.8	26	5	38	25.14	84570	73995.6	25598	Green	0.0652099
13800	P55036	PSMD4_HUMAN	26S proteasome non-ATPase regulatory subunit 4 OS=Homo sapiens GN=PSMD4 PE=1 SV=1	Regular	1033.84	0	40964.9	40	5	21	25.99	84753	73477	20735	Green	0.0647529
370	P53396	ACLY_HUMAN	ATP-citrate synthase OS=Homo sapiens GN=ACLY PE=1 SV=3	Regular	998.012	0	121752	90	17	92	24.89	190450	73469	51975	Green	0.0647459
14826	Q99729	ROAA_HUMAN	Heterogeneous nuclear ribonucleoprotein A/B OS=Homo sapiens GN=HNRNPAB PE=1 SV=2	Regular	4137.97	0	36339	50	6	24	16.87	113467	73246	30858	Green	0.0645493
29	P61981	1433G_HUMAN	14-3-3 protein gamma OS=Homo sapiens GN=YWHAG PE=1 SV=2	Regular	4415.93	0	28473.7	63	7	25	33.2	238143	73214	135811	Green	0.0645211
17976	O43399	TPD54_HUMAN	Tumor protein D54 OS=Homo sapiens GN=TPD52L2 PE=1 SV=2	Regular	2387.24	0	22294.8	42	7	17	55.83	133892	73205	33335	Green	0.0645132
14600	Q02543	RL18A_HUMAN	60S ribosomal protein L18a OS=Homo sapiens GN=RPL18A PE=1 SV=2	Regular	3458.14	0	21047.5	22	4	19	28.98	74446	73102	24399	Green	0.0644224
850	Q99873	ANM1_HUMAN	Protein arginine N-methyltransferase 1 OS=Homo sapiens GN=PRMT1 PE=1 SV=2	Regular	2326.25	0	42085.9	57	8	31	24.65	147731	72909	41957	Green	0.0642524
14277	Q15293	RCN1_HUMAN	Reticulocalbin-1 OS=Homo sapiens GN=RCN1 PE=1 SV=1	Regular	1827.69	0	38890	37	9	35	48.04	82353	72858	27856	Green	0.0642074
18612	P45974	UBP5_HUMAN	Ubiquitin carboxyl-terminal hydrolase 5 OS=Homo sapiens GN=USP5 PE=1 SV=2	Regular	1145.99	0	96698.9	61	12	62	21.45	127791	72509	47120	Green	0.0638998
14206	Q96PK6	RBM14_HUMAN	RNA-binding protein 14 OS=Homo sapiens GN=RBM14 PE=1 SV=2	Regular	237.179	0.3	69662.8	6	1	39	2.39	23965	71895	3391	Green	0.0633587
3982	P68400	CSK21_HUMAN	Casein kinase II subunit alpha OS=Homo sapiens GN=CSNK2A1 PE=1 SV=1	Regular	2022.87	0	45257.7	74	10	31	39.9	154884	71860	51302	Green	0.0633279
15372	Q9UBE0	SAE1_HUMAN	SUMO-activating enzyme subunit 1 OS=Homo sapiens GN=SAE1 PE=1 SV=1	Regular	1549.93	0	38906.1	28	6	31	28.9	97338	71005	18950	Green	0.0625744
13736	P62191	PRS4_HUMAN	26S protease regulatory subunit 4 OS=Homo sapiens GN=PSMC1 PE=1 SV=1	Regular	2028.38	0	49355.7	69	9	40	30.23	128905	70555	41701	Green	0.0621778
5204	Q14152	EIF3A_HUMAN	Eukaryotic translation initiation factor 3 subunit A OS=Homo sapiens GN=EIF3A PE=1 SV=1	Regular	471.507	0	166969	80	19	250	17.15	160793	70418	47030	Green	0.0620571
12316	Q9Y3B8	ORN_HUMAN	Oligoribonuclease_ mitochondrial OS=Homo sapiens GN=REXO2 PE=1 SV=3	Regular	1889.48	0	27060.9	34	6	22	36.71	104017	70395	25294	Green	0.0620368
7217	P48637	GSHB_HUMAN	Glutathione synthetase OS=Homo sapiens GN=GSS PE=1 SV=1	Regular	327.817	0.11	52556	15	6	36	22.15	76433	70302	27603	Green	0.0619549
2299	Q13185	CBX3_HUMAN	Chromobox protein homolog 3 OS=Homo sapiens GN=CBX3 PE=1 SV=4	Regular	3223.2	0	20982.5	33	3	13	31.15	84815	70057.9	18827	Green	0.0617398
13807	P61289	PSME3_HUMAN	Proteasome activator complex subunit 3 OS=Homo sapiens GN=PSME3 PE=1 SV=1	Regular	688.576	0	29620.2	35	8	20	35.43	82761	69596	16796	Green	0.0613327
15665	O43175	SERA_HUMAN	D-3-phosphoglycerate dehydrogenase OS=Homo sapiens GN=PHGDH PE=1 SV=4	Regular	1561.34	0	57392	55	9	36	22.51	117909	69581	29381	Green	0.0613195
3459	Q15417	CNN3_HUMAN	Calponin-3 OS=Homo sapiens GN=CNN3 PE=1 SV=1	Regular	976.266	0	36584.9	26	6	22	22.8	81456	69394	21978	Green	0.0611547
7983	Q04637	IF4G1_HUMAN	Eukaryotic translation initiation factor 4 gamma 1 OS=Homo sapiens GN=EIF4G1 PE=1 SV=4	Regular	494.629	0	176233	66	14	121	11.13	131658	69132	33985	Green	0.0609238
18421	Q8NBS9	TXND5_HUMAN	Thioredoxin domain-containing protein 5 OS=Homo sapiens GN=TXNDC5 PE=1 SV=2	Regular	1077.49	0	48313.2	26	5	34	19.21	82918	68956	31036	Green	0.0607687
9411	Q04760	LGUL_HUMAN	Lactoylglutathione lyase OS=Homo sapiens GN=GLO1 PE=1 SV=4	Regular	1470.03	0	21005.9	26	5	18	39.13	75945	68718	22021	Green	0.060559
3337	Q9Y696	CLIC4_HUMAN	Chloride intracellular channel protein 4 OS=Homo sapiens GN=CLIC4 PE=1 SV=4	Regular	2007.81	0	29000.3	30	4	26	25.69	47644	68703	20462	Green	0.0605457
916	P50995	ANX11_HUMAN	Annexin A11 OS=Homo sapiens GN=ANXA11 PE=1 SV=1	Regular	1194.89	0	54732	37	7	33	20.4	86336	68468	19712	Green	0.0603386
10132	P49736	MCM2_HUMAN	DNA replication licensing factor MCM2 OS=Homo sapiens GN=MCM2 PE=1 SV=4	Regular	733.154	0	102581	76	16	76	24.67	143876	67872	43166	Green	0.0598134
16526	Q07955	SRSF1_HUMAN	Serine/arginine-rich splicing factor 1 OS=Homo sapiens GN=SRSF1 PE=1 SV=2	Regular	2847.32	0	27858.7	33	6	29	22.98	76341	67758	36982	Green	0.0597129
6688	P31150	GDIA_HUMAN	Rab GDP dissociation inhibitor alpha OS=Homo sapiens GN=GDI1 PE=1 SV=2	Regular	1625.16	0	51210.1	49	10	35	34.23	122799	67693	31633	Green	0.0596557
4904	Q9Y295	DRG1_HUMAN	Developmentally-regulated GTP-binding protein 1 OS=Homo sapiens GN=DRG1 PE=1 SV=1	Regular	214.384	0.3	40827.3	22	7	30	24.25	79133	67578	8251	Green	0.0595543
14813	Q15287	RNPS1_HUMAN	RNA-binding protein with serine-rich domain 1 OS=Homo sapiens GN=RNPS1 PE=1 SV=1	Regular	368.334	0.12	34208.3	17	3	23	8.85	46389	67570.5	5618	Green	0.0595477
13752	P25786	PSA1_HUMAN	Proteasome subunit alpha type-1 OS=Homo sapiens GN=PSMA1 PE=1 SV=1	Regular	2392.22	0	29840.8	27	5	25	36.12	59823	67425	16165	Green	0.0594195
16307	P35237	SPB6_HUMAN	Serpin B6 OS=Homo sapiens GN=SERPINB6 PE=1 SV=3	Regular	1553.18	0	42964.2	57	9	27	36.97	109696	67389	29720	Green	0.0593878
16846	O43776	SYNC_HUMAN	Asparagine--tRNA ligase_ cytoplasmic OS=Homo sapiens GN=NARS PE=1 SV=1	Regular	1222.89	0	63798.4	51	10	45	25.18	120848	67348	29083	Green	0.0593516
4451	Q16531	DDB1_HUMAN	DNA damage-binding protein 1 OS=Homo sapiens GN=DDB1 PE=1 SV=1	Regular	410.263	0	128223	77	16	84	21.84	130204	67257	62260	Green	0.0592714
3626	P48444	COPD_HUMAN	Coatomer subunit delta OS=Homo sapiens GN=ARCN1 PE=1 SV=1	Regular	578.501	0	57666.7	30	6	40	11.94	86600	67243.5	17703	Green	0.0592595
5215	Q9Y262	EIF3L_HUMAN	Eukaryotic translation initiation factor 3 subunit L OS=Homo sapiens GN=EIF3L PE=1 SV=1	Regular	1274.97	0	66955.2	51	8	38	21.28	98634	66851	28330	Green	0.0589136
13753	P25787	PSA2_HUMAN	Proteasome subunit alpha type-2 OS=Homo sapiens GN=PSMA2 PE=1 SV=2	Regular	1025.1	0	26012.7	24	5	15	29.91	70337	66657	24352	Green	0.0587427
13240	O60664	PLIN3_HUMAN	Perilipin-3 OS=Homo sapiens GN=PLIN3 PE=1 SV=3	Regular	635.295	0	47246.1	36	6	37	18.66	98775	66650	20153	Green	0.0587365
1879	Q7L1Q6	BZW1_HUMAN	Basic leucine zipper and W2 domain-containing protein 1 OS=Homo sapiens GN=BZW1 PE=1 SV=1	Regular	509.671	0	48214.4	28	4	40	17.18	51686	66493.5	8944	Green	0.0585986
1186	O15145	ARPC3_HUMAN	Actin-related protein 2/3 complex subunit 3 OS=Homo sapiens GN=ARPC3 PE=1 SV=3	Regular	875.907	0	20774.8	16	2	17	8.99	44321	66481.5	12514	Green	0.058588
11399	P30419	NMT1_HUMAN	Glycylpeptide N-tetradecanoyltransferase 1 OS=Homo sapiens GN=NMT1 PE=1 SV=2	Regular	1330.16	0	57148.5	37	5	31	16.33	77860	65818	17864	Green	0.0580033
13756	P28066	PSA5_HUMAN	Proteasome subunit alpha type-5 OS=Homo sapiens GN=PSMA5 PE=1 SV=3	Regular	1268.04	0	26582.2	28	3	16	17.01	65729	65729	20545	Green	0.0579249
13754	P25788	PSA3_HUMAN	Proteasome subunit alpha type-3 OS=Homo sapiens GN=PSMA3 PE=1 SV=2	Regular	178.042	0.29	28661.4	8	3	30	12.16	24153	65724	2970	Green	0.0579204
2157	P47756	CAPZB_HUMAN	F-actin-capping protein subunit beta OS=Homo sapiens GN=CAPZB PE=1 SV=4	Regular	778.961	0	31635.7	44	7	28	34.3	104984	65606	25943	Green	0.0578165
16053	P62318	SMD3_HUMAN	Small nuclear ribonucleoprotein Sm D3 OS=Homo sapiens GN=SNRPD3 PE=1 SV=1	Regular	2570	0	14030.4	23	4	9	47.62	66546	65369	25681	Green	0.0576076
5206	Q99613	EIF3C_HUMAN	Eukaryotic translation initiation factor 3 subunit C OS=Homo sapiens GN=EIF3C PE=1 SV=1	Regular	538.503	0	106028	51	8	65	10.73	106654	65329	29922	Green	0.0575723
13492	P53041	PPP5_HUMAN	Serine/threonine-protein phosphatase 5 OS=Homo sapiens GN=PPP5C PE=1 SV=1	Regular	682.458	0	57449	29	7	41	20.84	79980	65138	30168	Green	0.057404
18267	Q15631	TSN_HUMAN	Translin OS=Homo sapiens GN=TSN PE=1 SV=1	Regular	1154.73	0	26297	17	2	21	15.35	43298	64947	18970	Green	0.0572357
18487	Q15029	U5S1_HUMAN	116 kDa U5 small nuclear ribonucleoprotein component OS=Homo sapiens GN=EFTUD2 PE=1 SV=1	Regular	869.749	0	110405	91	17	73	27.16	196312	64842	46654	Green	0.0571432
7633	O14979	HNRDL_HUMAN	Heterogeneous nuclear ribonucleoprotein D-like OS=Homo sapiens GN=HNRNPDL PE=1 SV=3	Regular	696.673	0	46608.7	29	5	30	18.57	70425	64716	17825	Green	0.0570321
12954	P36871	PGM1_HUMAN	Phosphoglucomutase-1 OS=Homo sapiens GN=PGM1 PE=1 SV=3	Regular	707.051	0	61734.4	41	6	46	13.35	87293	64634	18696	Green	0.0569599
2135	P17655	CAN2_HUMAN	Calpain-2 catalytic subunit OS=Homo sapiens GN=CAPN2 PE=1 SV=6	Regular	1198.18	0	80850.9	60	15	51	35.43	142694	64327	34848	Green	0.0566893
13777	Q9UNM6	PSD13_HUMAN	26S proteasome non-ATPase regulatory subunit 13 OS=Homo sapiens GN=PSMD13 PE=1 SV=2	Regular	1746.82	0	43230.7	68	10	33	39.1	136720	64087	35867	Green	0.0564778
15125	P60903	S10AA_HUMAN	Protein S100-A10 OS=Homo sapiens GN=S100A10 PE=1 SV=2	Regular	2398.23	0	11317.2	19	4	12	44.33	68608	64019	27934	Green	0.0564179
11719	Q9Y266	NUDC_HUMAN	Nuclear migration protein nudC OS=Homo sapiens GN=NUDC PE=1 SV=1	Regular	307.124	0.11	38300	16	6	31	19.34	51902	63879	10787	Green	0.0562945
4501	P26196	DDX6_HUMAN	Probable ATP-dependent RNA helicase DDX6 OS=Homo sapiens GN=DDX6 PE=1 SV=2	Regular	862.24	0	54816.1	28	5	37	15.73	81580	63803	30654	Green	0.0562275
13737	P35998	PRS7_HUMAN	26S protease regulatory subunit 7 OS=Homo sapiens GN=PSMC2 PE=1 SV=3	Regular	1797.87	0	49033.1	60	15	37	50.35	125776	63751	31250	Green	0.0561817
14949	P46783	RS10_HUMAN	40S ribosomal protein S10 OS=Homo sapiens GN=RPS10 PE=1 SV=1	Regular	554.911	0	18897.8	10	2	18	16.97	27526	63684	6111	Green	0.0561227
3481	Q9Y2B0	CNPY2_HUMAN	Protein canopy homolog 2 OS=Homo sapiens GN=CNPY2 PE=1 SV=1	Regular	1524.11	0	20994.4	46	7	18	48.9	100481	63639	34920	Green	0.056083
2225	P52907	CAZA1_HUMAN	F-actin-capping protein subunit alpha-1 OS=Homo sapiens GN=CAPZA1 PE=1 SV=3	Regular	805.981	0	33093.9	27	5	21	31.12	97394	63621.9	26430	Green	0.0560679
5465	P30040	ERP29_HUMAN	Endoplasmic reticulum resident protein 29 OS=Homo sapiens GN=ERP29 PE=1 SV=4	Regular	2087.03	0	29050.5	24	5	20	27.2	67163	63549	19004	Green	0.0560037
13764	P20618	PSB1_HUMAN	Proteasome subunit beta type-1 OS=Homo sapiens GN=PSMB1 PE=1 SV=2	Regular	1062.12	0	26717.5	40	6	26	34.44	85336	63330	35500	Green	0.0558107
1072	P84085	ARF5_HUMAN	ADP-ribosylation factor 5 OS=Homo sapiens GN=ARF5 PE=1 SV=2	Regular	5386.71	0	20643.8	51	7	15	55	134758	63192.7	39700	Green	0.0556897
12825	Q9NR12	PDLI7_HUMAN	PDZ and LIM domain protein 7 OS=Homo sapiens GN=PDLIM7 PE=1 SV=1	Regular	716.645	0	50928.3	32	8	29	25.16	110198	62878	29547	Green	0.0554124
7679	P00492	HPRT_HUMAN	Hypoxanthine-guanine phosphoribosyltransferase OS=Homo sapiens GN=HPRT1 PE=1 SV=2	Regular	1489.68	0	24807.5	19	3	18	16.51	62756	62756	16899	Green	0.0553048
10137	P33993	MCM7_HUMAN	DNA replication licensing factor MCM7 OS=Homo sapiens GN=MCM7 PE=1 SV=4	Regular	405.747	0	81935.4	37	15	66	21	120528	62701	19074	Green	0.0552564
12569	O43252	PAPS1_HUMAN	Bifunctional 3'-phosphoadenosine 5'-phosphosulfate synthase 1 OS=Homo sapiens GN=PAPSS1 PE=1 SV=2	Regular	519.665	0	71631.7	39	9	57	22.76	93778	62560	29612	Green	0.0551321
436	P61163	ACTZ_HUMAN	Alpha-centractin OS=Homo sapiens GN=ACTR1A PE=1 SV=1	Regular	682.439	0	42727.9	32	4	31	19.15	67311	62553	28198	Green	0.0551259
14130	P61224	RAP1B_HUMAN	Ras-related protein Rap-1b OS=Homo sapiens GN=RAP1B PE=1 SV=1	Regular	185.12	0.29	21052.9	15	4	15	31.52	64045	62496	5689	Yellow	0.0550757
16835	Q15046	SYK_HUMAN	Lysine--tRNA ligase OS=Homo sapiens GN=KARS PE=1 SV=3	Regular	1068.19	0	68504.4	65	14	45	30.65	140010	62324	32362	Green	0.0549241
3627	Q9Y678	COPG1_HUMAN	Coatomer subunit gamma-1 OS=Homo sapiens GN=COPG1 PE=1 SV=1	Regular	877.514	0	99030.1	86	14	72	27.46	164050	62177	36525	Green	0.0547946
3035	Q9H444	CHM4B_HUMAN	Charged multivesicular body protein 4b OS=Homo sapiens GN=CHMP4B PE=1 SV=1	Regular	810.323	0	24950.2	12	1	23	7.14	20724	62172	7774	Green	0.0547902
10825	Q8TBZ2	MYBPP_HUMAN	MYCBP-associated protein OS=Homo sapiens GN=MYCBPAP PE=1 SV=2	Regular	67.6738	2.52	108666	19	7	83	6.23	82823	61648	31970	Green	0.0543284
17114	Q9BUF5	TBB6_HUMAN	Tubulin beta-6 chain OS=Homo sapiens GN=TUBB6 PE=1 SV=1	Regular	5416.86	0	50313.5	96	12	30	31.17	430724	61632.9	234474	Green	0.0543151
7969	P20042	IF2B_HUMAN	Eukaryotic translation initiation factor 2 subunit 2 OS=Homo sapiens GN=EIF2S2 PE=1 SV=2	Regular	1268.86	0	38730.6	45	10	43	39.04	101449	61415	21783	Green	0.0541231
1393	O00244	ATOX1_HUMAN	Copper transport protein ATOX1 OS=Homo sapiens GN=ATOX1 PE=1 SV=1	Regular	1108.57	0	7572.73	7	1	6	11.76	20434	61302	1281	Green	0.0540235
18689	Q16851	UGPA_HUMAN	UTP--glucose-1-phosphate uridylyltransferase OS=Homo sapiens GN=UGP2 PE=1 SV=5	Regular	509.786	0	57111.4	27	5	42	15.16	67494	61273	11794	Green	0.0539979
936	Q10567	AP1B1_HUMAN	AP-1 complex subunit beta-1 OS=Homo sapiens GN=AP1B1 PE=1 SV=2	Regular	178.254	0.29	105549	32	8	71	12.12	90688	61064.3	29886	Green	0.053814
13916	Q9UHX1	PUF60_HUMAN	Poly(U)-binding-splicing factor PUF60 OS=Homo sapiens GN=PUF60 PE=1 SV=1	Regular	1130.41	0	60046.7	59	8	31	23.97	105818	60457	39665	Green	0.0532788
8184	Q14974	IMB1_HUMAN	Importin subunit beta-1 OS=Homo sapiens GN=KPNB1 PE=1 SV=2	Regular	814.801	0	98482	53	7	62	10.73	100096	60379	24569	Green	0.0532101
16830	P12081	SYHC_HUMAN	Histidine--tRNA ligase_ cytoplasmic OS=Homo sapiens GN=HARS PE=1 SV=2	Regular	995.333	0	57980.9	66	10	42	27.9	121602	60173	36599	Green	0.0530285
2144	Q86VP6	CAND1_HUMAN	Cullin-associated NEDD8-dissociated protein 1 OS=Homo sapiens GN=CAND1 PE=1 SV=2	Regular	422.869	0	138087	62	14	98	14.96	108981	60097	25596	Green	0.0529616
12768	Q8WUM4	PDC6I_HUMAN	Programmed cell death 6-interacting protein OS=Homo sapiens GN=PDCD6IP PE=1 SV=1	Regular	421.278	0	96650.6	47	9	83	17.86	93736	59897	19090	Green	0.0527853
12982	P35232	PHB_HUMAN	Prohibitin OS=Homo sapiens GN=PHB PE=1 SV=1	Regular	1818.55	0	29861.1	42	5	21	26.47	93072	59707	30238	Green	0.0526179
4996	O00148	DX39A_HUMAN	ATP-dependent RNA helicase DDX39A OS=Homo sapiens GN=DDX39A PE=1 SV=2	Regular	3057.77	0	49642.9	51	8	37	35.13	203890	59436.6	71641	Green	0.0523795
13738	P62195	PRS8_HUMAN	26S protease regulatory subunit 8 OS=Homo sapiens GN=PSMC5 PE=1 SV=1	Regular	2891.44	0	45797.2	53	8	33	31.53	85759	59386	22832	Green	0.052335
14640	P62424	RL7A_HUMAN	60S ribosomal protein L7a OS=Homo sapiens GN=RPL7A PE=1 SV=2	Regular	588.793	0	30166.7	27	7	17	24.81	74417	59369	20106	Green	0.05232
13776	O00232	PSD12_HUMAN	26S proteasome non-ATPase regulatory subunit 12 OS=Homo sapiens GN=PSMD12 PE=1 SV=3	Regular	1454.52	0	53303.7	55	9	38	28.95	97823	58689	26437	Green	0.0517207
13412	P62136	PP1A_HUMAN	Serine/threonine-protein phosphatase PP1-alpha catalytic subunit OS=Homo sapiens GN=PPP1CA PE=1 SV=1	Regular	9552.61	0	38253.5	86	8	24	30.61	224276	58581.1	63732	Green	0.0516257
15597	P55735	SEC13_HUMAN	Protein SEC13 homolog OS=Homo sapiens GN=SEC13 PE=1 SV=3	Regular	1824.75	0	36053.8	31	5	25	20.5	65116	58407	21626	Green	0.0514722
12922	P17858	PFKAL_HUMAN	ATP-dependent 6-phosphofructokinase_ liver type OS=Homo sapiens GN=PFKL PE=1 SV=6	Regular	1333.15	0	85817	68	8	51	12.82	155574	58284.1	43371	Green	0.0513639
2691	P06493	CDK1_HUMAN	Cyclin-dependent kinase 1 OS=Homo sapiens GN=CDK1 PE=1 SV=3	Regular	678.999	0	34152.5	34	6	29	20.88	92180	57690	24264	Green	0.0508403
14272	P18754	RCC1_HUMAN	Regulator of chromosome condensation OS=Homo sapiens GN=RCC1 PE=1 SV=1	Regular	580.226	0	45425.3	20	4	26	18.29	42297	57669	14539	Green	0.0508218
15410	Q9NR31	SAR1A_HUMAN	GTP-binding protein SAR1a OS=Homo sapiens GN=SAR1A PE=1 SV=1	Regular	727.302	0	22480.9	17	5	18	30.81	79446	57667.5	10412	Green	0.0508205
5209	O00303	EIF3F_HUMAN	Eukaryotic translation initiation factor 3 subunit F OS=Homo sapiens GN=EIF3F PE=1 SV=1	Regular	620.521	0	37678	19	2	19	8.96	38340	57510	8049	Green	0.0506817
4745	P31689	DNJA1_HUMAN	DnaJ homolog subfamily A member 1 OS=Homo sapiens GN=DNAJA1 PE=1 SV=2	Regular	941.816	0	45609.6	19	6	30	24.94	151203	57310.5	73921	Green	0.0505059
4268	O00622	CYR61_HUMAN	Protein CYR61 OS=Homo sapiens GN=CYR61 PE=1 SV=1	Regular	1458.07	0	44193.7	18	3	33	13.12	40489	57307.5	11558	Green	0.0505033
170	O95336	6PGL_HUMAN	6-phosphogluconolactonase OS=Homo sapiens GN=PGLS PE=1 SV=2	Regular	2870.4	0	27832	33	6	18	39.15	72391	57218	27984	Green	0.0504244
274	P61221	ABCE1_HUMAN	ATP-binding cassette sub-family E member 1 OS=Homo sapiens GN=ABCE1 PE=1 SV=1	Regular	1188.72	0	68283.9	40	7	43	22.37	164476	57023	17866	Green	0.0502525
11405	P40261	NNMT_HUMAN	Nicotinamide N-methyltransferase OS=Homo sapiens GN=NNMT PE=1 SV=1	Regular	2229.52	0	30030.3	34	4	24	20.83	59949	56869	17314	Green	0.0501168
13757	P60900	PSA6_HUMAN	Proteasome subunit alpha type-6 OS=Homo sapiens GN=PSMA6 PE=1 SV=1	Regular	1777.59	0	27855.7	45	7	20	38.62	78833	56816	22744	Green	0.0500701
18405	O14907	TX1B3_HUMAN	Tax1-binding protein 3 OS=Homo sapiens GN=TAX1BP3 PE=1 SV=2	Regular	1208.79	0	13734.7	13	3	7	38.71	21675	56742	6281	Green	0.0500049
14603	O76021	RL1D1_HUMAN	Ribosomal L1 domain-containing protein 1 OS=Homo sapiens GN=RSL1D1 PE=1 SV=3	Regular	312.796	0.11	55200.7	22	4	43	13.88	60420	56624	11709	Green	0.0499009
4490	Q9BQ39	DDX50_HUMAN	ATP-dependent RNA helicase DDX50 OS=Homo sapiens GN=DDX50 PE=1 SV=1	Regular	205.253	0.29	83135.4	20	6	60	10.58	70567	56539.5	9231	Green	0.0498264
7640	Q1KMD3	HNRL2_HUMAN	Heterogeneous nuclear ribonucleoprotein U-like protein 2 OS=Homo sapiens GN=HNRNPUL2 PE=1 SV=1	Regular	1630.3	0	85675.1	67	17	58	38.42	123619	56383	36933	Green	0.0496885
14045	P61019	RAB2A_HUMAN	Ras-related protein Rab-2A OS=Homo sapiens GN=RAB2A PE=1 SV=1	Regular	893.872	0	23716.7	27	5	23	33.96	61500	56081	11466	Green	0.0494224
16870	P49591	SYSC_HUMAN	Serine--tRNA ligase_ cytoplasmic OS=Homo sapiens GN=SARS PE=1 SV=3	Regular	1029.45	0	59290.6	53	11	45	34.05	114454	55360	29047	Green	0.048787
13094	Q9H307	PININ_HUMAN	Pinin OS=Homo sapiens GN=PNN PE=1 SV=4	Regular	242.998	0.31	81727.9	20	7	71	12.83	77654	55182	18735	Green	0.0486301
14221	Q14498	RBM39_HUMAN	RNA-binding protein 39 OS=Homo sapiens GN=RBM39 PE=1 SV=2	Regular	674.03	0	59664.8	35	7	35	15.28	73663	54939	16247	Green	0.048416
14233	Q9BWF3	RBM4_HUMAN	RNA-binding protein 4 OS=Homo sapiens GN=RBM4 PE=1 SV=1	Regular	480.644	0	40713.1	28	7	30	26.92	47708	54796.5	21932	Green	0.0482904
10136	Q14566	MCM6_HUMAN	DNA replication licensing factor MCM6 OS=Homo sapiens GN=MCM6 PE=1 SV=1	Regular	854.059	0	93858.9	52	14	74	24.97	116121	54712	31228	Green	0.0482159
8599	P10644	KAP0_HUMAN	cAMP-dependent protein kinase type I-alpha regulatory subunit OS=Homo sapiens GN=PRKAR1A PE=1 SV=1	Regular	273.949	0.11	43209.9	13	2	32	7.61	27823	54702	6779	Green	0.0482071
18587	Q14157	UBP2L_HUMAN	Ubiquitin-associated protein 2-like OS=Homo sapiens GN=UBAP2L PE=1 SV=2	Regular	322.123	0.11	114649	29	6	50	11.41	74453	54638	22500	Green	0.0481507
3579	Q9Y281	COF2_HUMAN	Cofilin-2 OS=Homo sapiens GN=CFL2 PE=1 SV=1	Regular	8433.91	0	18850.7	77	5	18	30.72	336023	54592.9	130793	Green	0.048111
14311	P46063	RECQ1_HUMAN	ATP-dependent DNA helicase Q1 OS=Homo sapiens GN=RECQL PE=1 SV=3	Regular	329.74	0.11	74484	40	9	52	21.11	91235	53909	26142	Green	0.0475083
12824	Q96HC4	PDLI5_HUMAN	PDZ and LIM domain protein 5 OS=Homo sapiens GN=PDLIM5 PE=1 SV=5	Regular	142.305	0.55	65142.8	16	5	46	6.04	49261	53820	21509	Green	0.0474298
3628	O14579	COPE_HUMAN	Coatomer subunit epsilon OS=Homo sapiens GN=COPE PE=1 SV=3	Regular	1254.68	0	34710.2	40	9	27	39.61	94746	53685	33237	Green	0.0473109
5216	Q7L2H7	EIF3M_HUMAN	Eukaryotic translation initiation factor 3 subunit M OS=Homo sapiens GN=EIF3M PE=1 SV=1	Regular	514.384	0	42959.2	38	9	31	33.16	84783	53623	17691	Green	0.0472562
4471	Q92499	DDX1_HUMAN	ATP-dependent RNA helicase DDX1 OS=Homo sapiens GN=DDX1 PE=1 SV=2	Regular	390.715	0	83401.7	57	15	63	23.78	142699	53571	34674	Green	0.0472104
2146	Q8WVQ1	CANT1_HUMAN	Soluble calcium-activated nucleotidase 1 OS=Homo sapiens GN=CANT1 PE=1 SV=1	Regular	59.7655	3.37	44953.7	5	2	31	3.99	19482	53559	6683	Yellow	0.0471998
14604	P46778	RL21_HUMAN	60S ribosomal protein L21 OS=Homo sapiens GN=RPL21 PE=1 SV=2	Regular	1889.56	0	18621.9	24	3	13	22.5	53203	53203	14238	Green	0.0468861
7274	P49915	GUAA_HUMAN	GMP synthase [glutamine-hydrolyzing] OS=Homo sapiens GN=GMPS PE=1 SV=1	Regular	1062.9	0	77456.9	68	16	68	36.36	118416	52928	32313	Green	0.0466437
10812	Q14764	MVP_HUMAN	Major vault protein OS=Homo sapiens GN=MVP PE=1 SV=4	Regular	382.624	0	99612.1	47	12	71	16.13	91821	52833	29458	Green	0.04656
15374	Q15424	SAFB1_HUMAN	Scaffold attachment factor B1 OS=Homo sapiens GN=SAFB PE=1 SV=4	Regular	567.5	0	103098	39	10	78	14.97	113878	52399	40597	Green	0.0461776
18909	O75436	VP26A_HUMAN	Vacuolar protein sorting-associated protein 26A OS=Homo sapiens GN=VPS26A PE=1 SV=2	Regular	1153.49	0	38284	31	6	28	19.57	68749	52224	30066	Green	0.0460233
1269	O43681	ASNA_HUMAN	ATPase ASNA1 OS=Homo sapiens GN=ASNA1 PE=1 SV=2	Regular	1031.1	0	39249.1	34	9	21	35.63	67366	52121	18339	Green	0.0459326
13713	P62333	PRS10_HUMAN	26S protease regulatory subunit 10B OS=Homo sapiens GN=PSMC6 PE=1 SV=1	Regular	1145.81	0	44458.2	44	9	40	37.53	94174	52117	22147	Green	0.045929
14072	P51149	RAB7A_HUMAN	Ras-related protein Rab-7a OS=Homo sapiens GN=RAB7A PE=1 SV=1	Regular	2556.86	0	23774.9	41	6	20	41.55	73038	52078	14997	Green	0.0458947
11118	P22392	NDKB_HUMAN	Nucleoside diphosphate kinase B OS=Homo sapiens GN=NME2 PE=1 SV=1	Regular	260.408	0.1	17412.1	16	3	14	26.97	52743	51931.6	28462	Green	0.0457657
13600	P30048	PRDX3_HUMAN	Thioredoxin-dependent peroxide reductase_ mitochondrial OS=Homo sapiens GN=PRDX3 PE=1 SV=3	Regular	1163.15	0	28034.8	16	3	18	22.27	55190	51690	10932	Green	0.0455527
12015	Q9NTK5	OLA1_HUMAN	Obg-like ATPase 1 OS=Homo sapiens GN=OLA1 PE=1 SV=2	Regular	441.527	0	44971.7	32	6	34	25	64508	51640	16121	Green	0.0455087
14963	P62266	RS23_HUMAN	40S ribosomal protein S23 OS=Homo sapiens GN=RPS23 PE=1 SV=3	Regular	2706.04	0	15978.7	17	2	8	19.58	22380	51618	6938	Green	0.0454893
4985	P33316	DUT_HUMAN	Deoxyuridine 5'-triphosphate nucleotidohydrolase_ mitochondrial OS=Homo sapiens GN=DUT PE=1 SV=4	Regular	995.098	0	26848.4	14	2	18	12.3	34238	51357	11655	Green	0.0452593
4338	Q96EP5	DAZP1_HUMAN	DAZ-associated protein 1 OS=Homo sapiens GN=DAZAP1 PE=1 SV=1	Regular	474.218	0	43611.6	17	2	19	9.09	34204	51306	7993	Green	0.0452143
14625	P61513	RL37A_HUMAN	60S ribosomal protein L37a OS=Homo sapiens GN=RPL37A PE=1 SV=2	Regular	810.926	0	10503.4	5	1	6	19.57	17046	51138	2439	Green	0.0450663
10400	P28482	MK01_HUMAN	Mitogen-activated protein kinase 1 OS=Homo sapiens GN=MAPK1 PE=1 SV=3	Regular	805.274	0	41789	27	5	28	23.06	57128	50918	16744	Green	0.0448724
18640	P09936	UCHL1_HUMAN	Ubiquitin carboxyl-terminal hydrolase isozyme L1 OS=Homo sapiens GN=UCHL1 PE=1 SV=2	Regular	1598.04	0	25166.6	33	7	17	54.26	98470	50718	42423	Green	0.0446961
13766	P49720	PSB3_HUMAN	Proteasome subunit beta type-3 OS=Homo sapiens GN=PSMB3 PE=1 SV=2	Regular	1491.81	0	23234.1	23	3	14	22.93	50613	50613	10721	Green	0.0446036
13963	P06737	PYGL_HUMAN	Glycogen phosphorylase_ liver form OS=Homo sapiens GN=PYGL PE=1 SV=4	Regular	835.379	0	97548	82	21	76	32	212605	50587	50647	Green	0.0445807
5996	P22087	FBRL_HUMAN	rRNA 2'-O-methyltransferase fibrillarin OS=Homo sapiens GN=FBL PE=1 SV=2	Regular	856.848	0	33898.3	34	6	27	23.68	66072	50511	22568	Green	0.0445137
16534	Q13242	SRSF9_HUMAN	Serine/arginine-rich splicing factor 9 OS=Homo sapiens GN=SRSF9 PE=1 SV=1	Regular	1093.77	0	25656.3	24	5	32	34.39	58877	49964	21044	Green	0.0440317
19192	O14980	XPO1_HUMAN	Exportin-1 OS=Homo sapiens GN=XPO1 PE=1 SV=1	Regular	415.803	0	124527	50	14	87	19.51	97552	49948	22181	Green	0.0440176
16817	P14868	SYDC_HUMAN	Aspartate--tRNA ligase_ cytoplasmic OS=Homo sapiens GN=DARS PE=1 SV=2	Regular	510.754	0	57535.5	26	7	49	14.97	104088	49528	25744	Green	0.0436474
7313	Q96KK5	H2A1H_HUMAN	Histone H2A type 1-H OS=Homo sapiens GN=HIST1H2AH PE=1 SV=3	Regular	2050.67	0	13906.3	23	4	7	32.81	54136	49439	26949	Green	0.043569
7426	Q92769	HDAC2_HUMAN	Histone deacetylase 2 OS=Homo sapiens GN=HDAC2 PE=1 SV=2	Regular	365.269	0.12	55934.6	30	6	34	23.16	72744	49033.6	20871	Green	0.0432118
17977	P55327	TPD52_HUMAN	Tumor protein D52 OS=Homo sapiens GN=TPD52 PE=1 SV=2	Regular	2233.86	0	24384.1	48	7	15	50.89	101716	48986	33071	Green	0.0431698
12369	Q96FW1	OTUB1_HUMAN	Ubiquitin thioesterase OTUB1 OS=Homo sapiens GN=OTUB1 PE=1 SV=2	Regular	1457.45	0	31512.2	27	4	23	21.77	50934	48975	14135	Green	0.0431601
14584	P31350	RIR2_HUMAN	Ribonucleoside-diphosphate reductase subunit M2 OS=Homo sapiens GN=RRM2 PE=1 SV=1	Regular	647.636	0	45162.9	37	7	39	24.94	69547	48972	13476	Green	0.0431574
8772	P30085	KCY_HUMAN	UMP-CMP kinase OS=Homo sapiens GN=CMPK1 PE=1 SV=3	Regular	1980.67	0	22450.5	25	4	16	19.39	57550	48942	8671	Green	0.043131
28	Q04917	1433F_HUMAN	14-3-3 protein eta OS=Homo sapiens GN=YWHAH PE=1 SV=4	Regular	4229.11	0	28389.9	62	6	27	26.83	205197	48805	131917	Green	0.0430103
771	P28838	AMPL_HUMAN	Cytosol aminopeptidase OS=Homo sapiens GN=LAP3 PE=1 SV=3	Regular	744.844	0	56565.6	19	7	44	18.11	60937	48657	12981	Green	0.0428798
946	O95782	AP2A1_HUMAN	AP-2 complex subunit alpha-1 OS=Homo sapiens GN=AP2A1 PE=1 SV=3	Regular	187.734	0.29	108630	30	13	69	10.54	81437	48632.7	8226	Green	0.0428585
3625	P53618	COPB_HUMAN	Coatomer subunit beta OS=Homo sapiens GN=COPB1 PE=1 SV=3	Regular	697.638	0	108283	56	17	74	27.49	134170	48488	28937	Green	0.0427309
2152	Q14444	CAPR1_HUMAN	Caprin-1 OS=Homo sapiens GN=CAPRIN1 PE=1 SV=2	Regular	335.829	0.11	78537.4	34	8	41	16.64	107004	48469	26292	Green	0.0427142
6658	Q96CW5	GCP3_HUMAN	Gamma-tubulin complex component 3 OS=Homo sapiens GN=TUBGCP3 PE=1 SV=2	Regular	59.1424	3.5	104370	17	10	71	4.96	73445	48427	18570	Red	0.0426772
14647	P05386	RLA1_HUMAN	60S acidic ribosomal protein P1 OS=Homo sapiens GN=RPLP1 PE=1 SV=1	Regular	3616.11	0	11628	25	2	7	51.75	32139	48208.5	10520	Green	0.0424846
15048	Q9Y3I0	RTCB_HUMAN	tRNA-splicing ligase RtcB homolog OS=Homo sapiens GN=RTCB PE=1 SV=1	Regular	398.96	0	55723.7	21	6	38	14.46	56254	48147	8979	Green	0.0424304
13599	P32119	PRDX2_HUMAN	Peroxiredoxin-2 OS=Homo sapiens GN=PRDX2 PE=1 SV=5	Regular	1427.81	0	22063	22	5	17	35.35	53150	48075	17545	Green	0.0423669
6195	P62942	FKB1A_HUMAN	Peptidyl-prolyl cis-trans isomerase FKBP1A OS=Homo sapiens GN=FKBP1A PE=1 SV=2	Regular	1575.45	0	12007.8	16	2	7	27.78	17728	47862	4401	Green	0.0421792
7233	P21266	GSTM3_HUMAN	Glutathione S-transferase Mu 3 OS=Homo sapiens GN=GSTM3 PE=1 SV=3	Regular	950.965	0	27015.9	26	6	19	28.44	72630	47767	11278	Green	0.0420955
13802	Q15008	PSMD6_HUMAN	26S proteasome non-ATPase regulatory subunit 6 OS=Homo sapiens GN=PSMD6 PE=1 SV=1	Regular	613.34	0	45816.6	53	12	40	35.73	90690	47682	19896	Green	0.0420206
13664	Q9UMS4	PRP19_HUMAN	Pre-mRNA-processing factor 19 OS=Homo sapiens GN=PRPF19 PE=1 SV=1	Regular	568.229	0	55637.1	19	3	29	8.33	47474	47474	12938	Green	0.0418373
3781	O95741	CPNE6_HUMAN	Copine-6 OS=Homo sapiens GN=CPNE6 PE=1 SV=3	Regular	71.4898	2.47	62903.7	11	3	45	4.13	36982	47472.1	11278	Green	0.0418357
14248	Q92804	RBP56_HUMAN	TATA-binding protein-associated factor 2N OS=Homo sapiens GN=TAF15 PE=1 SV=1	Regular	914.135	0	62058.1	34	3	40	10.3	87548	47176.7	29133	Green	0.0415753
14375	P15927	RFA2_HUMAN	Replication protein A 32 kDa subunit OS=Homo sapiens GN=RPA2 PE=1 SV=1	Regular	385.229	0	29361	9	2	14	14.81	22550	46965	4459	Green	0.0413887
13425	P60510	PP4C_HUMAN	Serine/threonine-protein phosphatase 4 catalytic subunit OS=Homo sapiens GN=PPP4C PE=1 SV=1	Regular	1269.63	0	35650.2	30	7	24	30.94	57974	46820	17469	Green	0.041261
10133	P25205	MCM3_HUMAN	DNA replication licensing factor MCM3 OS=Homo sapiens GN=MCM3 PE=1 SV=3	Regular	888.842	0	91608.3	75	16	78	26.61	121116	46725	31223	Green	0.0411772
14639	Q02878	RL6_HUMAN	60S ribosomal protein L6 OS=Homo sapiens GN=RPL6 PE=1 SV=3	Regular	606.551	0	32785	43	3	24	13.19	230501	46650	177952	Green	0.0411111
10846	P35580	MYH10_HUMAN	Myosin-10 OS=Homo sapiens GN=MYH10 PE=1 SV=3	Regular	1488.21	0	229969	190	34	164	28.04	543923	46597	185964	Green	0.0410644
10016	P27816	MAP4_HUMAN	Microtubule-associated protein 4 OS=Homo sapiens GN=MAP4 PE=1 SV=3	Regular	529.015	0	121518	50	16	133	21.01	102139	46593	35279	Green	0.0410609
18505	P68036	UB2L3_HUMAN	Ubiquitin-conjugating enzyme E2 L3 OS=Homo sapiens GN=UBE2L3 PE=1 SV=1	Regular	525.172	0	18032.7	9	1	12	14.29	15525	46575	3690	Green	0.041045
9698	Q32MZ4	LRRF1_HUMAN	Leucine-rich repeat flightless-interacting protein 1 OS=Homo sapiens GN=LRRFIP1 PE=1 SV=2	Regular	256.3	0.1	89880.5	30	8	89	12.75	62920	46463	20395	Green	0.0409463
6559	Q9NY12	GAR1_HUMAN	H/ACA ribonucleoprotein complex subunit 1 OS=Homo sapiens GN=GAR1 PE=1 SV=1	Regular	494.844	0	22519	11	3	14	20.28	32685	46444.5	15302	Green	0.04093
229	P17174	AATC_HUMAN	Aspartate aminotransferase_ cytoplasmic OS=Homo sapiens GN=GOT1 PE=1 SV=3	Regular	1198.55	0	46475.7	32	4	32	16.95	56401	46426	14855	Green	0.0409137
14984	P46781	RS9_HUMAN	40S ribosomal protein S9 OS=Homo sapiens GN=RPS9 PE=1 SV=3	Regular	727.815	0	22648.5	14	3	17	14.43	46421	46421	12225	Green	0.0409093
19237	P16989	YBOX3_HUMAN	Y-box-binding protein 3 OS=Homo sapiens GN=YBX3 PE=1 SV=4	Regular	302.998	0.11	40090	15	4	30	17.74	42202	46301	13808	Green	0.0408036
4765	O75937	DNJC8_HUMAN	DnaJ homolog subfamily C member 8 OS=Homo sapiens GN=DNAJC8 PE=1 SV=2	Regular	623.982	0	29841.7	16	2	29	17.79	30798	46197	11238	Green	0.0407119
12647	Q15366	PCBP2_HUMAN	Poly(rC)-binding protein 2 OS=Homo sapiens GN=PCBP2 PE=1 SV=1	Regular	5308.31	0	38979.4	35	5	24	23.29	183531	46157.9	81122	Green	0.0406775
538	P05141	ADT2_HUMAN	ADP/ATP translocase 2 OS=Homo sapiens GN=SLC25A5 PE=1 SV=7	Regular	832.717	0	33080.4	28	8	31	29.19	58173	45985	15947	Green	0.0405251
8865	Q12840	KIF5A_HUMAN	Kinesin heavy chain isoform 5A OS=Homo sapiens GN=KIF5A PE=1 SV=2	Regular	86.0024	1.85	118234	24	10	95	6.78	87079	45913.3	11585	Green	0.0404619
13601	P30044	PRDX5_HUMAN	Peroxiredoxin-5_ mitochondrial OS=Homo sapiens GN=PRDX5 PE=1 SV=4	Regular	2976.89	0	22314.6	41	8	18	46.26	70007	45832	17626	Green	0.0403903
13159	Q3KR16	PKHG6_HUMAN	Pleckstrin homology domain-containing family G member 6 OS=Homo sapiens GN=PLEKHG6 PE=1 SV=3	Regular	67.8782	2.52	89359.5	18	7	71	6.2	82173	45636	20997	Green	0.0402175
2731	Q9UKY7	CDV3_HUMAN	Protein CDV3 homolog OS=Homo sapiens GN=CDV3 PE=1 SV=1	Regular	612.838	0	27334.9	40	5	23	35.66	86854	45556.5	33695	Green	0.0401475
16822	P07814	SYEP_HUMAN	Bifunctional glutamate/proline--tRNA ligase OS=Homo sapiens GN=EPRS PE=1 SV=5	Regular	341.79	0.11	172188	64	16	128	13.76	103583	45151	27185	Green	0.0397901
13678	P11908	PRPS2_HUMAN	Ribose-phosphate pyrophosphokinase 2 OS=Homo sapiens GN=PRPS2 PE=1 SV=2	Regular	541.464	0	35168.4	24	5	23	17.61	47117	44989	13382	Green	0.0396474
6160	Q14192	FHL2_HUMAN	Four and a half LIM domains protein 2 OS=Homo sapiens GN=FHL2 PE=1 SV=3	Regular	1026.59	0	34188.8	23	5	39	34.77	148306	44910	14781	Green	0.0395777
13092	Q13526	PIN1_HUMAN	Peptidyl-prolyl cis-trans isomerase NIMA-interacting 1 OS=Homo sapiens GN=PIN1 PE=1 SV=1	Regular	860.411	0	18357.4	20	4	12	30.67	36657	44719.5	11505	Green	0.0394099
16786	O95425	SVIL_HUMAN	Supervillin OS=Homo sapiens GN=SVIL PE=1 SV=2	Regular	228.687	0.3	249572	51	25	185	10.52	156951	44718	19085	Green	0.0394085
4859	Q9NY33	DPP3_HUMAN	Dipeptidyl peptidase 3 OS=Homo sapiens GN=DPP3 PE=1 SV=2	Regular	506.904	0	82931.4	46	8	55	18.86	79148	44708	20274	Green	0.0393997
7666	Q9NZL4	HPBP1_HUMAN	Hsp70-binding protein 1 OS=Homo sapiens GN=HSPBP1 PE=1 SV=1	Regular	1331.51	0	40215.4	44	10	29	35.36	79003	44573	19792	Green	0.0392807
8879	P33176	KINH_HUMAN	Kinesin-1 heavy chain OS=Homo sapiens GN=KIF5B PE=1 SV=1	Regular	363.221	0.12	110426	65	13	94	19.63	153676	44387	37920	Green	0.0391168
17761	P49755	TMEDA_HUMAN	Transmembrane emp24 domain-containing protein 10 OS=Homo sapiens GN=TMED10 PE=1 SV=2	Regular	338.685	0.11	25147.1	6	1	24	5.02	14778	44334	3595	Green	0.0390701
14567	P13489	RINI_HUMAN	Ribonuclease inhibitor OS=Homo sapiens GN=RNH1 PE=1 SV=2	Regular	679.773	0	51798.4	35	7	38	25.81	64000	44292	14652	Green	0.0390331
10134	P33991	MCM4_HUMAN	DNA replication licensing factor MCM4 OS=Homo sapiens GN=MCM4 PE=1 SV=5	Regular	924.294	0	97128.4	54	11	69	18.54	87342	44205	23076	Green	0.0389564
5466	Q9BS26	ERP44_HUMAN	Endoplasmic reticulum resident protein 44 OS=Homo sapiens GN=ERP44 PE=1 SV=1	Regular	468.327	0	47370.5	26	6	33	19.7	60585	44173	12070	Green	0.0389282
13808	Q06323	PSME1_HUMAN	Proteasome activator complex subunit 1 OS=Homo sapiens GN=PSME1 PE=1 SV=1	Regular	658.225	0	28894.2	30	6	26	34.54	60725	43712	16464	Green	0.038522
8177	P52292	IMA1_HUMAN	Importin subunit alpha-1 OS=Homo sapiens GN=KPNA2 PE=1 SV=1	Regular	724.688	0	58204.2	41	8	36	23.44	75303	43681	17737	Green	0.0384947
4370	Q9UJU6	DBNL_HUMAN	Drebrin-like protein OS=Homo sapiens GN=DBNL PE=1 SV=1	Regular	346.683	0.12	48492.5	23	6	33	16.98	54935	43656	23670	Green	0.0384726
15708	O75533	SF3B1_HUMAN	Splicing factor 3B subunit 1 OS=Homo sapiens GN=SF3B1 PE=1 SV=3	Regular	501.972	0	146572	57	14	94	12.88	87129	43590	29402	Green	0.0384145
6902	Q96EK6	GNA1_HUMAN	Glucosamine 6-phosphate N-acetyltransferase OS=Homo sapiens GN=GNPNAT1 PE=1 SV=1	Regular	551.473	0	21091.3	14	4	16	39.67	37513	43549.5	5336	Green	0.0383788
16529	Q13243	SRSF5_HUMAN	Serine/arginine-rich splicing factor 5 OS=Homo sapiens GN=SRSF5 PE=1 SV=1	Regular	296.545	0.11	31377.9	14	2	18	12.13	26160	43518	7794	Green	0.038351
8178	O00629	IMA3_HUMAN	Importin subunit alpha-3 OS=Homo sapiens GN=KPNA4 PE=1 SV=1	Regular	334.892	0.11	58400.1	15	3	34	6.53	31057	43141.5	6042	Green	0.0380192
15672	Q9Y617	SERC_HUMAN	Phosphoserine aminotransferase OS=Homo sapiens GN=PSAT1 PE=1 SV=2	Regular	1084.11	0	40821.9	32	6	29	25.95	75468	43136	14738	Green	0.0380144
6753	Q92820	GGH_HUMAN	Gamma-glutamyl hydrolase OS=Homo sapiens GN=GGH PE=1 SV=2	Regular	297.258	0.11	36363.6	12	3	21	13.52	32038	43117.5	6002	Green	0.0379981
13328	P00491	PNPH_HUMAN	Purine nucleoside phosphorylase OS=Homo sapiens GN=PNP PE=1 SV=2	Regular	491.978	0	32346.1	23	5	21	22.15	52986	43080	14614	Green	0.037965
5849	Q14320	FA50A_HUMAN	Protein FAM50A OS=Homo sapiens GN=FAM50A PE=1 SV=2	Regular	425.924	0	40241.7	19	6	33	23.01	49858	43015	6602	Green	0.0379077
1543	O75531	BAF_HUMAN	Barrier-to-autointegration factor OS=Homo sapiens GN=BANF1 PE=1 SV=1	Regular	1556.88	0	10286.7	8	2	17	34.83	24944	42984	6675	Green	0.0378804
2298	P83916	CBX1_HUMAN	Chromobox protein homolog 1 OS=Homo sapiens GN=CBX1 PE=1 SV=1	Regular	2345.26	0	21531.9	35	5	14	42.7	79076	42894.1	20704	Green	0.0378012
6098	Q96AC1	FERM2_HUMAN	Fermitin family homolog 2 OS=Homo sapiens GN=FERMT2 PE=1 SV=1	Regular	505.278	0	78488	40	12	50	28.53	82180	42868	21433	Green	0.0377782
6720	Q06210	GFPT1_HUMAN	Glutamine--fructose-6-phosphate aminotransferase [isomerizing] 1 OS=Homo sapiens GN=GFPT1 PE=1 SV=3	Regular	341.109	0.11	79605	25	5	62	14.16	46490	42783	11009	Green	0.0377033
6394	Q96I24	FUBP3_HUMAN	Far upstream element-binding protein 3 OS=Homo sapiens GN=FUBP3 PE=1 SV=2	Regular	799.88	0	61982.7	21	7	46	18.53	60322	42770	17173	Green	0.0376918
9072	A6NCN2	KR87P_HUMAN	Putative keratin-87 protein OS=Homo sapiens GN=KRT87P PE=5 SV=4	Regular	2072.69	0	29573.3	21	4	27	18.04	43728	42519	12635	Green	0.0374706
2134	P07384	CAN1_HUMAN	Calpain-1 catalytic subunit OS=Homo sapiens GN=CAPN1 PE=1 SV=1	Regular	702.592	0	82517.5	48	13	62	31.37	94186	42315	28846	Green	0.0372908
5208	P60228	EIF3E_HUMAN	Eukaryotic translation initiation factor 3 subunit E OS=Homo sapiens GN=EIF3E PE=1 SV=1	Regular	1102.13	0	52620.1	52	9	42	27.19	71162	42315	14040	Green	0.0372908
18269	P07996	TSP1_HUMAN	Thrombospondin-1 OS=Homo sapiens GN=THBS1 PE=1 SV=2	Regular	416.529	0	133375	48	14	101	12.82	174706	42272	24883	Green	0.037253
8757	P12277	KCRB_HUMAN	Creatine kinase B-type OS=Homo sapiens GN=CKB PE=1 SV=1	Regular	849.465	0	42929.5	46	7	24	30.45	59493	42237	16503	Green	0.0372221
4638	O60610	DIAP1_HUMAN	Protein diaphanous homolog 1 OS=Homo sapiens GN=DIAPH1 PE=1 SV=2	Regular	377.318	0.12	142032	55	14	99	15.72	101091	42177	22022	Green	0.0371692
13862	P20962	PTMS_HUMAN	Parathymosin OS=Homo sapiens GN=PTMS PE=1 SV=2	Regular	2003.16	0	11529.9	9	1	9	10.78	14038	42114	3489	Green	0.0371137
1137	P40616	ARL1_HUMAN	ADP-ribosylation factor-like protein 1 OS=Homo sapiens GN=ARL1 PE=1 SV=1	Regular	645.101	0	20531.6	8	1	14	7.73	14030	42090	5497	Green	0.0370926
7502	O94992	HEXI1_HUMAN	Protein HEXIM1 OS=Homo sapiens GN=HEXIM1 PE=1 SV=1	Regular	307.43	0.11	40908.7	11	2	22	7.24	27994	41991	3010	Green	0.0370053
4095	P35221	CTNA1_HUMAN	Catenin alpha-1 OS=Homo sapiens GN=CTNNA1 PE=1 SV=1	Regular	391.695	0	100756	46	14	74	18.98	91942	41966	20970	Green	0.0369833
16223	P30626	SORCN_HUMAN	Sorcin OS=Homo sapiens GN=SRI PE=1 SV=1	Regular	1556.38	0	21961.6	18	4	19	36.87	45492	41830	33080	Green	0.0368634
5213	O75822	EIF3J_HUMAN	Eukaryotic translation initiation factor 3 subunit J OS=Homo sapiens GN=EIF3J PE=1 SV=2	Regular	576.981	0	29176.5	15	2	26	12.79	29238	41793	7344	Green	0.0368308
5207	O15371	EIF3D_HUMAN	Eukaryotic translation initiation factor 3 subunit D OS=Homo sapiens GN=EIF3D PE=1 SV=1	Regular	1171.09	0	64600.2	49	10	32	31.02	84860	41603	36237	Green	0.0366634
15952	P63208	SKP1_HUMAN	S-phase kinase-associated protein 1 OS=Homo sapiens GN=SKP1 PE=1 SV=2	Regular	3836.94	0	18829.1	21	4	17	42.94	43509	41537	16125	Green	0.0366052
4470	Q9NVP1	DDX18_HUMAN	ATP-dependent RNA helicase DDX18 OS=Homo sapiens GN=DDX18 PE=1 SV=2	Regular	164.227	0.28	75749.1	22	7	48	10	50922	41470	9075	Green	0.0365462
231	P00505	AATM_HUMAN	Aspartate aminotransferase_ mitochondrial OS=Homo sapiens GN=GOT2 PE=1 SV=3	Regular	548.228	0	47916.9	37	11	45	24.42	72941	41390	13153	Green	0.0364757
7985	Q15056	IF4H_HUMAN	Eukaryotic translation initiation factor 4H OS=Homo sapiens GN=EIF4H PE=1 SV=5	Regular	1925.44	0	27442.1	23	4	32	28.63	43088	41375	10147	Green	0.0364625
16051	P62316	SMD2_HUMAN	Small nuclear ribonucleoprotein Sm D2 OS=Homo sapiens GN=SNRPD2 PE=1 SV=1	Regular	628.836	0	13641	21	3	13	31.36	38463	41232	9381	Green	0.0363364
3646	Q9ULV4	COR1C_HUMAN	Coronin-1C OS=Homo sapiens GN=CORO1C PE=1 SV=1	Regular	338.323	0.11	53933.5	33	4	33	15.19	63953	41054	17637	Green	0.0361796
12003	Q9Y2G5	OFUT2_HUMAN	GDP-fucose protein O-fucosyltransferase 2 OS=Homo sapiens GN=POFUT2 PE=1 SV=3	Regular	87.1038	1.85	50261.1	7	4	40	4.2	19796	40965	7004	Yellow	0.0361011
14237	Q9Y5S9	RBM8A_HUMAN	RNA-binding protein 8A OS=Homo sapiens GN=RBM8A PE=1 SV=1	Regular	1045.21	0	19946.1	11	2	12	20.11	27301	40951.5	7820	Green	0.0360892
7948	O75874	IDHC_HUMAN	Isocitrate dehydrogenase [NADP] cytoplasmic OS=Homo sapiens GN=IDH1 PE=1 SV=2	Regular	493.758	0	46944.5	31	7	37	24.64	56450	40908	11071	Green	0.0360509
16521	Q9BXP5	SRRT_HUMAN	Serrate RNA effector molecule homolog OS=Homo sapiens GN=SRRT PE=1 SV=1	Regular	658.91	0	101123	34	9	90	13.01	68698	40850	12356	Green	0.0359998
18427	O43396	TXNL1_HUMAN	Thioredoxin-like protein 1 OS=Homo sapiens GN=TXNL1 PE=1 SV=3	Regular	652.379	0	32650.6	27	10	21	45.67	56383	40789	20977	Green	0.035946
18494	Q16222	UAP1_HUMAN	UDP-N-acetylhexosamine pyrophosphorylase OS=Homo sapiens GN=UAP1 PE=1 SV=3	Regular	315.223	0.11	59168.3	25	5	47	13.41	46176	40468	12854	Green	0.0356631
15793	Q99961	SH3G1_HUMAN	Endophilin-A2 OS=Homo sapiens GN=SH3GL1 PE=1 SV=1	Regular	1017.41	0	41718.1	40	8	37	26.09	72546	40390	21720	Green	0.0355944
14947	Q15050	RRS1_HUMAN	Ribosome biogenesis regulatory protein homolog OS=Homo sapiens GN=RRS1 PE=1 SV=2	Regular	828.66	0	41250.4	23	5	37	17.53	49860	40363	17251	Green	0.0355706
13971	P17812	PYRG1_HUMAN	CTP synthase 1 OS=Homo sapiens GN=CTPS1 PE=1 SV=2	Regular	386.291	0	67374.8	24	4	42	11.34	43902	40311	13478	Green	0.0355248
4770	O00429	DNM1L_HUMAN	Dynamin-1-like protein OS=Homo sapiens GN=DNM1L PE=1 SV=2	Regular	565.341	0	82390.5	51	9	79	19.02	80775	40305	33859	Green	0.0355195
765	Q9H4A4	AMPB_HUMAN	Aminopeptidase B OS=Homo sapiens GN=RNPEP PE=1 SV=2	Regular	441.631	0	73280.2	29	7	49	16.15	64601	40113	23934	Green	0.0353503
5212	Q13347	EIF3I_HUMAN	Eukaryotic translation initiation factor 3 subunit I OS=Homo sapiens GN=EIF3I PE=1 SV=1	Regular	769.67	0	36901.1	31	8	29	42.77	85175	40051	13972	Green	0.0352957
16905	P54577	SYYC_HUMAN	Tyrosine--tRNA ligase_ cytoplasmic OS=Homo sapiens GN=YARS PE=1 SV=4	Regular	915.094	0	59485.7	47	11	51	36.74	74269	40024	19267	Green	0.0352719
6192	Q96AY3	FKB10_HUMAN	Peptidyl-prolyl cis-trans isomerase FKBP10 OS=Homo sapiens GN=FKBP10 PE=1 SV=1	Regular	249.716	0.21	64758.4	19	5	52	8.42	45607	40018.5	11252	Green	0.035267
13926	P30520	PURA2_HUMAN	Adenylosuccinate synthetase isozyme 2 OS=Homo sapiens GN=ADSS PE=1 SV=3	Regular	513.808	0	50496.6	28	8	32	21.93	48313	39931	17233	Green	0.0351899
19516	Q8WU90	ZC3HF_HUMAN	Zinc finger CCCH domain-containing protein 15 OS=Homo sapiens GN=ZC3H15 PE=1 SV=1	Regular	556.293	0	49001.7	24	5	47	17.61	48841	39920	13681	Green	0.0351802
16303	Q8IY81	SPB1_HUMAN	pre-rRNA processing protein FTSJ3 OS=Homo sapiens GN=FTSJ3 PE=1 SV=2	Regular	235.971	0.3	96957.8	22	6	60	12.99	50101	39678	8983	Green	0.0349669
3792	O43809	CPSF5_HUMAN	Cleavage and polyadenylation specificity factor subunit 5 OS=Homo sapiens GN=NUDT21 PE=1 SV=1	Regular	618.601	0	26284.3	8	2	21	11.89	26371	39556.5	8175	Green	0.0348599
5271	Q9HC35	EMAL4_HUMAN	Echinoderm microtubule-associated protein-like 4 OS=Homo sapiens GN=EML4 PE=1 SV=3	Regular	289.598	0.11	110000	24	12	76	18.86	76167	39534	16523	Green	0.03484
7638	P31942	HNRH3_HUMAN	Heterogeneous nuclear ribonucleoprotein H3 OS=Homo sapiens GN=HNRNPH3 PE=1 SV=2	Regular	394.162	0	36983.6	17	3	22	17.05	27468	39181.5	7958	Green	0.0345294
16836	Q9P2J5	SYLC_HUMAN	Leucine--tRNA ligase_ cytoplasmic OS=Homo sapiens GN=LARS PE=1 SV=2	Regular	551.508	0	135664	52	15	97	20.15	97720	38591	19311	Green	0.034009
15707	Q12874	SF3A3_HUMAN	Splicing factor 3A subunit 3 OS=Homo sapiens GN=SF3A3 PE=1 SV=1	Regular	269.296	0.11	59191.2	24	6	43	10.98	43011	38565	11969	Green	0.0339861
3421	Q9Y224	CN166_HUMAN	UPF0568 protein C14orf166 OS=Homo sapiens GN=C14orf166 PE=1 SV=1	Regular	603.113	0	28182.2	10	2	21	10.25	25709	38563.5	2658	Green	0.0339848
13921	O15067	PUR4_HUMAN	Phosphoribosylformylglycinamidine synthase OS=Homo sapiens GN=PFAS PE=1 SV=4	Regular	323.594	0.11	146388	33	10	95	11.14	57259	37845	12380	Green	0.0333516
18815	P21281	VATB2_HUMAN	V-type proton ATPase subunit B_ brain isoform OS=Homo sapiens GN=ATP6V1B2 PE=1 SV=3	Regular	293.413	0.11	56843	20	7	41	20.94	44925	37843	5606	Green	0.0333498
18027	Q9UI30	TR112_HUMAN	Multifunctional methyltransferase subunit TRM112-like protein OS=Homo sapiens GN=TRMT112 PE=1 SV=1	Regular	397.61	0	14313.5	14	3	7	27.2	29033	37798.5	6443	Green	0.0333106
4256	P99999	CYC_HUMAN	Cytochrome c OS=Homo sapiens GN=CYCS PE=1 SV=2	Regular	1905.33	0	11862.8	16	3	10	35.24	27478	37683	6792	Green	0.0332088
16258	Q9Y5B9	SP16H_HUMAN	FACT complex subunit SPT16 OS=Homo sapiens GN=SUPT16H PE=1 SV=1	Regular	324.86	0.11	120484	33	10	101	15.28	91046	37595	37239	Green	0.0331313
14342	Q92900	RENT1_HUMAN	Regulator of nonsense transcripts 1 OS=Homo sapiens GN=UPF1 PE=1 SV=2	Regular	352.18	0.12	125657	46	14	81	16.65	100181	37512	27385	Green	0.0330581
4099	P35222	CTNB1_HUMAN	Catenin beta-1 OS=Homo sapiens GN=CTNNB1 PE=1 SV=1	Regular	401.971	0	86124.1	39	9	54	18.95	73203	37331.6	22491	Green	0.0328992
16900	P26640	SYVC_HUMAN	Valine--tRNA ligase OS=Homo sapiens GN=VARS PE=1 SV=4	Regular	344.388	0.12	141731	49	15	90	15.82	88297	37278	17005	Green	0.0328519
14188	Q09028	RBBP4_HUMAN	Histone-binding protein RBBP4 OS=Homo sapiens GN=RBBP4 PE=1 SV=3	Regular	1928.33	0	47940.9	40	5	26	14.82	143736	37186.2	49013	Green	0.032771
394	P13798	ACPH_HUMAN	Acylamino-acid-releasing enzyme OS=Homo sapiens GN=APEH PE=1 SV=4	Regular	625.756	0	82194.1	47	10	40	26.37	73462	37177	18323	Green	0.0327629
4776	O43598	DNPH1_HUMAN	2'-deoxynucleoside 5'-phosphate N-hydrolase 1 OS=Homo sapiens GN=DNPH1 PE=1 SV=1	Regular	1258.03	0	19222.5	15	2	12	20.11	24718	37077	5202	Green	0.0326748
8283	Q96P70	IPO9_HUMAN	Importin-9 OS=Homo sapiens GN=IPO9 PE=1 SV=3	Regular	300.227	0.11	116933	47	11	61	15.18	79103	36845	15894	Green	0.0324703
7990	P55010	IF5_HUMAN	Eukaryotic translation initiation factor 5 OS=Homo sapiens GN=EIF5 PE=1 SV=2	Regular	535.654	0	49679	24	6	40	19.03	51618	36811	11854	Green	0.0324403
8281	O00410	IPO5_HUMAN	Importin-5 OS=Homo sapiens GN=IPO5 PE=1 SV=4	Regular	220.819	0.3	125113	42	11	78	14.86	75487	36784	19399	Green	0.0324166
17387	Q92734	TFG_HUMAN	Protein TFG OS=Homo sapiens GN=TFG PE=1 SV=2	Regular	483.351	0	43505	25	5	17	24.75	51166	36732	21333	Green	0.0323707
12469	P68402	PA1B2_HUMAN	Platelet-activating factor acetylhydrolase IB subunit beta OS=Homo sapiens GN=PAFAH1B2 PE=1 SV=1	Regular	357.043	0.12	25740.4	8	1	17	8.3	12240	36720	3536	Green	0.0323602
9963	Q9UNF1	MAGD2_HUMAN	Melanoma-associated antigen D2 OS=Homo sapiens GN=MAGED2 PE=1 SV=2	Regular	284.752	0.11	65125.4	20	5	52	16.5	42866	36559	16104	Green	0.0322183
16637	P42224	STAT1_HUMAN	Signal transducer and activator of transcription 1-alpha/beta OS=Homo sapiens GN=STAT1 PE=1 SV=2	Regular	665.368	0	87905.2	63	15	61	26.27	102734	36517	32282	Green	0.0321813
7421	Q13547	HDAC1_HUMAN	Histone deacetylase 1 OS=Homo sapiens GN=HDAC1 PE=1 SV=1	Regular	103.495	1.26	55673.4	15	3	41	6.43	36238	36405.6	7106	Green	0.0320831
12629	P49023	PAXI_HUMAN	Paxillin OS=Homo sapiens GN=PXN PE=1 SV=3	Regular	96.4526	1.4	65988.1	9	4	45	5.25	41492	36346.5	6247	Green	0.032031
12916	Q9UHV9	PFD2_HUMAN	Prefoldin subunit 2 OS=Homo sapiens GN=PFDN2 PE=1 SV=1	Regular	570.717	0	16704.9	13	4	19	41.56	74444	36153	6648	Green	0.0318605
11445	Q9Y3C1	NOP16_HUMAN	Nucleolar protein 16 OS=Homo sapiens GN=NOP16 PE=1 SV=2	Regular	320.825	0.11	21245.4	13	4	17	17.98	29679	36034.5	4280	Green	0.031756
9364	P09382	LEG1_HUMAN	Galectin-1 OS=Homo sapiens GN=LGALS1 PE=1 SV=2	Regular	438.841	0	15057.9	7	1	14	11.85	11957	35871	2337	Green	0.031612
17142	O75347	TBCA_HUMAN	Tubulin-specific chaperone A OS=Homo sapiens GN=TBCA PE=1 SV=3	Regular	525.781	0	12911.9	9	2	12	23.15	23326	35574	6437	Green	0.0313502
633	Q12904	AIMP1_HUMAN	Aminoacyl tRNA synthase complex-interacting multifunctional protein 1 OS=Homo sapiens GN=AIMP1 PE=1 SV=2	Regular	424.899	0	34637.9	24	4	27	21.47	38614	35532	10043	Green	0.0313132
997	Q9BZZ5	API5_HUMAN	Apoptosis inhibitor 5 OS=Homo sapiens GN=API5 PE=1 SV=3	Regular	600.479	0	59346.8	27	6	39	18.32	46422	35390	11371	Green	0.0311881
419	Q9BYX7	ACTBM_HUMAN	Putative beta-actin-like protein 3 OS=Homo sapiens GN=POTEKP PE=5 SV=1	Regular	1884.25	0	42358.5	34	5	30	24.27	170204	35333.1	57098	Green	0.0311379
6400	P07954	FUMH_HUMAN	Fumarate hydratase_ mitochondrial OS=Homo sapiens GN=FH PE=1 SV=3	Regular	762.333	0	54808.2	22	5	31	19.22	40997	35253	12105	Green	0.0310673
4749	P25685	DNJB1_HUMAN	DnaJ homolog subfamily B member 1 OS=Homo sapiens GN=DNAJB1 PE=1 SV=4	Regular	331.156	0.11	38215.3	37	10	38	21.47	125116	34923	17369	Green	0.0307765
933	Q06278	AOXA_HUMAN	Aldehyde oxidase OS=Homo sapiens GN=AOX1 PE=1 SV=2	Regular	56.2634	4	150313	13	5	93	1.2	20559	34902	5821	Yellow	0.030758
4658	Q9UBS4	DJB11_HUMAN	DnaJ homolog subfamily B member 11 OS=Homo sapiens GN=DNAJB11 PE=1 SV=1	Regular	577.211	0	40799.1	23	3	28	9.22	34781	34781	8454	Green	0.0306514
14485	Q07960	RHG01_HUMAN	Rho GTPase-activating protein 1 OS=Homo sapiens GN=ARHGAP1 PE=1 SV=1	Regular	1119.22	0	50492.8	30	5	34	13.67	42317	34721	16412	Green	0.0305985
19210	Q9H0D6	XRN2_HUMAN	5'-3' exoribonuclease 2 OS=Homo sapiens GN=XRN2 PE=1 SV=1	Regular	401.418	0	109495	54	15	83	20.74	71838	34691	15507	Green	0.0305721
18811	Q99536	VAT1_HUMAN	Synaptic vesicle membrane protein VAT-1 homolog OS=Homo sapiens GN=VAT1 PE=1 SV=2	Regular	685.384	0	42148.5	21	3	22	13.99	34616	34616	10323	Green	0.030506
14278	Q14257	RCN2_HUMAN	Reticulocalbin-2 OS=Homo sapiens GN=RCN2 PE=1 SV=1	Regular	378.593	0.12	36933.5	16	6	24	35.65	44727	34572	23973	Green	0.0304672
18486	O75643	U520_HUMAN	U5 small nuclear ribonucleoprotein 200 kDa helicase OS=Homo sapiens GN=SNRNP200 PE=1 SV=2	Regular	187.095	0.29	246162	80	24	177	12.87	132055	34511	28090	Green	0.0304134
11551	P15559	NQO1_HUMAN	NAD(P)H dehydrogenase [quinone] 1 OS=Homo sapiens GN=NQO1 PE=1 SV=1	Regular	298.198	0.11	30924.7	13	3	24	9.49	29592	34377	6468	Green	0.0302953
19227	P46937	YAP1_HUMAN	Transcriptional coactivator YAP1 OS=Homo sapiens GN=YAP1 PE=1 SV=2	Regular	459.005	0	54518.7	26	6	26	18.65	72948	34198	10741	Green	0.0301376
11310	Q96TA1	NIBL1_HUMAN	Niban-like protein 1 OS=Homo sapiens GN=FAM129B PE=1 SV=3	Regular	452.143	0	84651.3	26	9	56	17.56	42894	34120	10312	Green	0.0300689
6393	Q96AE4	FUBP1_HUMAN	Far upstream element-binding protein 1 OS=Homo sapiens GN=FUBP1 PE=1 SV=3	Regular	294.85	0.11	67731.6	30	9	45	13.82	46359	34106	13546	Green	0.0300565
12981	Q99623	PHB2_HUMAN	Prohibitin-2 OS=Homo sapiens GN=PHB2 PE=1 SV=2	Regular	451.344	0	33296.4	20	4	29	15.38	39146	33934	5833	Green	0.0299049
6252	Q53EP0	FND3B_HUMAN	Fibronectin type III domain-containing protein 3B OS=Homo sapiens GN=FNDC3B PE=1 SV=2	Regular	78.2282	2.29	135056	18	6	60	3.32	54766	33910	11822	Yellow	0.0298838
3777	O75131	CPNE3_HUMAN	Copine-3 OS=Homo sapiens GN=CPNE3 PE=1 SV=1	Regular	317.915	0.11	60986.1	37	7	39	23.46	67298	33771	18971	Green	0.0297613
9263	P42166	LAP2A_HUMAN	Lamina-associated polypeptide 2_ isoform alpha OS=Homo sapiens GN=TMPO PE=1 SV=2	Regular	552.784	0	76062.4	37	8	63	21.76	54880	33739	13653	Green	0.0297331
7379	O14929	HAT1_HUMAN	Histone acetyltransferase type B catalytic subunit OS=Homo sapiens GN=HAT1 PE=1 SV=1	Regular	683.066	0	49911.9	18	4	25	13.6	34468	33643	9472	Green	0.0296485
16481	Q14247	SRC8_HUMAN	Src substrate cortactin OS=Homo sapiens GN=CTTN PE=1 SV=2	Regular	514.446	0	61757.3	30	6	46	17.82	49452	33617	17086	Green	0.0296256
15713	Q9Y3B4	SF3B6_HUMAN	Splicing factor 3B subunit 6 OS=Homo sapiens GN=SF3B6 PE=1 SV=1	Regular	666.988	0	14699	16	3	9	29.6	33464	33464	7444	Green	0.0294907
2465	Q16204	CCDC6_HUMAN	Coiled-coil domain-containing protein 6 OS=Homo sapiens GN=CCDC6 PE=1 SV=2	Regular	264.027	0.1	53462.1	31	4	40	14.56	43712	33326	10079	Green	0.0293691
2341	Q96CT7	CC124_HUMAN	Coiled-coil domain-containing protein 124 OS=Homo sapiens GN=CCDC124 PE=1 SV=1	Regular	499.979	0	25835.3	23	2	21	15.7	29950	33114	9370	Green	0.0291823
4746	O60884	DNJA2_HUMAN	DnaJ homolog subfamily A member 2 OS=Homo sapiens GN=DNAJA2 PE=1 SV=1	Regular	1375.45	0	46373	24	7	33	24.76	46150	33035	14249	Green	0.0291127
2603	Q9Y5K6	CD2AP_HUMAN	CD2-associated protein OS=Homo sapiens GN=CD2AP PE=1 SV=1	Regular	379.959	0.12	71679.3	20	6	68	14.55	40794	32676	9115	Green	0.0287963
11473	Q99733	NP1L4_HUMAN	Nucleosome assembly protein 1-like 4 OS=Homo sapiens GN=NAP1L4 PE=1 SV=1	Regular	829.64	0	42994.6	27	4	23	20.53	40885	32662	12932	Green	0.028784
534	Q16186	ADRM1_HUMAN	Proteasomal ubiquitin receptor ADRM1 OS=Homo sapiens GN=ADRM1 PE=1 SV=2	Regular	362.408	0.12	42438.5	10	2	20	4.91	21763	32644.5	6232	Green	0.0287685
3623	P53621	COPA_HUMAN	Coatomer subunit alpha OS=Homo sapiens GN=COPA PE=1 SV=2	Regular	303.971	0.11	139886	48	13	101	13.97	74196	32568	16548	Green	0.0287011
9489	P43034	LIS1_HUMAN	Platelet-activating factor acetylhydrolase IB subunit alpha OS=Homo sapiens GN=PAFAH1B1 PE=1 SV=2	Regular	278.282	0.11	47208.3	23	6	39	15.61	50069	32562	8669	Green	0.0286958
8579	P54819	KAD2_HUMAN	Adenylate kinase 2_ mitochondrial OS=Homo sapiens GN=AK2 PE=1 SV=2	Regular	492.121	0	26705.9	16	5	24	28.03	36517	32531	5682	Green	0.0286685
10010	Q9P2G4	MAP10_HUMAN	Microtubule-associated protein 10 OS=Homo sapiens GN=MAP10 PE=1 SV=2	Regular	63.4093	2.78	101428	14	5	69	3.43	32756	32425.5	3822	Yellow	0.0285755
19235	P67809	YBOX1_HUMAN	Nuclease-sensitive element-binding protein 1 OS=Homo sapiens GN=YBX1 PE=1 SV=3	Regular	426.436	0	35924.2	16	3	26	14.51	32596	32423.5	12816	Green	0.0285738
12919	P61758	PFD3_HUMAN	Prefoldin subunit 3 OS=Homo sapiens GN=VBP1 PE=1 SV=3	Regular	1157.22	0	22829.1	33	7	23	45.18	43330	32350	12509	Green	0.028509
11732	Q14980	NUMA1_HUMAN	Nuclear mitotic apparatus protein 1 OS=Homo sapiens GN=NUMA1 PE=1 SV=2	Regular	126.008	0.71	239343	55	24	209	10.5	100689	32325	23532	Green	0.028487
16013	Q15796	SMAD2_HUMAN	Mothers against decapentaplegic homolog 2 OS=Homo sapiens GN=SMAD2 PE=1 SV=1	Regular	78.3403	2.29	53218.6	9	3	26	10.28	23748	32307	4972	Yellow	0.0284711
19756	Q5BKZ1	ZN326_HUMAN	DBIRD complex subunit ZNF326 OS=Homo sapiens GN=ZNF326 PE=1 SV=2	Regular	72.5194	2.41	65996.1	8	5	42	9.28	51499	32026	3100	Yellow	0.0282235
11333	Q9NQR4	NIT2_HUMAN	Omega-amidase NIT2 OS=Homo sapiens GN=NIT2 PE=1 SV=1	Regular	830.69	0	31007.2	29	6	23	34.06	47703	31928	17730	Green	0.0281371
5082	P40939	ECHA_HUMAN	Trifunctional enzyme subunit alpha_ mitochondrial OS=Homo sapiens GN=HADHA PE=1 SV=2	Regular	603.31	0	83741.2	50	11	55	24.9	67403	31708	12676	Green	0.0279432
15065	P08621	RU17_HUMAN	U1 small nuclear ribonucleoprotein 70 kDa OS=Homo sapiens GN=SNRNP70 PE=1 SV=2	Regular	546.901	0	51613.8	15	3	56	16.48	25055	31492.5	11459	Green	0.0277533
16643	O95793	STAU1_HUMAN	Double-stranded RNA-binding protein Staufen homolog 1 OS=Homo sapiens GN=STAU1 PE=1 SV=2	Regular	255.836	0.1	63467.5	25	8	50	13.17	45050	31142	7218	Green	0.0274444
10135	P33992	MCM5_HUMAN	DNA replication licensing factor MCM5 OS=Homo sapiens GN=MCM5 PE=1 SV=5	Regular	242.64	0.31	83084.1	30	11	57	18.12	52788	31019	13861	Green	0.027336
18813	P38606	VATA_HUMAN	V-type proton ATPase catalytic subunit A OS=Homo sapiens GN=ATP6V1A PE=1 SV=2	Regular	278.11	0.11	68703.4	35	9	52	15.56	84264	30902	22962	Green	0.0272329
4597	P00367	DHE3_HUMAN	Glutamate dehydrogenase 1_ mitochondrial OS=Homo sapiens GN=GLUD1 PE=1 SV=2	Regular	358.423	0.12	61740.1	30	6	44	14.87	44201	30875	14234	Green	0.0272091
993	P27695	APEX1_HUMAN	DNA-(apurinic or apyrimidinic site) lyase OS=Homo sapiens GN=APEX1 PE=1 SV=2	Regular	574.394	0	35953.7	19	3	21	14.47	30774	30774	13794	Green	0.0271201
11115	P15531	NDKA_HUMAN	Nucleoside diphosphate kinase A OS=Homo sapiens GN=NME1 PE=1 SV=1	Regular	237.527	0.3	17319.8	12	3	15	25.66	31942	30563.4	6930	Green	0.0269345
5202	Q9BY44	EIF2A_HUMAN	Eukaryotic translation initiation factor 2A OS=Homo sapiens GN=EIF2A PE=1 SV=3	Regular	479.337	0	65560.5	22	6	41	12.14	36035	30453	10879	Green	0.0268372
14484	Q15382	RHEB_HUMAN	GTP-binding protein Rheb OS=Homo sapiens GN=RHEB PE=1 SV=1	Regular	469.409	0	20554.6	13	2	14	14.67	20289	30433.5	2793	Green	0.0268201
7501	P07686	HEXB_HUMAN	Beta-hexosaminidase subunit beta OS=Homo sapiens GN=HEXB PE=1 SV=3	Regular	512.952	0	63567.6	22	6	41	16.55	58628	30385	13342	Green	0.0267773
17829	Q9NYL9	TMOD3_HUMAN	Tropomodulin-3 OS=Homo sapiens GN=TMOD3 PE=1 SV=1	Regular	967.4	0	39765.9	26	6	38	24.15	77499	30346	16368	Green	0.026743
9517	Q03252	LMNB2_HUMAN	Lamin-B2 OS=Homo sapiens GN=LMNB2 PE=1 SV=3	Regular	88.0393	1.86	67803	17	6	65	4.83	87472	30204	13961	Yellow	0.0266178
12528	Q9BPZ3	PAIP2_HUMAN	Polyadenylate-binding protein-interacting protein 2 OS=Homo sapiens GN=PAIP2 PE=1 SV=1	Regular	767.19	0	15041.4	17	3	8	49.61	30076	30076	8922	Green	0.026505
10643	P49006	MRP_HUMAN	MARCKS-related protein OS=Homo sapiens GN=MARCKSL1 PE=1 SV=2	Regular	3087.07	0	19585.8	21	2	13	36.92	20001	30001.5	8705	Green	0.0264394
4098	O60716	CTND1_HUMAN	Catenin delta-1 OS=Homo sapiens GN=CTNND1 PE=1 SV=1	Regular	259.897	0.1	108740	29	7	83	11.57	54518	29980	15408	Green	0.0264204
5912	Q01469	FABP5_HUMAN	Fatty acid-binding protein_ epidermal OS=Homo sapiens GN=FABP5 PE=1 SV=3	Regular	1572.13	0	15506.6	22	4	14	53.33	29804	29974.5	10148	Green	0.0264156
12445	O15460	P4HA2_HUMAN	Prolyl 4-hydroxylase subunit alpha-2 OS=Homo sapiens GN=P4HA2 PE=1 SV=1	Regular	378.316	0.12	61301.2	31	7	41	22.06	39750	29919	9726	Green	0.0263667
15457	O94979	SC31A_HUMAN	Protein transport protein Sec31A OS=Homo sapiens GN=SEC31A PE=1 SV=3	Regular	63.0319	2.84	133984	11	7	69	2.05	28537	29844	6873	Green	0.0263006
5463	Q96HE7	ERO1A_HUMAN	ERO1-like protein alpha OS=Homo sapiens GN=ERO1L PE=1 SV=2	Regular	638.5	0	55248.1	22	7	34	23.29	43875	29814	12435	Green	0.0262741
14919	Q9NQG5	RPR1B_HUMAN	Regulation of nuclear pre-mRNA domain-containing protein 1B OS=Homo sapiens GN=RPRD1B PE=1 SV=1	Regular	198.106	0.29	37013.8	11	5	30	8.59	23788	29776.5	4328	Green	0.0262411
17760	Q7Z7H5	TMED4_HUMAN	Transmembrane emp24 domain-containing protein 4 OS=Homo sapiens GN=TMED4 PE=1 SV=1	Regular	718.008	0	26113.9	8	1	20	7.49	9911	29733	3784	Green	0.0262027
13962	P11216	PYGB_HUMAN	Glycogen phosphorylase_ brain form OS=Homo sapiens GN=PYGB PE=1 SV=5	Regular	594.432	0	97380.5	51	17	79	26.93	98655	29728	24372	Green	0.0261983
4809	P30046	DOPD_HUMAN	D-dopachrome decarboxylase OS=Homo sapiens GN=DDT PE=1 SV=3	Regular	436.114	0	12825.8	16	5	11	50	38474	29677	6099	Green	0.0261534
3971	O75534	CSDE1_HUMAN	Cold shock domain-containing protein E1 OS=Homo sapiens GN=CSDE1 PE=1 SV=2	Regular	214.974	0.3	89740.2	30	8	77	12.66	89209	29650	24433	Green	0.0261296
3431	P62633	CNBP_HUMAN	Cellular nucleic acid-binding protein OS=Homo sapiens GN=CNBP PE=1 SV=1	Regular	353.256	0.12	20717.3	10	2	25	8.47	11141	29646	3599	Green	0.0261261
14374	P27694	RFA1_HUMAN	Replication protein A 70 kDa DNA-binding subunit OS=Homo sapiens GN=RPA1 PE=1 SV=2	Regular	239.337	0.3	68765.6	35	10	40	18.99	75921	29566	21738	Green	0.0260556
9436	Q9UHB6	LIMA1_HUMAN	LIM domain and actin-binding protein 1 OS=Homo sapiens GN=LIMA1 PE=1 SV=1	Regular	352.625	0.12	85681.9	23	8	75	18.45	45426	29540	19431	Green	0.0260327
16424	P52788	SPSY_HUMAN	Spermine synthase OS=Homo sapiens GN=SMS PE=1 SV=2	Regular	1744.93	0	41724.5	17	5	31	22.95	33552	29531	9285	Green	0.0260247
11407	Q8NCW5	NNRE_HUMAN	NAD(P)H-hydrate epimerase OS=Homo sapiens GN=APOA1BP PE=1 SV=2	Regular	652.003	0	32016.8	6	2	21	12.85	27615	29418	11013	Green	0.0259251
10593	Q6WCQ1	MPRIP_HUMAN	Myosin phosphatase Rho-interacting protein OS=Homo sapiens GN=MPRIP PE=1 SV=3	Regular	82.3577	2.07	117332	13	8	102	2.83	42278	29346	2731	Yellow	0.0258617
1720	P30043	BLVRB_HUMAN	Flavin reductase (NADPH) OS=Homo sapiens GN=BLVRB PE=1 SV=3	Regular	266.475	0.11	22233.4	8	2	12	7.28	11151	29289	2094	Green	0.0258115
15705	Q15459	SF3A1_HUMAN	Splicing factor 3A subunit 1 OS=Homo sapiens GN=SF3A1 PE=1 SV=1	Regular	443.368	0	88943.4	37	10	59	20.3	55313	29189	16575	Green	0.0257233
8457	Q96N16	JKIP1_HUMAN	Janus kinase and microtubule-interacting protein 1 OS=Homo sapiens GN=JAKMIP1 PE=1 SV=1	Regular	56.3732	4.01	73551.4	13	11	64	7.03	48916	28995	5364	Green	0.0255524
12881	P12955	PEPD_HUMAN	Xaa-Pro dipeptidase OS=Homo sapiens GN=PEPD PE=1 SV=3	Regular	846.573	0	55346.7	41	8	31	21.91	95322	28972	14984	Green	0.0255321
1686	P53004	BIEA_HUMAN	Biliverdin reductase A OS=Homo sapiens GN=BLVRA PE=1 SV=2	Regular	134.075	0.63	33713.7	4	2	29	4.73	10372	28755	2543	Green	0.0253409
4615	Q00796	DHSO_HUMAN	Sorbitol dehydrogenase OS=Homo sapiens GN=SORD PE=1 SV=4	Regular	167.902	0.28	38951.9	9	2	32	9.24	21267	28563	2737	Green	0.0251717
9137	Q15418	KS6A1_HUMAN	Ribosomal protein S6 kinase alpha-1 OS=Homo sapiens GN=RPS6KA1 PE=1 SV=2	Regular	64.9019	2.72	83122.3	14	7	70	2.99	33666	28512	4297	Yellow	0.0251267
10849	Q7Z406	MYH14_HUMAN	Myosin-14 OS=Homo sapiens GN=MYH14 PE=1 SV=2	Regular	470.639	0	228840	68	22	171	16.79	179043	28487	53202	Green	0.0251047
16547	Q04837	SSBP_HUMAN	Single-stranded DNA-binding protein_ mitochondrial OS=Homo sapiens GN=SSBP1 PE=1 SV=1	Regular	472.125	0	17259.7	10	2	14	22.3	18913	28369.5	3116	Green	0.0250011
4013	Q16527	CSRP2_HUMAN	Cysteine and glycine-rich protein 2 OS=Homo sapiens GN=CSRP2 PE=1 SV=3	Regular	300.124	0.11	21866.3	15	4	14	16.58	21166	28360.5	6063	Green	0.0249932
1443	Q9UBB4	ATX10_HUMAN	Ataxin-10 OS=Homo sapiens GN=ATXN10 PE=1 SV=1	Regular	585.898	0	54230.2	19	8	42	25.68	44958	28316	13764	Green	0.024954
16866	P47897	SYQ_HUMAN	Glutamine--tRNA ligase OS=Homo sapiens GN=QARS PE=1 SV=1	Regular	218.874	0.3	88711.3	23	6	68	13.29	35223	28231	7760	Green	0.0248791
14273	Q9P258	RCC2_HUMAN	Protein RCC2 OS=Homo sapiens GN=RCC2 PE=1 SV=2	Regular	332.715	0.11	56826	20	5	44	11.88	32925	28212	12710	Green	0.0248623
10009	P53582	MAP11_HUMAN	Methionine aminopeptidase 1 OS=Homo sapiens GN=METAP1 PE=1 SV=2	Regular	56.088	3.99	44127.7	12	4	28	4.4	17563	28029	4830	Red	0.0247011
17393	P02786	TFR1_HUMAN	Transferrin receptor protein 1 OS=Homo sapiens GN=TFRC PE=1 SV=2	Regular	320.048	0.11	85327.7	45	13	64	16.84	73980	28022	20581	Green	0.0246949
10413	Q9BYG3	MK67I_HUMAN	MKI67 FHA domain-interacting nucleolar phosphoprotein OS=Homo sapiens GN=NIFK PE=1 SV=1	Regular	563.063	0	34393.3	20	6	26	18.43	36163	27984	10075	Green	0.0246614
14931	Q9P2E9	RRBP1_HUMAN	Ribosome-binding protein 1 OS=Homo sapiens GN=RRBP1 PE=1 SV=4	Regular	117.313	0.87	152872	27	10	178	5.74	60581	27794	10096	Green	0.024494
5042	P19525	E2AK2_HUMAN	Interferon-induced_ double-stranded RNA-activated protein kinase OS=Homo sapiens GN=EIF2AK2 PE=1 SV=2	Regular	246.733	0.31	62550.6	10	3	38	7.26	26066	27759	3806	Green	0.0244631
9857	Q9Y250	LZTS1_HUMAN	Leucine zipper putative tumor suppressor 1 OS=Homo sapiens GN=LZTS1 PE=1 SV=3	Regular	60.8739	3.24	67012.2	15	10	51	4.36	67745	27687	4143	Red	0.0243997
4473	Q9NR30	DDX21_HUMAN	Nucleolar RNA helicase 2 OS=Homo sapiens GN=DDX21 PE=1 SV=5	Regular	347.761	0.12	87857.8	32	8	75	14.18	67891	27528.9	15474	Green	0.0242603
16826	Q9NSD9	SYFB_HUMAN	Phenylalanine--tRNA ligase beta subunit OS=Homo sapiens GN=FARSB PE=1 SV=3	Regular	559.159	0	66743	34	10	48	16.81	52819	27525	11488	Green	0.0242569
18977	P04004	VTNC_HUMAN	Vitronectin OS=Homo sapiens GN=VTN PE=1 SV=1	Regular	55.9133	3.99	55104	6	1	28	3.14	9170	27510	1766	Yellow	0.0242437
440	Q03154	ACY1_HUMAN	Aminoacylase-1 OS=Homo sapiens GN=ACY1 PE=1 SV=1	Regular	118.842	0.87	46113.2	9	4	32	5.15	24031	27427.5	6658	Yellow	0.024171
12956	Q96G03	PGM2_HUMAN	Phosphoglucomutase-2 OS=Homo sapiens GN=PGM2 PE=1 SV=4	Regular	174.433	0.28	68796.7	22	6	52	10.62	121165	27333	48202	Green	0.0240877
17231	Q13428	TCOF_HUMAN	Treacle protein OS=Homo sapiens GN=TCOF1 PE=1 SV=3	Regular	68.177	2.52	152334	20	5	101	3.83	33166	27306	8179	Yellow	0.0240639
7218	P00390	GSHR_HUMAN	Glutathione reductase_ mitochondrial OS=Homo sapiens GN=GSR PE=1 SV=2	Regular	303.089	0.11	56827.4	25	5	35	19.92	37691	27305	14350	Green	0.024063
18550	P17480	UBF1_HUMAN	Nucleolar transcription factor 1 OS=Homo sapiens GN=UBTF PE=1 SV=1	Regular	111.543	1.03	89748.3	19	10	76	5.5	43702	27262.5	5999	Green	0.0240256
12917	O60925	PFD1_HUMAN	Prefoldin subunit 1 OS=Homo sapiens GN=PFDN1 PE=1 SV=2	Regular	1531.17	0	14210.5	9	2	16	19.67	18157	27235.5	2864	Green	0.0240018
12496	Q9UNF0	PACN2_HUMAN	Protein kinase C and casein kinase substrate in neurons protein 2 OS=Homo sapiens GN=PACSIN2 PE=1 SV=2	Regular	91.6944	1.55	56080.9	23	6	42	12.35	44074	26938.5	16502	Yellow	0.02374
1717	Q13867	BLMH_HUMAN	Bleomycin hydrolase OS=Homo sapiens GN=BLMH PE=1 SV=1	Regular	324.65	0.11	53189.7	28	8	41	21.54	41474	26860	9983	Green	0.0236709
3460	Q99439	CNN2_HUMAN	Calponin-2 OS=Homo sapiens GN=CNN2 PE=1 SV=4	Regular	635.531	0	34096.3	13	5	20	29.45	32745	26776	9729	Green	0.0235968
94	P30504	1C04_HUMAN	HLA class I histocompatibility antigen_ Cw-4 alpha chain OS=Homo sapiens GN=HLA-C PE=1 SV=1	Regular	147.923	0.55	41394.2	11	4	26	12.3	28825	26716	13237	Green	0.023544
11521	Q8TAT6	NPL4_HUMAN	Nuclear protein localization protein 4 homolog OS=Homo sapiens GN=NPLOC4 PE=1 SV=3	Regular	344.098	0.12	69089.8	23	5	50	13.32	29367	26588	9419	Green	0.0234311
17990	P06753	TPM3_HUMAN	Tropomyosin alpha-3 chain OS=Homo sapiens GN=TPM3 PE=1 SV=2	Regular	243.073	0.31	33007.1	92	11	28	42.81	737816	26532.1	614012	Green	0.0233819
5054	O43491	E41L2_HUMAN	Band 4.1-like protein 2 OS=Homo sapiens GN=EPB41L2 PE=1 SV=1	Regular	75.7987	2.28	113101	25	11	108	7.06	166173	26514	39248	Yellow	0.0233659
18096	Q14258	TRI25_HUMAN	E3 ubiquitin/ISG15 ligase TRIM25 OS=Homo sapiens GN=TRIM25 PE=1 SV=2	Regular	231.929	0.3	72627.3	23	8	48	16.51	39495	26504	9897	Green	0.0233571
6886	O60547	GMDS_HUMAN	GDP-mannose 4_6 dehydratase OS=Homo sapiens GN=GMDS PE=1 SV=1	Regular	347.521	0.12	42291.9	17	4	39	21.77	27740	26490	2609	Green	0.0233448
1586	Q07812	BAX_HUMAN	Apoptosis regulator BAX OS=Homo sapiens GN=BAX PE=1 SV=1	Regular	377.005	0.12	21298.5	8	1	16	6.77	8829	26487	2933	Green	0.0233421
652	Q02952	AKA12_HUMAN	A-kinase anchor protein 12 OS=Homo sapiens GN=AKAP12 PE=1 SV=4	Regular	135.779	0.54	192052	43	11	164	7.13	100554	26366	25012	Green	0.0232355
11997	P11177	ODPB_HUMAN	Pyruvate dehydrogenase E1 component subunit beta_ mitochondrial OS=Homo sapiens GN=PDHB PE=1 SV=3	Regular	417.548	0	39575.7	19	4	32	8.91	20552	26344.5	4388	Green	0.0232166
8226	Q9NPH2	INO1_HUMAN	Inositol-3-phosphate synthase 1 OS=Homo sapiens GN=ISYNA1 PE=1 SV=1	Regular	553.107	0	61581.2	20	4	33	12.54	53140	26311	12897	Green	0.023187
16832	P41252	SYIC_HUMAN	Isoleucine--tRNA ligase_ cytoplasmic OS=Homo sapiens GN=IARS PE=1 SV=2	Regular	348.068	0.12	145810	45	19	98	16.48	75285	26283	17761	Green	0.0231624
18641	P15374	UCHL3_HUMAN	Ubiquitin carboxyl-terminal hydrolase isozyme L3 OS=Homo sapiens GN=UCHL3 PE=1 SV=1	Regular	702.333	0	26353.7	16	5	16	31.74	30722	26282	6200	Green	0.0231615
4484	Q7L014	DDX46_HUMAN	Probable ATP-dependent RNA helicase DDX46 OS=Homo sapiens GN=DDX46 PE=1 SV=2	Regular	156.318	0.46	117876	21	8	98	6.79	231467	26236.5	32286	Green	0.0231214
9579	P42704	LPPRC_HUMAN	Leucine-rich PPR motif-containing protein_ mitochondrial OS=Homo sapiens GN=LRPPRC PE=1 SV=3	Regular	571.952	0	159103	61	17	130	19.87	75910	26176	23181	Green	0.0230681
17440	Q9BWD1	THIC_HUMAN	Acetyl-CoA acetyltransferase_ cytosolic OS=Homo sapiens GN=ACAT2 PE=1 SV=2	Regular	273.298	0.11	41864.2	15	3	27	19.14	26161	26161	12800	Green	0.0230548
18620	Q9NRR5	UBQL4_HUMAN	Ubiquilin-4 OS=Homo sapiens GN=UBQLN4 PE=1 SV=2	Regular	90.0971	1.78	63910.2	15	5	34	14.98	33038	26159.6	9508	Yellow	0.0230536
9510	Q9NZU5	LMCD1_HUMAN	LIM and cysteine-rich domains protein 1 OS=Homo sapiens GN=LMCD1 PE=1 SV=1	Regular	350.125	0.12	42030.4	20	7	36	30.14	36392	26112	10463	Green	0.0230117
6882	P34897	GLYM_HUMAN	Serine hydroxymethyltransferase_ mitochondrial OS=Homo sapiens GN=SHMT2 PE=1 SV=3	Regular	283.993	0.11	56449.3	23	8	42	20.44	41973	26048	8167	Green	0.0229553
637	O00170	AIP_HUMAN	AH receptor-interacting protein OS=Homo sapiens GN=AIP PE=1 SV=2	Regular	114.829	0.86	38092.3	17	5	30	4.24	43023	25953	8728	Yellow	0.0228715
12820	O00151	PDLI1_HUMAN	PDZ and LIM domain protein 1 OS=Homo sapiens GN=PDLIM1 PE=1 SV=4	Regular	383.802	0	36528	34	8	21	45.29	42441	25924	15759	Green	0.022846
16838	P56192	SYMC_HUMAN	Methionine--tRNA ligase_ cytoplasmic OS=Homo sapiens GN=MARS PE=1 SV=2	Regular	300.442	0.11	102313	26	9	51	17.78	41820	25894	10783	Green	0.0228195
10881	O00159	MYO1C_HUMAN	Unconventional myosin-Ic OS=Homo sapiens GN=MYO1C PE=1 SV=4	Regular	313.159	0.11	122537	45	14	85	18.72	61121	25703	15542	Green	0.0226512
17890	Q9Y5L0	TNPO3_HUMAN	Transportin-3 OS=Homo sapiens GN=TNPO3 PE=1 SV=3	Regular	144.091	0.55	106029	20	10	64	9.43	59232	25700	10529	Green	0.0226486
5498	P10768	ESTD_HUMAN	S-formylglutathione hydrolase OS=Homo sapiens GN=ESD PE=1 SV=2	Regular	481.309	0	31976.1	12	4	17	35.46	27939	25690	3399	Green	0.0226398
10661	P43246	MSH2_HUMAN	DNA mismatch repair protein Msh2 OS=Homo sapiens GN=MSH2 PE=1 SV=1	Regular	146.556	0.55	105485	29	10	66	10.28	50925	25671	12394	Green	0.022623
634	Q13155	AIMP2_HUMAN	Aminoacyl tRNA synthase complex-interacting multifunctional protein 2 OS=Homo sapiens GN=AIMP2 PE=1 SV=2	Regular	749.603	0	35691	16	4	26	18.44	26648	25624	8380	Green	0.0225816
13761	P55786	PSA_HUMAN	Puromycin-sensitive aminopeptidase OS=Homo sapiens GN=NPEPPS PE=1 SV=2	Regular	347.028	0.12	103961	42	15	68	25.24	60057	25592	16701	Green	0.0225534
12923	P08237	PFKAM_HUMAN	ATP-dependent 6-phosphofructokinase_ muscle type OS=Homo sapiens GN=PFKM PE=1 SV=2	Regular	350.614	0.12	86038.1	34	8	54	12.69	65653	25583	16276	Green	0.0225455
5429	P15170	ERF3A_HUMAN	Eukaryotic peptide chain release factor GTP-binding subunit ERF3A OS=Homo sapiens GN=GSPT1 PE=1 SV=1	Regular	696.254	0	56383.3	34	9	47	22.04	65781	25465	16616	Green	0.0224415
13967	P27708	PYR1_HUMAN	CAD protein OS=Homo sapiens GN=CAD PE=1 SV=3	Regular	122.135	0.7	245322	48	16	141	8.18	65709	25364	23993	Green	0.0223525
3985	P67870	CSK2B_HUMAN	Casein kinase II subunit beta OS=Homo sapiens GN=CSNK2B PE=1 SV=1	Regular	809.089	0	25284.7	19	3	13	24.65	23494	25309.5	6634	Green	0.0223044
15373	Q9UBT2	SAE2_HUMAN	SUMO-activating enzyme subunit 2 OS=Homo sapiens GN=UBA2 PE=1 SV=2	Regular	375.772	0.12	71794	36	9	46	20.78	58337	25262	14279	Green	0.0222626
14004	Q6NVV1	R13P3_HUMAN	Putative 60S ribosomal protein L13a protein RPL13AP3 OS=Homo sapiens GN=RPL13AP3 PE=5 SV=1	Regular	457.87	0	12191.7	6	1	6	10.78	8393	25179	1913	Green	0.0221894
4519	P35659	DEK_HUMAN	Protein DEK OS=Homo sapiens GN=DEK PE=1 SV=1	Regular	127.694	0.71	42959.5	11	4	48	9.33	30134	25123	4262	Green	0.0221401
17528	O75663	TIPRL_HUMAN	TIP41-like protein OS=Homo sapiens GN=TIPRL PE=1 SV=2	Regular	541.183	0	31672.2	21	5	23	36.03	36268	25109	11617	Green	0.0221278
12920	Q99471	PFD5_HUMAN	Prefoldin subunit 5 OS=Homo sapiens GN=PFDN5 PE=1 SV=2	Regular	161.432	0.37	17385.2	8	3	12	11.69	13791	25089	2401	Yellow	0.0221101
13252	Q02809	PLOD1_HUMAN	Procollagen-lysine_2-oxoglutarate 5-dioxygenase 1 OS=Homo sapiens GN=PLOD1 PE=1 SV=2	Regular	140.456	0.54	84120.6	40	14	59	21.05	114253	25029	27444	Yellow	0.0220573
16825	Q9Y285	SYFA_HUMAN	Phenylalanine--tRNA ligase alpha subunit OS=Homo sapiens GN=FARSA PE=1 SV=3	Regular	370.395	0.12	57620.8	14	3	37	8.46	17716	25015.5	5149	Green	0.0220454
6931	P15586	GNS_HUMAN	N-acetylglucosamine-6-sulfatase OS=Homo sapiens GN=GNS PE=1 SV=3	Regular	140.3	0.54	62880.6	11	3	32	4.53	24054	24921	5525	Green	0.0219621
14358	P09455	RET1_HUMAN	Retinol-binding protein 1 OS=Homo sapiens GN=RBP1 PE=1 SV=2	Regular	627.353	0	16021.3	21	4	15	38.52	46663	24894	11020	Green	0.0219383
18570	P54578	UBP14_HUMAN	Ubiquitin carboxyl-terminal hydrolase 14 OS=Homo sapiens GN=USP14 PE=1 SV=3	Regular	329.255	0.11	56525.4	32	9	40	24.9	50597	24749	9249	Green	0.0218105
297	Q96IU4	ABHEB_HUMAN	Alpha/beta hydrolase domain-containing protein 14B OS=Homo sapiens GN=ABHD14B PE=1 SV=1	Regular	242.161	0.31	22459.8	7	1	14	10.48	8209	24627	2827	Green	0.021703
13192	P14923	PLAK_HUMAN	Junction plakoglobin OS=Homo sapiens GN=JUP PE=1 SV=3	Regular	104.176	1.26	82486.3	19	7	50	11.81	52131	24618.4	17403	Green	0.0216954
4259	Q8WWM9	CYGB_HUMAN	Cytoglobin OS=Homo sapiens GN=CYGB PE=1 SV=1	Regular	1589.47	0	21518.7	12	2	16	16.84	16336	24504	3399	Green	0.0215946
4377	Q13409	DC1I2_HUMAN	Cytoplasmic dynein 1 intermediate chain 2 OS=Homo sapiens GN=DYNC1I2 PE=1 SV=3	Regular	220.681	0.3	71855.9	25	6	40	22.26	30691	24472	9438	Green	0.0215664
13782	O00487	PSDE_HUMAN	26S proteasome non-ATPase regulatory subunit 14 OS=Homo sapiens GN=PSMD14 PE=1 SV=1	Regular	772.981	0	34748.2	15	3	19	17.74	17080	24462	4380	Green	0.0215576
16506	Q9UHB9	SRP68_HUMAN	Signal recognition particle subunit SRP68 OS=Homo sapiens GN=SRP68 PE=1 SV=2	Regular	173.059	0.28	71243	20	4	53	9.89	31591	24431	8670	Green	0.0215303
18760	O60763	USO1_HUMAN	General vesicular transport factor p115 OS=Homo sapiens GN=USO1 PE=1 SV=2	Regular	163.802	0.28	108808	20	7	67	5.82	36027	24248	7824	Green	0.021369
4062	P56545	CTBP2_HUMAN	C-terminal-binding protein 2 OS=Homo sapiens GN=CTBP2 PE=1 SV=1	Regular	596.271	0	49458.2	20	4	35	11.01	26357	24167	6493	Green	0.0212976
4764	Q8WXX5	DNJC9_HUMAN	DnaJ homolog subfamily C member 9 OS=Homo sapiens GN=DNAJC9 PE=1 SV=1	Regular	711.44	0	30080.9	28	6	24	28.85	31203	24163	9089	Green	0.0212941
11302	O14745	NHRF1_HUMAN	Na(+)/H(+) exchange regulatory cofactor NHE-RF1 OS=Homo sapiens GN=SLC9A3R1 PE=1 SV=4	Regular	101.93	1.25	39153.6	10	4	34	3.91	24582	24054	4205	Yellow	0.021198
3904	P46109	CRKL_HUMAN	Crk-like protein OS=Homo sapiens GN=CRKL PE=1 SV=1	Regular	617.493	0	33891.1	26	8	20	38.94	37103	24023	10376	Green	0.0211707
553	Q8N4X5	AF1L2_HUMAN	Actin filament-associated protein 1-like 2 OS=Homo sapiens GN=AFAP1L2 PE=1 SV=1	Regular	488.353	0	92212.2	25	9	63	16.99	37846	23978	12420	Green	0.021131
2663	Q99459	CDC5L_HUMAN	Cell division cycle 5-like protein OS=Homo sapiens GN=CDC5L PE=1 SV=2	Regular	504.234	0	92478.9	38	14	73	32.29	52072	23957	17486	Green	0.0211125
321	P49748	ACADV_HUMAN	Very long-chain specific acyl-CoA dehydrogenase_ mitochondrial OS=Homo sapiens GN=ACADVL PE=1 SV=1	Regular	192.924	0.29	70789.5	27	10	51	16.03	54485	23883	11802	Green	0.0210473
1185	O15144	ARPC2_HUMAN	Actin-related protein 2/3 complex subunit 2 OS=Homo sapiens GN=ARPC2 PE=1 SV=1	Regular	548.259	0	34447.1	16	6	37	21.67	161164	23879	22516	Green	0.0210438
12619	Q96IZ0	PAWR_HUMAN	PRKC apoptosis WT1 regulator protein OS=Homo sapiens GN=PAWR PE=1 SV=1	Regular	743.474	0	36681.6	20	7	25	29.12	51377	23868	9911	Green	0.0210341
3214	Q07065	CKAP4_HUMAN	Cytoskeleton-associated protein 4 OS=Homo sapiens GN=CKAP4 PE=1 SV=2	Regular	275.457	0.11	66136.6	20	6	64	15.12	31468	23857	8554	Green	0.0210244
15250	Q9UHR5	S30BP_HUMAN	SAP30-binding protein OS=Homo sapiens GN=SAP30BP PE=1 SV=1	Regular	123.032	0.71	33984.5	9	2	26	4.87	10102	23751	2273	Yellow	0.020931
13817	Q8WXF1	PSPC1_HUMAN	Paraspeckle component 1 OS=Homo sapiens GN=PSPC1 PE=1 SV=1	Regular	373.754	0.12	58857.8	22	6	37	13.58	41777	23740	12715	Green	0.0209213
16085	Q8TAQ2	SMRC2_HUMAN	SWI/SNF complex subunit SMARCC2 OS=Homo sapiens GN=SMARCC2 PE=1 SV=1	Regular	310.669	0.11	133279	38	9	101	9.06	63406	23727.7	12701	Green	0.0209105
367	O96019	ACL6A_HUMAN	Actin-like protein 6A OS=Homo sapiens GN=ACTL6A PE=1 SV=1	Regular	126.82	0.71	47974.3	14	6	32	15.85	35551	23721	6172	Yellow	0.0209046
14027	P61026	RAB10_HUMAN	Ras-related protein Rab-10 OS=Homo sapiens GN=RAB10 PE=1 SV=1	Regular	920.928	0	22769.1	10	3	18	11	26391	23717.4	4734	Green	0.0209014
7326	O75367	H2AY_HUMAN	Core histone macro-H2A.1 OS=Homo sapiens GN=H2AFY PE=1 SV=4	Regular	562.774	0	39788.2	19	6	27	17.2	31321	23717	10154	Green	0.020901
13493	O00743	PPP6_HUMAN	Serine/threonine-protein phosphatase 6 catalytic subunit OS=Homo sapiens GN=PPP6C PE=1 SV=1	Regular	684	0	35828.6	14	4	22	20.66	26133	23688	4059	Green	0.0208755
19024	Q9GZL7	WDR12_HUMAN	Ribosome biogenesis protein WDR12 OS=Homo sapiens GN=WDR12 PE=1 SV=2	Regular	756.909	0	48221.3	26	10	30	41.84	40769	23591	19315	Green	0.02079
13803	P51665	PSMD7_HUMAN	26S proteasome non-ATPase regulatory subunit 7 OS=Homo sapiens GN=PSMD7 PE=1 SV=2	Regular	415.133	0	37082.5	20	6	34	31.79	55532	23536	11288	Green	0.0207415
14858	P19388	RPAB1_HUMAN	DNA-directed RNA polymerases I_ II_ and III subunit RPABC1 OS=Homo sapiens GN=POLR2E PE=1 SV=4	Regular	272.155	0.11	24665.3	6	3	16	15.24	30230	23478	3503	Green	0.0206904
6834	Q9HC38	GLOD4_HUMAN	Glyoxalase domain-containing protein 4 OS=Homo sapiens GN=GLOD4 PE=1 SV=1	Regular	394.418	0	35192.7	20	5	26	22.04	35745	23451	7253	Green	0.0206666
2665	Q6P1J9	CDC73_HUMAN	Parafibromin OS=Homo sapiens GN=CDC73 PE=1 SV=1	Regular	106.668	1.19	60690.7	8	4	56	6.03	36285	23423	12632	Yellow	0.0206419
8573	P05787	K2C8_HUMAN	Keratin_ type II cytoskeletal 8 OS=Homo sapiens GN=KRT8 PE=1 SV=7	Contaminant	10294.5	0	53704.4	240	25	42	43.69	1202044	523144	588197	Green	0.46103
8535	P05783	K1C18_HUMAN	Keratin_ type I cytoskeletal 18 OS=Homo sapiens GN=KRT18 PE=1 SV=2	Contaminant	6266.71	0	48057.9	158	14	38	41.63	742710	470160	329329	Green	0.414337
8572	P08729	K2C7_HUMAN	Keratin_ type II cytoskeletal 7 OS=Homo sapiens GN=KRT7 PE=1 SV=5	Contaminant	5839.69	0	51442.8	138	11	38	30.7	699080	371387	306591	Green	0.327291
8536	P08727	K1C19_HUMAN	Keratin_ type I cytoskeletal 19 OS=Homo sapiens GN=KRT19 PE=1 SV=4	Contaminant	2455.69	0	44106.1	62	8	42	26	245854	163341	93066	Green	0.143947
8534	Q04695	K1C17_HUMAN	Keratin_ type I cytoskeletal 17 OS=Homo sapiens GN=KRT17 PE=1 SV=2	Contaminant	997.615	0	48390.9	39	7	43	21.99	121992	109051	38470	Green	0.0961031
8547	Q15323	K1H1_HUMAN	Keratin_ type I cuticular Ha1 OS=Homo sapiens GN=KRT31 PE=1 SV=3	Contaminant	818.468	0	48662.8	43	8	37	27.16	57572	37038	15060	Green	0.0326404
8559	P04264	K2C1_HUMAN	Keratin_ type II cytoskeletal 1 OS=Homo sapiens GN=KRT1 PE=1 SV=6	Contaminant	79.1026	2.29	66209.9	18	7	45	7.45	52220	16098	15201	Yellow	0.0141866
9150	O76009	KT33A_HUMAN	Keratin_ type I cuticular Ha3-I OS=Homo sapiens GN=KRT33A PE=2 SV=2	Contaminant	714.45	0	47195	40	8	40	30.69	56374	7660	15698	Green	0.00675051
4	P02534	K1M1_SHEEP	Keratin_ type I microfibrillar 48 kDa_ component 8C-1 OS=Ovis aries PE=1 SV=2	Contaminant	540.853	0	48100.1	20	5	37	12.62	32511	1768	5894	Green	0.00155808
16440	O00267	SPT5H_HUMAN	Transcription elongation factor SPT5 OS=Homo sapiens GN=SUPT5H PE=1 SV=1	Regular	150.273	0.55	121399	26	8	87	10.49	34344	23416	8712	Green	0.0206358
5301	Q8N8S7	ENAH_HUMAN	Protein enabled homolog OS=Homo sapiens GN=ENAH PE=1 SV=2	Regular	83.2609	2.08	66624.4	6	1	39	3.72	10517	23397	1281	Yellow	0.020619
3112	O76071	CIAO1_HUMAN	Probable cytosolic iron-sulfur protein assembly protein CIAO1 OS=Homo sapiens GN=CIAO1 PE=1 SV=1	Regular	62.9552	2.84	38866.5	9	3	24	5.6	45828	23382	3638	Red	0.0206058
8180	O00505	IMA4_HUMAN	Importin subunit alpha-4 OS=Homo sapiens GN=KPNA3 PE=1 SV=2	Regular	135.327	0.54	58324.2	8	3	37	7.29	16598	23374.5	1889	Green	0.0205992
13254	O60568	PLOD3_HUMAN	Procollagen-lysine_2-oxoglutarate 5-dioxygenase 3 OS=Homo sapiens GN=PLOD3 PE=1 SV=1	Regular	146.554	0.55	85355.6	22	7	58	6.37	54966	23286	13783	Green	0.0205212
18089	O95361	TRI16_HUMAN	Tripartite motif-containing protein 16 OS=Homo sapiens GN=TRIM16 PE=1 SV=3	Regular	303.085	0.11	64924.7	26	9	48	24.47	38393	23212	7858	Green	0.020456
17957	Q12888	TP53B_HUMAN	Tumor suppressor p53-binding protein 1 OS=Homo sapiens GN=TP53BP1 PE=1 SV=2	Regular	66.4663	2.66	215628	29	17	146	6.49	85656	23001	22542	Yellow	0.02027
7967	O00425	IF2B3_HUMAN	Insulin-like growth factor 2 mRNA-binding protein 3 OS=Homo sapiens GN=IGF2BP3 PE=1 SV=2	Regular	679.955	0	64047.3	26	5	44	14.68	46594	22982	9487	Green	0.0202533
18810	P50552	VASP_HUMAN	Vasodilator-stimulated phosphoprotein OS=Homo sapiens GN=VASP PE=1 SV=3	Regular	171.434	0.28	40000.9	15	4	30	12.37	26209	22931	6037	Green	0.0202084
3997	Q9BT78	CSN4_HUMAN	COP9 signalosome complex subunit 4 OS=Homo sapiens GN=COPS4 PE=1 SV=1	Regular	246.532	0.31	46554	15	5	31	16.5	28520	22913	6536	Green	0.0201925
10942	Q9BXJ9	NAA15_HUMAN	N-alpha-acetyltransferase 15_ NatA auxiliary subunit OS=Homo sapiens GN=NAA15 PE=1 SV=1	Regular	74.2804	2.27	102527	34	12	93	5.08	99178	22851	23742	Yellow	0.0201379
9405	Q99538	LGMN_HUMAN	Legumain OS=Homo sapiens GN=LGMN PE=1 SV=1	Regular	235.395	0.3	49810.5	12	5	28	24.25	23204	22849.5	5681	Green	0.0201365
7637	Q9BUJ2	HNRL1_HUMAN	Heterogeneous nuclear ribonucleoprotein U-like protein 1 OS=Homo sapiens GN=HNRNPUL1 PE=1 SV=2	Regular	71.1618	2.47	96308.9	14	5	55	6.31	187002	22827	39512	Yellow	0.0201167
359	Q9UKV3	ACINU_HUMAN	Apoptotic chromatin condensation inducer in the nucleus OS=Homo sapiens GN=ACIN1 PE=1 SV=2	Regular	130.738	0.63	152261	27	7	154	5.74	32881	22778	8032	Green	0.0200735
14101	P35241	RADI_HUMAN	Radixin OS=Homo sapiens GN=RDX PE=1 SV=1	Regular	2952.68	0	68678.1	66	7	61	14.24	267788	22760.6	141533	Green	0.0200582
7973	O60841	IF2P_HUMAN	Eukaryotic translation initiation factor 5B OS=Homo sapiens GN=EIF5B PE=1 SV=4	Regular	216.143	0.3	139283	36	10	103	12.62	49357	22608	17037	Green	0.0199237
10591	P20645	MPRD_HUMAN	Cation-dependent mannose-6-phosphate receptor OS=Homo sapiens GN=M6PR PE=1 SV=1	Regular	463.446	0	31506.6	9	2	25	14.08	15001	22501.5	3384	Green	0.0198298
10610	P49959	MRE11_HUMAN	Double-strand break repair protein MRE11A OS=Homo sapiens GN=MRE11A PE=1 SV=3	Regular	377.914	0.12	80935.6	41	13	52	26.84	76393	22420	25138	Green	0.019758
13039	Q8TBX8	PI42C_HUMAN	Phosphatidylinositol 5-phosphate 4-kinase type-2 gamma OS=Homo sapiens GN=PIP4K2C PE=1 SV=3	Regular	192.792	0.29	47471.1	11	3	36	3.33	9494	22419	3194	Green	0.0197571
18060	Q12931	TRAP1_HUMAN	Heat shock protein 75 kDa_ mitochondrial OS=Homo sapiens GN=TRAP1 PE=1 SV=3	Regular	376.507	0.12	80395.3	22	8	68	16.9	37807	22389	10987	Green	0.0197307
18352	Q14166	TTL12_HUMAN	Tubulin--tyrosine ligase-like protein 12 OS=Homo sapiens GN=TTLL12 PE=1 SV=2	Regular	317.415	0.11	75202.1	30	11	49	28.11	40774	22359	12411	Green	0.0197043
15433	Q9Y3A5	SBDS_HUMAN	Ribosome maturation protein SBDS OS=Homo sapiens GN=SBDS PE=1 SV=4	Regular	265.392	0.1	29048.7	14	4	28	30.8	25414	22350	9370	Green	0.0196963
16542	O60232	SSA27_HUMAN	Sjoegren syndrome/scleroderma autoantigen 1 OS=Homo sapiens GN=SSSCA1 PE=1 SV=1	Regular	596.792	0	21930.6	13	3	13	12.56	16202	22321.5	3967	Green	0.0196712
11447	O00567	NOP56_HUMAN	Nucleolar protein 56 OS=Homo sapiens GN=NOP56 PE=1 SV=4	Regular	295.513	0.11	66449.2	15	5	48	13.8	24786	22266	6629	Green	0.0196223
8601	P13861	KAP2_HUMAN	cAMP-dependent protein kinase type II-alpha regulatory subunit OS=Homo sapiens GN=PRKAR2A PE=1 SV=2	Regular	142.066	0.54	45860.6	12	3	30	6.93	15830	22230	4444	Green	0.0195906
16407	P35270	SPRE_HUMAN	Sepiapterin reductase OS=Homo sapiens GN=SPR PE=1 SV=1	Regular	631.005	0	28333.6	18	7	20	39.08	33923	22223	8308	Green	0.0195844
5086	P30084	ECHM_HUMAN	Enoyl-CoA hydratase_ mitochondrial OS=Homo sapiens GN=ECHS1 PE=1 SV=4	Regular	769.485	0	31843.7	16	4	26	27.24	23394	22187	6830	Green	0.0195527
15663	Q9UHD8	SEPT9_HUMAN	Septin-9 OS=Homo sapiens GN=SEPT9 PE=1 SV=2	Regular	118.653	0.87	65686.7	15	9	55	10.75	53782	22148	19975	Yellow	0.0195183
11100	P62166	NCS1_HUMAN	Neuronal calcium sensor 1 OS=Homo sapiens GN=NCS1 PE=1 SV=2	Regular	107.025	1.19	21935.8	10	4	16	14.74	21920	22144.5	3692	Yellow	0.0195152
9273	Q6PKG0	LARP1_HUMAN	La-related protein 1 OS=Homo sapiens GN=LARP1 PE=1 SV=2	Regular	142.246	0.54	123910	38	12	103	9.49	64158	22113.8	17821	Green	0.0194882
16182	Q9UNH7	SNX6_HUMAN	Sorting nexin-6 OS=Homo sapiens GN=SNX6 PE=1 SV=1	Regular	483.625	0	46934	19	7	35	14.53	37214	22010	8510	Green	0.0193967
699	P49189	AL9A1_HUMAN	4-trimethylaminobutyraldehyde dehydrogenase OS=Homo sapiens GN=ALDH9A1 PE=1 SV=3	Regular	534.264	0	54714.5	20	4	42	14.17	23399	21978	5194	Green	0.0193685
7944	P14735	IDE_HUMAN	Insulin-degrading enzyme OS=Homo sapiens GN=IDE PE=1 SV=4	Regular	189.747	0.29	118767	25	9	85	10.6	35721	21962	9228	Green	0.0193544
15664	Q92599	SEPT8_HUMAN	Septin-8 OS=Homo sapiens GN=SEPT8 PE=1 SV=4	Regular	712.37	0	56269.6	29	8	47	30.85	43009	21876	12758	Green	0.0192786
16968	P35269	T2FA_HUMAN	General transcription factor IIF subunit 1 OS=Homo sapiens GN=GTF2F1 PE=1 SV=2	Regular	146.237	0.55	58297.6	14	7	43	5.03	30612	21816	9344	Green	0.0192257
14908	P04843	RPN1_HUMAN	Dolichyl-diphosphooligosaccharide--protein glycosyltransferase subunit 1 OS=Homo sapiens GN=RPN1 PE=1 SV=1	Regular	249.747	0.21	68683.6	21	6	49	14.17	36923	21802	5691	Green	0.0192134
4874	Q16555	DPYL2_HUMAN	Dihydropyrimidinase-related protein 2 OS=Homo sapiens GN=DPYSL2 PE=1 SV=1	Regular	515.257	0	62749.9	38	10	43	27.1	46444	21788	15953	Green	0.0192011
14433	A6NKT7	RGPD3_HUMAN	RanBP2-like and GRIP domain-containing protein 3 OS=Homo sapiens GN=RGPD3 PE=3 SV=2	Regular	58.0219	3.77	198856	16	9	139	3.07	41967	21785	7298	Green	0.0191984
18705	P11172	UMPS_HUMAN	Uridine 5'-monophosphate synthase OS=Homo sapiens GN=UMPS PE=1 SV=1	Regular	167.833	0.28	52677.9	7	2	49	6.04	14459	21688.5	1452	Green	0.0191134
6095	P39748	FEN1_HUMAN	Flap endonuclease 1 OS=Homo sapiens GN=FEN1 PE=1 SV=1	Regular	384.646	0	42935.2	20	6	26	17.63	28528	21652	12282	Green	0.0190812
15449	O75396	SC22B_HUMAN	Vesicle-trafficking protein SEC22b OS=Homo sapiens GN=SEC22B PE=1 SV=4	Regular	727.004	0	24821.5	10	2	19	15.35	14415	21622.5	2931	Green	0.0190552
12444	P13674	P4HA1_HUMAN	Prolyl 4-hydroxylase subunit alpha-1 OS=Homo sapiens GN=P4HA1 PE=1 SV=2	Regular	208.753	0.29	61334.5	32	9	45	24.91	44189	21595	7577	Green	0.019031
3999	Q7L5N1	CSN6_HUMAN	COP9 signalosome complex subunit 6 OS=Homo sapiens GN=COPS6 PE=1 SV=1	Regular	267.708	0.11	36505.7	25	7	20	38.84	29072	21549	7001	Green	0.0189904
16564	P51571	SSRD_HUMAN	Translocon-associated protein subunit delta OS=Homo sapiens GN=SSR4 PE=1 SV=1	Regular	541.376	0	19169.7	12	3	10	24.86	21537	21537	4813	Green	0.0189799
2406	Q8N163	CCAR2_HUMAN	Cell cycle and apoptosis regulator protein 2 OS=Homo sapiens GN=CCAR2 PE=1 SV=2	Regular	286.297	0.11	103529	26	8	92	16.03	35269	21513	7017	Green	0.0189587
3016	Q8IWX8	CHERP_HUMAN	Calcium homeostasis endoplasmic reticulum protein OS=Homo sapiens GN=CHERP PE=1 SV=3	Regular	187.486	0.29	104216	28	10	52	13.1	112847	21428	10221	Green	0.0188838
12530	Q13177	PAK2_HUMAN	Serine/threonine-protein kinase PAK 2 OS=Homo sapiens GN=PAK2 PE=1 SV=3	Regular	211.323	0.3	58327.9	11	6	43	16.6	31383	21336	4215	Green	0.0188027
10715	Q13126	MTAP_HUMAN	S-methyl-5'-thioadenosine phosphorylase OS=Homo sapiens GN=MTAP PE=1 SV=2	Regular	362.153	0.12	31749.3	16	5	28	24.03	25507	21256	6792	Green	0.0187322
300	Q8IZP0	ABI1_HUMAN	Abl interactor 1 OS=Homo sapiens GN=ABI1 PE=1 SV=4	Regular	83.8338	2	55195	8	2	32	5.31	14146	21219	1276	Yellow	0.0186996
10844	Q9HB07	MYG1_HUMAN	UPF0160 protein MYG1_ mitochondrial OS=Homo sapiens GN=C12orf10 PE=1 SV=2	Regular	216.964	0.3	42791.5	12	4	30	12.5	16225	21099	5389	Green	0.0185939
11656	P61970	NTF2_HUMAN	Nuclear transport factor 2 OS=Homo sapiens GN=NUTF2 PE=1 SV=1	Regular	497.766	0	14649.6	7	1	8	11.02	7011	21033	1966	Green	0.0185357
18816	P21283	VATC1_HUMAN	V-type proton ATPase subunit C 1 OS=Homo sapiens GN=ATP6V1C1 PE=1 SV=4	Regular	251.081	0.21	44112.8	23	6	39	18.85	34270	20954	7203	Green	0.0184661
19199	Q9NQW7	XPP1_HUMAN	Xaa-Pro aminopeptidase 1 OS=Homo sapiens GN=XPNPEP1 PE=1 SV=3	Regular	206.385	0.29	70602.3	16	5	57	13.32	25317	20927	5611	Green	0.0184423
6749	O75223	GGCT_HUMAN	Gamma-glutamylcyclotransferase OS=Homo sapiens GN=GGCT PE=1 SV=1	Regular	742.615	0	21235.9	12	4	18	30.85	22961	20874	3561	Green	0.0183956
273	Q9UG63	ABCF2_HUMAN	ATP-binding cassette sub-family F member 2 OS=Homo sapiens GN=ABCF2 PE=1 SV=2	Regular	342.329	0.12	71860.7	21	9	57	19.9	29760	20784	8243	Green	0.0183163
7761	O43719	HTSF1_HUMAN	HIV Tat-specific factor 1 OS=Homo sapiens GN=HTATSF1 PE=1 SV=1	Regular	122.818	0.7	86423.2	16	7	106	12.32	45333	20646	4344	Green	0.0181947
3040	Q9NZZ3	CHMP5_HUMAN	Charged multivesicular body protein 5 OS=Homo sapiens GN=CHMP5 PE=1 SV=1	Regular	342.237	0.12	24627.8	9	3	14	15.53	20579	20579	8760	Green	0.0181356
7230	Q9Y2Q3	GSTK1_HUMAN	Glutathione S-transferase kappa 1 OS=Homo sapiens GN=GSTK1 PE=1 SV=3	Regular	304.932	0.11	25611	9	2	19	13.27	13704	20556	2935	Green	0.0181153
7866	P34913	HYES_HUMAN	Bifunctional epoxide hydrolase 2 OS=Homo sapiens GN=EPHX2 PE=1 SV=2	Regular	115.429	0.87	63357.3	7	4	41	4.14	29798	20517	5165	Green	0.018081
12363	Q8N6M0	OTU6B_HUMAN	OTU domain-containing protein 6B OS=Homo sapiens GN=OTUD6B PE=1 SV=1	Regular	211.247	0.29	34040.8	12	3	26	13.65	49599	20443.5	12165	Green	0.0180162
19515	Q7Z2W4	ZCCHV_HUMAN	Zinc finger CCCH-type antiviral protein 1 OS=Homo sapiens GN=ZC3HAV1 PE=1 SV=3	Regular	172.178	0.28	103199	27	8	75	10.75	40521	20425	6716	Green	0.0179999
13602	Q13162	PRDX4_HUMAN	Peroxiredoxin-4 OS=Homo sapiens GN=PRDX4 PE=1 SV=1	Regular	972.378	0	30768	25	3	20	11.81	104248	20421.7	34480	Green	0.017997
11448	Q9Y2X3	NOP58_HUMAN	Nucleolar protein 58 OS=Homo sapiens GN=NOP58 PE=1 SV=1	Regular	167.361	0.28	60091.5	16	6	38	9.07	53920	20238	21406	Green	0.0178351
14068	P51148	RAB5C_HUMAN	Ras-related protein Rab-5C OS=Homo sapiens GN=RAB5C PE=1 SV=2	Regular	297.968	0.11	23710.7	11	2	14	11.57	8975	20238	3138	Green	0.0178351
1758	Q9H3K6	BOLA2_HUMAN	BolA-like protein 2 OS=Homo sapiens GN=BOLA2 PE=1 SV=1	Regular	783.668	0	10287.6	12	3	10	51.16	20213	20213	6532	Green	0.0178131
17456	P52888	THOP1_HUMAN	Thimet oligopeptidase OS=Homo sapiens GN=THOP1 PE=1 SV=2	Regular	202.587	0.29	79752.4	27	8	60	13.5	30520	20195	7840	Green	0.0177972
5211	O15372	EIF3H_HUMAN	Eukaryotic translation initiation factor 3 subunit H OS=Homo sapiens GN=EIF3H PE=1 SV=1	Regular	70.373	2.47	40101.5	23	5	28	20.74	57321	20182	7349	Green	0.0177857
2288	P16152	CBR1_HUMAN	Carbonyl reductase [NADPH] 1 OS=Homo sapiens GN=CBR1 PE=1 SV=3	Regular	340.914	0.11	30660.1	14	6	26	32.13	27696	19999	3257	Green	0.0176245
17925	Q15785	TOM34_HUMAN	Mitochondrial import receptor subunit TOM34 OS=Homo sapiens GN=TOMM34 PE=1 SV=2	Regular	355.013	0.12	34958.6	15	5	31	20.06	96982	19971	3950	Green	0.0175998
12854	Q15121	PEA15_HUMAN	Astrocytic phosphoprotein PEA-15 OS=Homo sapiens GN=PEA15 PE=1 SV=2	Regular	395.514	0	15097.1	10	2	12	27.69	16259	19965	4735	Green	0.0175945
5902	Q8NCA5	FA98A_HUMAN	Protein FAM98A OS=Homo sapiens GN=FAM98A PE=1 SV=1	Regular	73.5178	2.26	55857	9	3	34	2.89	10495	19962	1532	Yellow	0.0175919
30	P31947	1433S_HUMAN	14-3-3 protein sigma OS=Homo sapiens GN=SFN PE=1 SV=1	Regular	2381.17	0	27888.2	44	6	25	30.24	177401	19651	123114	Green	0.0173178
12633	Q9BVG4	PBDC1_HUMAN	Protein PBDC1 OS=Homo sapiens GN=PBDC1 PE=1 SV=1	Regular	413.05	0	26170.9	18	4	24	20.17	43362	19572	7994	Green	0.0172482
17211	P23193	TCEA1_HUMAN	Transcription elongation factor A protein 1 OS=Homo sapiens GN=TCEA1 PE=1 SV=2	Regular	149.93	0.55	34425.9	7	3	33	19.6	19475	19475	4702	Yellow	0.0171627
13536	O75400	PR40A_HUMAN	Pre-mRNA-processing factor 40 homolog A OS=Homo sapiens GN=PRPF40A PE=1 SV=2	Regular	108.401	1.19	109090	23	7	82	4.49	57179	19447	14405	Green	0.017138
12525	Q9H074	PAIP1_HUMAN	Polyadenylate-binding protein-interacting protein 1 OS=Homo sapiens GN=PAIP1 PE=1 SV=1	Regular	220.418	0.3	53980.9	9	3	28	6.47	14889	19219.5	2773	Green	0.0169375
14909	P04844	RPN2_HUMAN	Dolichyl-diphosphooligosaccharide--protein glycosyltransferase subunit 2 OS=Homo sapiens GN=RPN2 PE=1 SV=3	Regular	187.868	0.29	69398.1	11	3	38	9.83	15795	19192.5	3762	Green	0.0169137
7851	P19367	HXK1_HUMAN	Hexokinase-1 OS=Homo sapiens GN=HK1 PE=1 SV=3	Regular	126.701	0.71	103627	29	12	73	8.07	40572	19096	9241	Green	0.0168287
18210	Q16881	TRXR1_HUMAN	Thioredoxin reductase 1_ cytoplasmic OS=Homo sapiens GN=TXNRD1 PE=1 SV=3	Regular	170.273	0.28	71725.6	25	6	40	16.8	38911	19088	14569	Green	0.0168216
14222	P98179	RBM3_HUMAN	RNA-binding protein 3 OS=Homo sapiens GN=RBM3 PE=1 SV=1	Regular	273.511	0.11	17170.4	10	2	13	21.02	12710	19065	4930	Green	0.0168014
16508	Q96SB4	SRPK1_HUMAN	SRSF protein kinase 1 OS=Homo sapiens GN=SRPK1 PE=1 SV=2	Regular	213.921	0.3	75009.2	17	5	42	9.77	26622	18970	8679	Green	0.0167177
16153	O43290	SNUT1_HUMAN	U4/U6.U5 tri-snRNP-associated protein 1 OS=Homo sapiens GN=SART1 PE=1 SV=1	Regular	278.556	0.11	90426	35	10	80	20.13	60861	18943	21973	Green	0.0166939
7966	Q9NZI8	IF2B1_HUMAN	Insulin-like growth factor 2 mRNA-binding protein 1 OS=Homo sapiens GN=IGF2BP1 PE=1 SV=2	Regular	252.822	0.21	63822.9	16	3	48	7.97	30899	18856	7576	Green	0.0166171
9626	Q8N1G4	LRC47_HUMAN	Leucine-rich repeat-containing protein 47 OS=Homo sapiens GN=LRRC47 PE=1 SV=1	Regular	101.678	1.25	64043.3	16	6	48	13.38	41517	18847	5778	Yellow	0.0166093
11624	P46459	NSF_HUMAN	Vesicle-fusing ATPase OS=Homo sapiens GN=NSF PE=1 SV=3	Regular	130.888	0.63	83107.8	14	4	67	5.65	32761	18804	5351	Green	0.0165714
17108	Q13885	TBB2A_HUMAN	Tubulin beta-2A chain OS=Homo sapiens GN=TUBB2A PE=1 SV=1	Regular	14560.5	0	50306.3	202	17	30	37.98	1523227	18780	1024301	Green	0.0165502
18398	Q6IBS0	TWF2_HUMAN	Twinfilin-2 OS=Homo sapiens GN=TWF2 PE=1 SV=2	Regular	289.938	0.11	39776.2	20	8	33	32.09	49262	18742	8483	Green	0.0165167
18616	Q9UMX0	UBQL1_HUMAN	Ubiquilin-1 OS=Homo sapiens GN=UBQLN1 PE=1 SV=2	Regular	211.508	0.3	62519.1	22	6	25	14.6	32383	18570.4	10521	Green	0.0163655
13438	P24666	PPAC_HUMAN	Low molecular weight phosphotyrosine protein phosphatase OS=Homo sapiens GN=ACP1 PE=1 SV=3	Regular	922.999	0	18498.7	21	5	14	32.28	20943	18540	5092	Green	0.0163387
16769	O15260	SURF4_HUMAN	Surfeit locus protein 4 OS=Homo sapiens GN=SURF4 PE=1 SV=3	Regular	534.599	0	30622.2	21	4	16	15.24	37374	18509	8129	Green	0.0163114
10327	P61326	MGN_HUMAN	Protein mago nashi homolog OS=Homo sapiens GN=MAGOH PE=1 SV=1	Regular	1181.29	0	17220.7	20	6	16	48.63	21221	18453	8717	Green	0.016262
16731	Q15833	STXB2_HUMAN	Syntaxin-binding protein 2 OS=Homo sapiens GN=STXBP2 PE=1 SV=2	Regular	197.668	0.29	66908.9	23	8	44	16.19	28720	18452	7132	Green	0.0162612
2806	Q92879	CELF1_HUMAN	CUGBP Elav-like family member 1 OS=Homo sapiens GN=CELF1 PE=1 SV=2	Regular	78.8227	2.29	52462.5	9	3	30	5.97	13434	18448.5	1951	Yellow	0.0162581
12597	P09874	PARP1_HUMAN	Poly [ADP-ribose] polymerase 1 OS=Homo sapiens GN=PARP1 PE=1 SV=4	Regular	171.711	0.28	113882	18	10	83	11.05	41972	18388	9236	Green	0.0162048
15799	O75368	SH3L1_HUMAN	SH3 domain-binding glutamic acid-rich-like protein OS=Homo sapiens GN=SH3BGRL PE=1 SV=1	Regular	433.611	0	12774.3	8	3	14	19.3	16438	18360	4697	Green	0.0161801
10847	P35749	MYH11_HUMAN	Myosin-11 OS=Homo sapiens GN=MYH11 PE=1 SV=3	Regular	985.992	0	228195	89	23	161	16.94	275310	18256	84582	Green	0.0160884
18687	Q9NYU2	UGGG1_HUMAN	UDP-glucose:glycoprotein glucosyltransferase 1 OS=Homo sapiens GN=UGGT1 PE=1 SV=3	Regular	185.038	0.29	177931	46	16	116	14.28	62296	18224	15950	Green	0.0160602
7147	Q9UBQ7	GRHPR_HUMAN	Glyoxylate reductase/hydroxypyruvate reductase OS=Homo sapiens GN=GRHPR PE=1 SV=1	Regular	181.443	0.29	36067.5	10	3	23	12.5	14248	18064.5	2157	Green	0.0159197
6925	P46926	GNPI1_HUMAN	Glucosamine-6-phosphate isomerase 1 OS=Homo sapiens GN=GNPDA1 PE=1 SV=1	Regular	72.4511	2.26	32839.7	7	3	22	10.03	13004	17989.5	1719	Yellow	0.0158536
6663	P23434	GCSH_HUMAN	Glycine cleavage system H protein_ mitochondrial OS=Homo sapiens GN=GCSH PE=1 SV=2	Regular	377.414	0.12	19112.7	5	2	9	11.56	6994	17934	2896	Green	0.0158047
16625	Q92783	STAM1_HUMAN	Signal transducing adapter molecule 1 OS=Homo sapiens GN=STAM PE=1 SV=3	Regular	225.588	0.3	59578.9	25	7	32	21.85	31460	17796	6940	Green	0.015683
9300	Q9Y383	LC7L2_HUMAN	Putative RNA-binding protein Luc7-like 2 OS=Homo sapiens GN=LUC7L2 PE=1 SV=2	Regular	257.692	0.1	46970.2	14	4	35	12.76	27100	17794	6193	Green	0.0156813
14821	P10155	RO60_HUMAN	60 kDa SS-A/Ro ribonucleoprotein OS=Homo sapiens GN=TROVE2 PE=1 SV=2	Regular	90.6289	1.71	61412.1	23	7	44	7.62	75717	17787	23871	Yellow	0.0156751
526	P55263	ADK_HUMAN	Adenosine kinase OS=Homo sapiens GN=ADK PE=1 SV=2	Regular	427.624	0	40944.7	13	3	40	15.75	17773	17773	6737	Green	0.0156628
9717	Q9H089	LSG1_HUMAN	Large subunit GTPase 1 homolog OS=Homo sapiens GN=LSG1 PE=1 SV=2	Regular	64.9983	2.65	75909.8	16	7	56	11.4	29245	17757	7205	Red	0.0156487
15662	Q16181	SEPT7_HUMAN	Septin-7 OS=Homo sapiens GN=SEPT7 PE=1 SV=2	Regular	367.567	0.12	50965.2	26	7	34	24.71	97946	17623	18737	Green	0.0155306
10918	O14974	MYPT1_HUMAN	Protein phosphatase 1 regulatory subunit 12A OS=Homo sapiens GN=PPP1R12A PE=1 SV=1	Regular	105.115	1.18	115680	13	8	110	7.48	34146	17616	9384	Green	0.0155244
11742	Q8N1F7	NUP93_HUMAN	Nuclear pore complex protein Nup93 OS=Homo sapiens GN=NUP93 PE=1 SV=2	Regular	72.9154	2.34	94001.7	24	9	76	11.6	50319	17597	9627	Yellow	0.0155077
14315	Q9NS39	RED2_HUMAN	Double-stranded RNA-specific editase B2 OS=Homo sapiens GN=ADARB2 PE=1 SV=1	Regular	62.9593	2.84	81305.9	17	8	50	11.23	42479	17571	5613	Red	0.0154848
15201	Q9Y6Y8	S23IP_HUMAN	SEC23-interacting protein OS=Homo sapiens GN=SEC23IP PE=1 SV=1	Regular	66.9301	2.59	111761	13	5	57	2.6	25251	17487	5846	Yellow	0.0154107
10057	Q9NZL9	MAT2B_HUMAN	Methionine adenosyltransferase 2 subunit beta OS=Homo sapiens GN=MAT2B PE=1 SV=1	Regular	146.609	0.55	37894	10	3	30	14.97	17316	17316	2657	Yellow	0.01526
11453	Q9Y314	NOSIP_HUMAN	Nitric oxide synthase-interacting protein OS=Homo sapiens GN=NOSIP PE=1 SV=1	Regular	220.494	0.3	33685.3	11	2	33	9.63	11498	17247	3164	Green	0.0151992
4436	Q14203	DCTN1_HUMAN	Dynactin subunit 1 OS=Homo sapiens GN=DCTN1 PE=1 SV=3	Regular	85.3539	1.84	142436	34	12	105	8.45	70142	17199	24515	Yellow	0.0151569
16568	Q9NP77	SSU72_HUMAN	RNA polymerase II subunit A C-terminal domain phosphatase SSU72 OS=Homo sapiens GN=SSU72 PE=1 SV=1	Regular	340.029	0.11	23030.7	12	3	17	14.95	14292	17199	3451	Green	0.0151569
17092	Q9C0C2	TB182_HUMAN	182 kDa tankyrase-1-binding protein OS=Homo sapiens GN=TNKS1BP1 PE=1 SV=4	Regular	104.487	1.26	182822	31	14	149	6.13	45408	17129	12023	Green	0.0150952
17476	P31483	TIA1_HUMAN	Nucleolysin TIA-1 isoform p40 OS=Homo sapiens GN=TIA1 PE=1 SV=3	Regular	267.212	0.11	43305.4	14	4	23	12.18	36913	17096.9	9470	Green	0.015067
11166	O75489	NDUS3_HUMAN	NADH dehydrogenase [ubiquinone] iron-sulfur protein 3_ mitochondrial OS=Homo sapiens GN=NDUFS3 PE=1 SV=1	Regular	143.386	0.55	30355.6	10	5	28	19.7	25081	17037	5471	Green	0.0150142
6530	Q14376	GALE_HUMAN	UDP-glucose 4-epimerase OS=Homo sapiens GN=GALE PE=1 SV=2	Regular	332.366	0.11	38680.9	21	5	28	21.55	23101	16833	5993	Green	0.0148344
3840	Q96B23	CR025_HUMAN	Uncharacterized protein C18orf25 OS=Homo sapiens GN=C18orf25 PE=1 SV=2	Regular	98.8332	1.24	43552.2	10	4	23	7.69	13685	16815	2007	Yellow	0.0148185
4442	Q9H773	DCTP1_HUMAN	dCTP pyrophosphatase 1 OS=Homo sapiens GN=DCTPP1 PE=1 SV=1	Regular	121.616	0.79	18794.9	11	3	15	26.47	24566	16800	8750	Yellow	0.0148053
1687	P55957	BID_HUMAN	BH3-interacting domain death agonist OS=Homo sapiens GN=BID PE=1 SV=1	Regular	716.416	0	22165.8	11	4	21	30.77	14596	16720.5	4111	Green	0.0147352
4152	Q13617	CUL2_HUMAN	Cullin-2 OS=Homo sapiens GN=CUL2 PE=1 SV=2	Regular	113.677	1.03	87610.6	27	6	61	9.26	26154	16701	7807	Yellow	0.0147181
3436	Q9BPX3	CND3_HUMAN	Condensin complex subunit 3 OS=Homo sapiens GN=NCAPG PE=1 SV=1	Regular	61.6216	3.18	115418	14	5	74	5.12	19029	16670	3918	Yellow	0.0146907
4617	O43143	DHX15_HUMAN	Pre-mRNA-splicing factor ATP-dependent RNA helicase DHX15 OS=Homo sapiens GN=DHX15 PE=1 SV=2	Regular	223.817	0.3	91731.4	16	9	84	11.95	29094	16568	7370	Green	0.0146008
17173	Q12788	TBL3_HUMAN	Transducin beta-like protein 3 OS=Homo sapiens GN=TBL3 PE=1 SV=2	Regular	98.2933	1.24	90403.4	24	14	61	12.87	139141	16425	20383	Yellow	0.0144748
1366	Q9NT62	ATG3_HUMAN	Ubiquitin-like-conjugating enzyme ATG3 OS=Homo sapiens GN=ATG3 PE=1 SV=1	Regular	456.249	0	36320.7	19	5	24	23.25	22035	16372	7994	Green	0.0144281
9400	Q08380	LG3BP_HUMAN	Galectin-3-binding protein OS=Homo sapiens GN=LGALS3BP PE=1 SV=1	Regular	121.556	0.79	66243.5	14	5	39	4.62	30078	16308	6264	Green	0.0143717
16417	P49903	SPS1_HUMAN	Selenide_ water dikinase 1 OS=Homo sapiens GN=SEPHS1 PE=1 SV=2	Regular	117.311	0.87	43424	8	4	16	13.78	21347	16253	3288	Yellow	0.0143232
1760	Q14137	BOP1_HUMAN	Ribosome biogenesis protein BOP1 OS=Homo sapiens GN=BOP1 PE=1 SV=2	Regular	298.946	0.11	84314	17	8	51	12.33	28790	16227	9549	Green	0.0143003
7968	Q9Y6M1	IF2B2_HUMAN	Insulin-like growth factor 2 mRNA-binding protein 2 OS=Homo sapiens GN=IGF2BP2 PE=1 SV=2	Regular	299.892	0.11	66235.6	21	6	47	13.02	39004	16216.8	9577	Green	0.0142913
14279	Q96D15	RCN3_HUMAN	Reticulocalbin-3 OS=Homo sapiens GN=RCN3 PE=1 SV=1	Regular	224.027	0.3	37493	16	7	38	14.33	27199	16206	8159	Green	0.0142818
11446	P46087	NOP2_HUMAN	Probable 28S rRNA (cytosine(4447)-C(5))-methyltransferase OS=Homo sapiens GN=NOP2 PE=1 SV=2	Regular	57.0915	3.96	89644.1	8	5	59	5.67	27635	16205	5920	Yellow	0.0142809
17249	O14776	TCRG1_HUMAN	Transcription elongation regulator 1 OS=Homo sapiens GN=TCERG1 PE=1 SV=2	Regular	109.591	1.2	124129	28	9	107	5.1	29576	16194	6738	Green	0.0142713
4931	P55265	DSRAD_HUMAN	Double-stranded RNA-specific adenosine deaminase OS=Homo sapiens GN=ADAR PE=1 SV=4	Regular	190.434	0.29	137264	31	11	94	9.38	40811	16127	11175	Green	0.0142122
8895	Q07866	KLC1_HUMAN	Kinesin light chain 1 OS=Homo sapiens GN=KLC1 PE=1 SV=2	Regular	206.901	0.29	65822.9	20	6	65	7.68	34387	16082	7160	Green	0.0141725
17480	Q01085	TIAR_HUMAN	Nucleolysin TIAR OS=Homo sapiens GN=TIAL1 PE=1 SV=1	Regular	353.05	0.12	41933	13	3	26	14.67	22395	16012	8047	Green	0.0141109
950	P63010	AP2B1_HUMAN	AP-2 complex subunit beta OS=Homo sapiens GN=AP2B1 PE=1 SV=1	Regular	192.276	0.29	105465	23	6	71	8.43	43737	15995.7	10087	Green	0.0140965
4478	Q96GQ7	DDX27_HUMAN	Probable ATP-dependent RNA helicase DDX27 OS=Homo sapiens GN=DDX27 PE=1 SV=2	Regular	189.327	0.29	90348.7	20	9	73	7.66	31526	15962	6429	Green	0.0140668
4378	Q9Y6G9	DC1L1_HUMAN	Cytoplasmic dynein 1 light intermediate chain 1 OS=Homo sapiens GN=DYNC1LI1 PE=1 SV=3	Regular	485.551	0	56864.4	20	6	49	17.97	27979	15948.5	8459	Green	0.0140549
15649	Q9NVA2	SEP11_HUMAN	Septin-11 OS=Homo sapiens GN=SEPT11 PE=1 SV=3	Regular	710.701	0	49683.5	28	9	42	26.11	51034	15891	15347	Green	0.0140042
7986	O43432	IF4G3_HUMAN	Eukaryotic translation initiation factor 4 gamma 3 OS=Homo sapiens GN=EIF4G3 PE=1 SV=2	Regular	108.101	1.19	177793	26	8	142	2.71	64915	15887.9	8588	Green	0.0140015
3998	Q92905	CSN5_HUMAN	COP9 signalosome complex subunit 5 OS=Homo sapiens GN=COPS5 PE=1 SV=4	Regular	673.875	0	37807	16	5	23	26.65	19099	15782	5590	Green	0.0139082
12837	Q6P996	PDXD1_HUMAN	Pyridoxal-dependent decarboxylase domain-containing protein 1 OS=Homo sapiens GN=PDXDC1 PE=1 SV=2	Regular	332.028	0.11	87619.5	21	5	57	9.77	21662	15774	6803	Green	0.0139011
3903	P46108	CRK_HUMAN	Adapter molecule crk OS=Homo sapiens GN=CRK PE=1 SV=2	Regular	181.886	0.29	33887.8	12	4	25	15.13	18183	15764	5047	Green	0.0138923
14094	Q92878	RAD50_HUMAN	DNA repair protein RAD50 OS=Homo sapiens GN=RAD50 PE=1 SV=1	Regular	61.8232	3.19	154919	43	14	138	3.51	81016	15748	17778	Yellow	0.0138782
13846	Q14914	PTGR1_HUMAN	Prostaglandin reductase 1 OS=Homo sapiens GN=PTGR1 PE=1 SV=2	Regular	194.301	0.29	36098	16	6	21	21.28	84999	15653	51711	Green	0.0137945
15452	Q15436	SC23A_HUMAN	Protein transport protein Sec23A OS=Homo sapiens GN=SEC23A PE=1 SV=2	Regular	167.094	0.28	87073.4	24	9	54	6.93	64440	15637.5	8283	Green	0.0137808
16087	Q92925	SMRD2_HUMAN	SWI/SNF-related matrix-associated actin-dependent regulator of chromatin subfamily D member 2 OS=Homo sapiens GN=SMARCD2 PE=1 SV=3	Regular	211.886	0.3	59149.2	12	4	43	9.23	168753	15562.5	43747	Green	0.0137147
1306	P05023	AT1A1_HUMAN	Sodium/potassium-transporting ATPase subunit alpha-1 OS=Homo sapiens GN=ATP1A1 PE=1 SV=1	Regular	74.8556	2.27	114208	17	10	71	7.43	32416	15550	8735	Yellow	0.0137037
13452	P48147	PPCE_HUMAN	Prolyl endopeptidase OS=Homo sapiens GN=PREP PE=1 SV=2	Regular	177.459	0.29	81612.1	25	9	62	10.14	47615	15478	10915	Green	0.0136403
2463	Q567U6	CCD93_HUMAN	Coiled-coil domain-containing protein 93 OS=Homo sapiens GN=CCDC93 PE=1 SV=2	Regular	61.536	3.25	73482.9	21	11	59	3.17	45491	15477	12671	Red	0.0136394
11646	Q5TFE4	NT5D1_HUMAN	5'-nucleotidase domain-containing protein 1 OS=Homo sapiens GN=NT5DC1 PE=1 SV=1	Regular	250.149	0.21	52472.3	18	7	36	9.89	25120	15434	6971	Green	0.0136015
112	P63151	2ABA_HUMAN	Serine/threonine-protein phosphatase 2A 55 kDa regulatory subunit B alpha isoform OS=Homo sapiens GN=PPP2R2A PE=1 SV=1	Regular	191.37	0.29	52205.4	14	5	36	16.78	18582	15430	5280	Green	0.013598
8461	Q6NYC1	JMJD6_HUMAN	Bifunctional arginine demethylase and lysyl-hydroxylase JMJD6 OS=Homo sapiens GN=JMJD6 PE=1 SV=1	Regular	155.724	0.46	46747.2	8	3	25	6.7	11526	15409.5	2447	Green	0.0135799
18710	Q70J99	UN13D_HUMAN	Protein unc-13 homolog D OS=Homo sapiens GN=UNC13D PE=1 SV=1	Regular	56.7005	3.95	124366	9	6	80	5.5	19203	15406	2473	Red	0.0135768
11701	Q02818	NUCB1_HUMAN	Nucleobindin-1 OS=Homo sapiens GN=NUCB1 PE=1 SV=4	Regular	223.954	0.3	53879.4	17	6	50	21.69	20442	15359	2914	Green	0.0135354
6819	Q04446	GLGB_HUMAN	1_4-alpha-glucan-branching enzyme OS=Homo sapiens GN=GBE1 PE=1 SV=3	Regular	139.621	0.54	80930.3	13	4	47	10.26	17407	15277	2992	Green	0.0134631
6857	O94925	GLSK_HUMAN	Glutaminase kidney isoform_ mitochondrial OS=Homo sapiens GN=GLS PE=1 SV=1	Regular	163.319	0.28	74316.7	18	7	53	12.41	36279	15276	7654	Green	0.0134622
11080	Q9Y2A7	NCKP1_HUMAN	Nck-associated protein 1 OS=Homo sapiens GN=NCKAP1 PE=1 SV=1	Regular	71.5041	2.47	130102	12	6	96	4.17	20242	15244.5	4345	Yellow	0.0134345
18614	Q93009	UBP7_HUMAN	Ubiquitin carboxyl-terminal hydrolase 7 OS=Homo sapiens GN=USP7 PE=1 SV=2	Regular	70.6152	2.47	129386	29	13	98	13.25	78771	15188	15490	Yellow	0.0133847
16179	O60493	SNX3_HUMAN	Sorting nexin-3 OS=Homo sapiens GN=SNX3 PE=1 SV=3	Regular	323.441	0.11	18819.4	18	6	15	27.16	24796	15091	5838	Green	0.0132992
1882	Q68D86	C102B_HUMAN	Coiled-coil domain-containing protein 102B OS=Homo sapiens GN=CCDC102B PE=2 SV=4	Regular	62.8948	2.91	60847.4	5	2	51	8.97	10039	15058.5	3619	Red	0.0132706
10240	Q9BQA1	MEP50_HUMAN	Methylosome protein 50 OS=Homo sapiens GN=WDR77 PE=1 SV=1	Regular	80.1571	2.22	37465.8	6	1	23	4.39	5001	15003	1827	Yellow	0.0132217
483	P00813	ADA_HUMAN	Adenosine deaminase OS=Homo sapiens GN=ADA PE=1 SV=3	Regular	258.908	0.1	41049.7	16	8	34	15.98	24881	14986	3717	Green	0.0132067
6876	P34896	GLYC_HUMAN	Serine hydroxymethyltransferase_ cytosolic OS=Homo sapiens GN=SHMT1 PE=1 SV=1	Regular	118.385	0.87	53653	15	5	40	6.42	42442	14869.5	5126	Green	0.013104
19687	O15231	ZN185_HUMAN	Zinc finger protein 185 OS=Homo sapiens GN=ZNF185 PE=1 SV=3	Regular	247.991	0.31	74438	15	6	73	16.4	24828	14841	7343	Green	0.0130789
16035	Q9NTJ3	SMC4_HUMAN	Structural maintenance of chromosomes protein 4 OS=Homo sapiens GN=SMC4 PE=1 SV=2	Regular	70.0643	2.46	147867	15	7	137	5.05	34708	14729	6291	Yellow	0.0129802
15451	Q15437	SC23B_HUMAN	Protein transport protein Sec23B OS=Homo sapiens GN=SEC23B PE=1 SV=2	Regular	152.478	0.55	87448.8	21	8	53	8.87	28803	14601.5	6438	Green	0.0128679
18516	Q8TBC4	UBA3_HUMAN	NEDD8-activating enzyme E1 catalytic subunit OS=Homo sapiens GN=UBA3 PE=1 SV=2	Regular	93.8641	1.55	52536.8	7	1	35	5.18	4866	14598	1396	Yellow	0.0128647
17034	Q13148	TADBP_HUMAN	TAR DNA-binding protein 43 OS=Homo sapiens GN=TARDBP PE=1 SV=1	Regular	500.858	0	45082.1	15	5	19	27.05	18470	14578	3716	Green	0.0128471
4632	P49366	DHYS_HUMAN	Deoxyhypusine synthase OS=Homo sapiens GN=DHPS PE=1 SV=1	Regular	219.709	0.3	41198.8	14	4	28	10.57	15376	14568	2625	Green	0.0128383
4475	Q9BUQ8	DDX23_HUMAN	Probable ATP-dependent RNA helicase DDX23 OS=Homo sapiens GN=DDX23 PE=1 SV=3	Regular	90.3777	1.78	95924.8	5	4	97	7.32	38062	14516	6091	Yellow	0.0127925
9014	O60256	KPRB_HUMAN	Phosphoribosyl pyrophosphate synthase-associated protein 2 OS=Homo sapiens GN=PRPSAP2 PE=1 SV=1	Regular	254.578	0.1	41325	9	4	35	15.99	16031	14422	3226	Green	0.0127096
7984	P78344	IF4G2_HUMAN	Eukaryotic translation initiation factor 4 gamma 2 OS=Homo sapiens GN=EIF4G2 PE=1 SV=1	Regular	72.4392	2.41	102875	19	8	76	7.5	41178	14257.5	11846	Yellow	0.0125647
13990	Q08257	QOR_HUMAN	Quinone oxidoreductase OS=Homo sapiens GN=CRYZ PE=1 SV=1	Regular	184.415	0.29	35377.8	10	3	30	10.33	11829	14154	1785	Green	0.0124735
12339	P39656	OST48_HUMAN	Dolichyl-diphosphooligosaccharide--protein glycosyltransferase 48 kDa subunit OS=Homo sapiens GN=DDOST PE=1 SV=4	Regular	259.541	0.1	50972	8	2	27	5.7	9393	14089.5	4263	Green	0.0124166
9501	Q12907	LMAN2_HUMAN	Vesicular integral-membrane protein VIP36 OS=Homo sapiens GN=LMAN2 PE=1 SV=1	Regular	358.891	0.12	40570.9	23	5	32	22.19	17073	14066	7478	Green	0.0123959
11066	Q09161	NCBP1_HUMAN	Nuclear cap-binding protein subunit 1 OS=Homo sapiens GN=NCBP1 PE=1 SV=1	Regular	113.21	1.03	92923.1	23	9	53	8.73	35420	14030	6820	Yellow	0.0123642
11736	Q8NFH3	NUP43_HUMAN	Nucleoporin Nup43 OS=Homo sapiens GN=NUP43 PE=1 SV=1	Regular	68.5738	2.53	42607.1	9	2	16	8.16	9319	13978.5	5013	Red	0.0123188
18394	P01733	TVB1_HUMAN	T-cell receptor beta chain V region YT35 OS=Homo sapiens GN=TRBV12-3 PE=1 SV=1	Regular	66.0016	2.66	15439.4	4	2	10	20	9442	13902	2527	Yellow	0.0122514
1303	Q9H7F0	AT133_HUMAN	Probable cation-transporting ATPase 13A3 OS=Homo sapiens GN=ATP13A3 PE=1 SV=4	Regular	59.7587	3.36	139868	19	11	68	4	40773	13900	8598	Red	0.0122496
2204	P07339	CATD_HUMAN	Cathepsin D OS=Homo sapiens GN=CTSD PE=1 SV=1	Regular	374.666	0.12	45065.5	12	5	28	18.45	16388	13874	4208	Green	0.0122267
9814	P10253	LYAG_HUMAN	Lysosomal alpha-glucosidase OS=Homo sapiens GN=GAA PE=1 SV=4	Regular	99.2342	1.25	106179	9	3	61	3.78	10957	13848	1777	Green	0.0122038
4380	O43237	DC1L2_HUMAN	Cytoplasmic dynein 1 light intermediate chain 2 OS=Homo sapiens GN=DYNC1LI2 PE=1 SV=1	Regular	245.43	0.31	54384.5	19	6	47	11.79	23153	13749.5	6710	Green	0.012117
3633	P61923	COPZ1_HUMAN	Coatomer subunit zeta-1 OS=Homo sapiens GN=COPZ1 PE=1 SV=1	Regular	284.886	0.11	20255.3	15	4	11	30.51	24043	13731	6748	Green	0.0121007
9714	Q8ND56	LS14A_HUMAN	Protein LSM14 homolog A OS=Homo sapiens GN=LSM14A PE=1 SV=3	Regular	103.364	1.26	50758	9	4	39	4.97	11414	13659	4662	Yellow	0.0120372
15013	Q15404	RSU1_HUMAN	Ras suppressor protein 1 OS=Homo sapiens GN=RSU1 PE=1 SV=3	Regular	333.683	0.11	31540.3	8	3	23	19.13	13635	13635	5819	Green	0.0120161
5330	P09104	ENOG_HUMAN	Gamma-enolase OS=Homo sapiens GN=ENO2 PE=1 SV=3	Regular	15505.8	0	47610.8	73	9	30	34.1	688071	13563.9	522877	Green	0.0119534
13017	Q9Y3A3	PHOCN_HUMAN	MOB-like protein phocein OS=Homo sapiens GN=MOB4 PE=1 SV=1	Regular	516.787	0	26545.7	13	3	17	22.67	13549	13549	4146	Green	0.0119403
20200	P0CG00	ZSA5D_HUMAN	Putative zinc finger and SCAN domain-containing protein 5D OS=Homo sapiens GN=ZSCAN5D PE=5 SV=1	Regular	114.498	0.95	57384.5	9	5	50	12.88	25120	13519	2994	Green	0.0119139
5505	P13804	ETFA_HUMAN	Electron transfer flavoprotein subunit alpha_ mitochondrial OS=Homo sapiens GN=ETFA PE=1 SV=1	Regular	363.092	0.12	35421.8	17	4	24	20.12	16188	13476	5357	Green	0.011876
18551	Q9H832	UBE2Z_HUMAN	Ubiquitin-conjugating enzyme E2 Z OS=Homo sapiens GN=UBE2Z PE=1 SV=2	Regular	273.973	0.11	38666.5	9	2	20	8.19	8953	13429.5	1707	Green	0.011835
16639	P40763	STAT3_HUMAN	Signal transducer and activator of transcription 3 OS=Homo sapiens GN=STAT3 PE=1 SV=2	Regular	65.3568	2.65	88866.4	10	8	58	9.09	24641	13270	4985	Yellow	0.0116944
15418	Q15020	SART3_HUMAN	Squamous cell carcinoma antigen recognized by T-cells 3 OS=Homo sapiens GN=SART3 PE=1 SV=1	Regular	115.088	0.86	110790	23	10	75	7.79	31025	13269	6225	Yellow	0.0116935
3619	P21964	COMT_HUMAN	Catechol O-methyltransferase OS=Homo sapiens GN=COMT PE=1 SV=2	Regular	262.961	0.1	30493.3	7	3	24	11.81	11230	13252.5	2441	Green	0.011679
4443	P06132	DCUP_HUMAN	Uroporphyrinogen decarboxylase OS=Homo sapiens GN=UROD PE=1 SV=2	Regular	299.69	0.11	41129.1	11	5	29	12.53	26696	13219	3995	Green	0.0116495
17464	P25325	THTM_HUMAN	3-mercaptopyruvate sulfurtransferase OS=Homo sapiens GN=MPST PE=1 SV=3	Regular	398.269	0	33463.6	9	2	20	15.49	42420	13155	11917	Green	0.0115931
16439	Q7KZ85	SPT6H_HUMAN	Transcription elongation factor SPT6 OS=Homo sapiens GN=SUPT6H PE=1 SV=2	Regular	61.3962	3.25	200328	30	12	141	6.78	62079	13155	10653	Yellow	0.0115931
10722	P13995	MTDC_HUMAN	Bifunctional methylenetetrahydrofolate dehydrogenase/cyclohydrolase_ mitochondrial OS=Homo sapiens GN=MTHFD2 PE=1 SV=2	Regular	119.601	0.87	38066.2	5	2	32	3.14	6459	13041	1686	Green	0.0114926
413	P0C7M7	ACSM4_HUMAN	Acyl-coenzyme A synthetase ACSM4_ mitochondrial OS=Homo sapiens GN=ACSM4 PE=2 SV=1	Regular	89.6904	1.78	66444.2	2	2	40	4.83	6333	13038	1646	Yellow	0.01149
15939	P42285	SK2L2_HUMAN	Superkiller viralicidic activity 2-like 2 OS=Homo sapiens GN=SKIV2L2 PE=1 SV=3	Regular	119.003	0.87	118831	21	7	92	5.85	35411	13038	8447	Green	0.01149
14833	O75116	ROCK2_HUMAN	Rho-associated protein kinase 2 OS=Homo sapiens GN=ROCK2 PE=1 SV=4	Regular	55.2003	3.99	162041	29	11	139	3.31	79943	13000	9270	Yellow	0.0114565
8428	Q96ST2	IWS1_HUMAN	Protein IWS1 homolog OS=Homo sapiens GN=IWS1 PE=1 SV=2	Regular	97.8909	1.24	92011.8	13	6	75	7.2	18511	12912	6414	Yellow	0.0113789
7137	P62993	GRB2_HUMAN	Growth factor receptor-bound protein 2 OS=Homo sapiens GN=GRB2 PE=1 SV=1	Regular	527.25	0	25320.4	8	2	20	21.2	231084	12888	26836	Green	0.0113578
1549	P46379	BAG6_HUMAN	Large proline-rich protein BAG6 OS=Homo sapiens GN=BAG6 PE=1 SV=2	Regular	106.56	1.19	119865	18	6	54	4.77	21822	12655.5	3990	Green	0.0111529
16743	Q9HAC7	SUCHY_HUMAN	Succinate--hydroxymethylglutarate CoA-transferase OS=Homo sapiens GN=SUGCT PE=1 SV=2	Regular	75.7046	2.27	48804.1	8	2	26	6.97	8248	12372	4224	Yellow	0.010903
20182	O75312	ZPR1_HUMAN	Zinc finger protein ZPR1 OS=Homo sapiens GN=ZPR1 PE=1 SV=1	Regular	170.151	0.28	51495.7	9	6	34	11.55	22046	12350	4009	Green	0.0108837
10892	Q9UM54	MYO6_HUMAN	Unconventional myosin-VI OS=Homo sapiens GN=MYO6 PE=1 SV=4	Regular	63.3234	2.77	151060	19	14	110	3.71	58518	12321	5763	Yellow	0.0108581
14505	P42331	RHG25_HUMAN	Rho GTPase-activating protein 25 OS=Homo sapiens GN=ARHGAP25 PE=1 SV=2	Regular	60.5692	3.23	73948.6	8	5	62	6.98	22311	12312	4769	Red	0.0108502
11386	Q96D46	NMD3_HUMAN	60S ribosomal export protein NMD3 OS=Homo sapiens GN=NMD3 PE=1 SV=1	Regular	91.5533	1.63	58800.9	16	5	44	7.75	29057	12285	2433	Yellow	0.0108264
11700	P80303	NUCB2_HUMAN	Nucleobindin-2 OS=Homo sapiens GN=NUCB2 PE=1 SV=2	Regular	101.597	1.25	50309.9	5	2	37	7.14	8169	12253.5	1037	Yellow	0.0107986
13055	Q13492	PICAL_HUMAN	Phosphatidylinositol-binding clathrin assembly protein OS=Homo sapiens GN=PICALM PE=1 SV=2	Regular	71.9423	2.4	70925.8	8	4	37	6.13	16214	12214	1757	Yellow	0.0107638
15456	P53992	SC24C_HUMAN	Protein transport protein Sec24C OS=Homo sapiens GN=SEC24C PE=1 SV=3	Regular	57.4486	3.97	119865	14	4	58	3.47	21144	12145.5	2778	Yellow	0.0107034
16665	Q9Y6E0	STK24_HUMAN	Serine/threonine-protein kinase 24 OS=Homo sapiens GN=STK24 PE=1 SV=1	Regular	123.766	0.71	49593.2	18	6	40	6.09	48431	12106	14948	Yellow	0.0106686
15694	Q86TU7	SETD3_HUMAN	Histone-lysine N-methyltransferase setd3 OS=Homo sapiens GN=SETD3 PE=1 SV=1	Regular	210.994	0.29	67599.4	19	6	48	14.14	17519	11957	3035	Green	0.0105373
17169	Q9BZK7	TBL1R_HUMAN	F-box-like/WD repeat-containing protein TBL1XR1 OS=Homo sapiens GN=TBL1XR1 PE=1 SV=1	Regular	81.1293	2.15	56222.3	11	5	33	7.98	15672	11956.5	3306	Yellow	0.0105369
18518	A0AVT1	UBA6_HUMAN	Ubiquitin-like modifier-activating enzyme 6 OS=Homo sapiens GN=UBA6 PE=1 SV=1	Regular	154.649	0.46	119282	19	6	80	5.99	24294	11904	7137	Green	0.0104906
7114	P36969	GPX4_HUMAN	Phospholipid hydroperoxide glutathione peroxidase_ mitochondrial OS=Homo sapiens GN=GPX4 PE=1 SV=3	Regular	121.578	0.79	22537.9	12	4	16	6.09	46677	11892	9041	Yellow	0.01048
381	P21399	ACOC_HUMAN	Cytoplasmic aconitate hydratase OS=Homo sapiens GN=ACO1 PE=1 SV=3	Regular	64.9024	2.72	98912.3	14	3	67	7.31	11886	11886	5415	Yellow	0.0104747
4413	P27707	DCK_HUMAN	Deoxycytidine kinase OS=Homo sapiens GN=DCK PE=1 SV=1	Regular	277.956	0.11	30860.8	7	4	18	15.77	14898	11839	2708	Green	0.0104333
9249	P07942	LAMB1_HUMAN	Laminin subunit beta-1 OS=Homo sapiens GN=LAMB1 PE=1 SV=2	Regular	70.5286	2.47	205281	19	9	115	7.33	31675	11837	5888	Yellow	0.0104316
642	P14550	AK1A1_HUMAN	Alcohol dehydrogenase [NADP(+)] OS=Homo sapiens GN=AKR1A1 PE=1 SV=3	Regular	138.079	0.54	36915.3	11	3	29	7.69	11205	11821.5	2610	Green	0.0104179
9460	Q86W92	LIPB1_HUMAN	Liprin-beta-1 OS=Homo sapiens GN=PPFIBP1 PE=1 SV=2	Regular	121.573	0.79	114595	21	9	91	8.21	28932	11700	6054	Green	0.0103108
8173	Q13418	ILK_HUMAN	Integrin-linked protein kinase OS=Homo sapiens GN=ILK PE=1 SV=2	Regular	131.632	0.63	51932.6	7	2	39	5.53	7797	11695.5	2129	Green	0.0103069
15409	P07602	SAP_HUMAN	Prosaposin OS=Homo sapiens GN=PSAP PE=1 SV=2	Regular	76.6573	2.28	59937.6	9	3	47	4.58	9585	11665.5	2007	Yellow	0.0102804
4153	Q13618	CUL3_HUMAN	Cullin-3 OS=Homo sapiens GN=CUL3 PE=1 SV=2	Regular	87.2919	1.85	89500.7	26	10	68	4.43	65438	11650	8396	Yellow	0.0102668
16346	Q96I25	SPF45_HUMAN	Splicing factor 45 OS=Homo sapiens GN=RBM17 PE=1 SV=1	Regular	336.784	0.11	45189.7	12	4	40	12.22	13660	11612	2083	Green	0.0102333
13489	Q9Y570	PPME1_HUMAN	Protein phosphatase methylesterase 1 OS=Homo sapiens GN=PPME1 PE=1 SV=3	Regular	225.948	0.3	42714.7	11	3	26	12.69	11563	11563	3504	Green	0.0101901
13520	O60828	PQBP1_HUMAN	Polyglutamine-binding protein 1 OS=Homo sapiens GN=PQBP1 PE=1 SV=1	Regular	90.5788	1.71	30529.3	6	2	28	16.6	7655	11482.5	3550	Yellow	0.0101192
3420	Q9BXV9	CN142_HUMAN	Uncharacterized protein C14orf142 OS=Homo sapiens GN=C14orf142 PE=1 SV=2	Regular	578.817	0	10915.8	8	3	8	59	8709	11361	2085	Green	0.0100121
12439	Q32P28	P3H1_HUMAN	Prolyl 3-hydroxylase 1 OS=Homo sapiens GN=LEPRE1 PE=1 SV=2	Regular	64.7392	2.71	84249.5	6	3	59	4.62	10746	11338.5	4476	Yellow	0.00999225
5023	P50570	DYN2_HUMAN	Dynamin-2 OS=Homo sapiens GN=DNM2 PE=1 SV=2	Regular	177.29	0.29	98406.6	23	11	84	11.84	36562	11323	6583	Green	0.0099786
9715	Q9BX40	LS14B_HUMAN	Protein LSM14 homolog B OS=Homo sapiens GN=LSM14B PE=1 SV=1	Regular	197.64	0.29	42184.8	11	6	30	21.82	14052	11305	5615	Green	0.00996273
18944	Q9NRW7	VPS45_HUMAN	Vacuolar protein sorting-associated protein 45 OS=Homo sapiens GN=VPS45 PE=1 SV=1	Regular	65.7761	2.66	65476.2	14	5	57	3.68	41985	11179.5	11596	Yellow	0.00985213
7048	Q92917	GPKOW_HUMAN	G patch domain and KOW motifs-containing protein OS=Homo sapiens GN=GPKOW PE=1 SV=2	Regular	127.411	0.71	52457	11	4	47	7.56	11403	11155.5	3248	Green	0.00983098
11681	O75694	NU155_HUMAN	Nuclear pore complex protein Nup155 OS=Homo sapiens GN=NUP155 PE=1 SV=1	Regular	75.5785	2.27	156796	23	12	92	4.67	33499	11138	6642	Green	0.00981556
13082	Q9NWS0	PIHD1_HUMAN	PIH1 domain-containing protein 1 OS=Homo sapiens GN=PIH1D1 PE=1 SV=1	Regular	61.8829	3.19	32534.1	13	4	21	4.83	10278	11118	2323	Red	0.00979794
18159	Q15654	TRIP6_HUMAN	Thyroid receptor-interacting protein 6 OS=Homo sapiens GN=TRIP6 PE=1 SV=3	Regular	98.8414	1.24	51770.6	8	3	31	14.29	11043	11043	6002	Yellow	0.00973184
16505	P61011	SRP54_HUMAN	Signal recognition particle 54 kDa protein OS=Homo sapiens GN=SRP54 PE=1 SV=1	Regular	107.894	1.19	55990.1	12	6	41	11.51	21414	10967	3401	Yellow	0.00966486
4151	Q13616	CUL1_HUMAN	Cullin-1 OS=Homo sapiens GN=CUL1 PE=1 SV=2	Regular	61.1973	3.24	90363	19	7	68	5.15	20782	10938	3960	Yellow	0.00963931
16084	Q92922	SMRC1_HUMAN	SWI/SNF complex subunit SMARCC1 OS=Homo sapiens GN=SMARCC1 PE=1 SV=3	Regular	165.141	0.28	123381	23	9	93	5.97	38709	10930.3	9545	Green	0.0096325
10629	Q6ZUA9	MROH5_HUMAN	Maestro heat-like repeat family member 5 OS=Homo sapiens GN=MROH5 PE=2 SV=2	Regular	56.9636	3.96	150745	17	9	98	5.77	21535	10917	3294	Yellow	0.0096208
14659	Q9Y3B7	RM11_HUMAN	39S ribosomal protein L11_ mitochondrial OS=Homo sapiens GN=MRPL11 PE=1 SV=1	Regular	183.333	0.29	20740.2	9	5	24	19.27	16025	10770	3105	Yellow	0.00949125
9274	Q71RC2	LARP4_HUMAN	La-related protein 4 OS=Homo sapiens GN=LARP4 PE=1 SV=3	Regular	63.4736	2.71	81280.4	7	3	53	3.18	9633	10717.5	2383	Yellow	0.00944499
1880	Q9Y6E2	BZW2_HUMAN	Basic leucine zipper and W2 domain-containing protein 2 OS=Homo sapiens GN=BZW2 PE=1 SV=1	Regular	230.575	0.3	48390.6	12	4	43	10.5	24388	10695	3123	Green	0.00942516
5024	Q9UQ16	DYN3_HUMAN	Dynamin-3 OS=Homo sapiens GN=DNM3 PE=1 SV=4	Regular	122.331	0.7	98145.5	28	12	82	10.82	38078	10654.1	7755	Green	0.00938911
9233	Q53H82	LACB2_HUMAN	Beta-lactamase-like protein 2 OS=Homo sapiens GN=LACTB2 PE=1 SV=2	Regular	384.803	0	33090.8	12	3	28	6.25	8249	10630.5	2555	Green	0.00936832
2604	O95400	CD2B2_HUMAN	CD2 antigen cytoplasmic tail-binding protein 2 OS=Homo sapiens GN=CD2BP2 PE=1 SV=1	Regular	139.828	0.54	37760.6	13	6	27	14.08	15890	10544	4913	Yellow	0.00929209
4486	Q9H0S4	DDX47_HUMAN	Probable ATP-dependent RNA helicase DDX47 OS=Homo sapiens GN=DDX47 PE=1 SV=1	Regular	101.163	1.25	50931.8	11	3	33	13.41	11088	10458	3940	Yellow	0.0092163
429	Q08043	ACTN3_HUMAN	Alpha-actinin-3 OS=Homo sapiens GN=ACTN3 PE=1 SV=2	Regular	3213.12	0	103983	87	11	79	15.09	647018	10427.6	385410	Green	0.00918948
11277	P07197	NFM_HUMAN	Neurofilament medium polypeptide OS=Homo sapiens GN=NEFM PE=1 SV=3	Regular	90.4001	1.78	102529	8	3	108	3.28	26945	10309.6	5043	Green	0.0090855
4817	Q9UKG1	DP13A_HUMAN	DCC-interacting protein 13-alpha OS=Homo sapiens GN=APPL1 PE=1 SV=1	Regular	62.4188	3.05	80347.9	11	6	61	2.12	11511	10293	3620	Yellow	0.00907089
6205	O95302	FKBP9_HUMAN	Peptidyl-prolyl cis-trans isomerase FKBP9 OS=Homo sapiens GN=FKBP9 PE=1 SV=2	Regular	103.788	1.26	63539.9	7	4	40	7.02	11696	10290	3153	Yellow	0.00906825
7221	P49840	GSK3A_HUMAN	Glycogen synthase kinase-3 alpha OS=Homo sapiens GN=GSK3A PE=1 SV=2	Regular	92.1655	1.55	51437.1	7	2	34	3.31	4766	10242	3059	Yellow	0.00902594
10575	O00566	MPP10_HUMAN	U3 small nucleolar ribonucleoprotein protein MPP10 OS=Homo sapiens GN=MPHOSPH10 PE=1 SV=2	Regular	151.988	0.55	78977.9	14	7	52	7.78	319864	10198	12711	Green	0.00898717
19198	O43592	XPOT_HUMAN	Exportin-T OS=Homo sapiens GN=XPOT PE=1 SV=2	Regular	103.183	1.26	111219	20	9	65	8.84	38294	10182	5026	Green	0.00897307
8650	Q13557	KCC2D_HUMAN	Calcium/calmodulin-dependent protein kinase type II subunit delta OS=Homo sapiens GN=CAMK2D PE=1 SV=3	Regular	217.575	0.3	56996.8	14	5	39	17.84	41756	10103	18276	Green	0.00890345
6953	Q08379	GOGA2_HUMAN	Golgin subfamily A member 2 OS=Homo sapiens GN=GOLGA2 PE=1 SV=3	Regular	80.8886	2.14	113714	21	9	90	6.59	104720	10070	50741	Green	0.00887437
4762	Q99615	DNJC7_HUMAN	DnaJ homolog subfamily C member 7 OS=Homo sapiens GN=DNAJC7 PE=1 SV=2	Regular	164.442	0.28	57239.3	12	7	49	12.15	24264	9899	2950	Green	0.00872367
16490	Q8WXA9	SREK1_HUMAN	Splicing regulatory glutamine/lysine-rich protein 1 OS=Homo sapiens GN=SREK1 PE=1 SV=1	Regular	56.9358	3.95	59437.4	8	3	288	5.91	7729	9876	2383	Red	0.0087034
18767	Q9BVJ6	UT14A_HUMAN	U3 small nucleolar RNA-associated protein 14 homolog A OS=Homo sapiens GN=UTP14A PE=1 SV=1	Regular	95.1646	1.48	88149	15	6	73	6.23	19407	9868	3042	Yellow	0.00869635
1032	P07741	APT_HUMAN	Adenine phosphoribosyltransferase OS=Homo sapiens GN=APRT PE=1 SV=2	Regular	271.084	0.11	19778.9	8	4	18	34.44	16971	9862.5	3413	Green	0.0086915
12455	P32322	P5CR1_HUMAN	Pyrroline-5-carboxylate reductase 1_ mitochondrial OS=Homo sapiens GN=PYCR1 PE=1 SV=2	Regular	104.913	1.18	33588.8	6	4	25	11.29	9079	9850.5	1560	Yellow	0.00868093
18642	Q9Y5K5	UCHL5_HUMAN	Ubiquitin carboxyl-terminal hydrolase isozyme L5 OS=Homo sapiens GN=UCHL5 PE=1 SV=3	Regular	96.4175	1.4	37892.1	5	2	25	9.73	6563	9844.5	977	Yellow	0.00867564
7111	P07203	GPX1_HUMAN	Glutathione peroxidase 1 OS=Homo sapiens GN=GPX1 PE=1 SV=4	Regular	362.633	0.12	22223.3	8	3	15	26.6	8031	9840	2247	Green	0.00867168
13919	Q06203	PUR1_HUMAN	Amidophosphoribosyltransferase OS=Homo sapiens GN=PPAT PE=1 SV=1	Regular	69.3787	2.53	58197.4	15	5	44	7.35	56413	9817.5	6330	Yellow	0.00865185
11720	O95989	NUDT3_HUMAN	Diphosphoinositol polyphosphate phosphohydrolase 1 OS=Homo sapiens GN=NUDT3 PE=1 SV=1	Regular	631.013	0	19642.1	8	2	13	18.02	6506	9759	3351	Green	0.00860029
8119	Q14116	IL18_HUMAN	Interleukin-18 OS=Homo sapiens GN=IL18 PE=1 SV=1	Regular	220.183	0.3	22611.4	8	4	21	12.95	21742	9636	1788	Green	0.0084919
19730	Q14591	ZN271_HUMAN	Zinc finger protein 271 OS=Homo sapiens GN=ZNF271 PE=2 SV=4	Regular	63.4926	2.71	78044.4	10	6	48	4.12	14838	9555	4612	Yellow	0.00842051
109	Q13362	2A5G_HUMAN	Serine/threonine-protein phosphatase 2A 56 kDa regulatory subunit gamma isoform OS=Homo sapiens GN=PPP2R5C PE=1 SV=3	Regular	121.987	0.71	61460.1	9	2	42	6.49	8543	9374.66	3354	Green	0.00826159
556	P55196	AFAD_HUMAN	Afadin OS=Homo sapiens GN=MLLT4 PE=1 SV=3	Regular	93.6281	1.55	207831	20	11	147	4.88	74110	9370	10299	Green	0.00825748
3874	P16220	CREB1_HUMAN	Cyclic AMP-responsive element-binding protein 1 OS=Homo sapiens GN=CREB1 PE=1 SV=2	Regular	127.18	0.71	36916.3	5	1	11	8.5	3108	9324	1569	Yellow	0.00821694
12458	P54886	P5CS_HUMAN	Delta-1-pyrroline-5-carboxylate synthase OS=Homo sapiens GN=ALDH18A1 PE=1 SV=2	Regular	101.085	1.25	88043.8	18	8	62	10.31	26482	9214	3801	Yellow	0.00812
5083	P55084	ECHB_HUMAN	Trifunctional enzyme subunit beta_ mitochondrial OS=Homo sapiens GN=HADHB PE=1 SV=3	Regular	105.123	1.18	51579.7	16	7	41	12.66	18222	9178	5019	Yellow	0.00808828
9255	P13473	LAMP2_HUMAN	Lysosome-associated membrane glycoprotein 2 OS=Homo sapiens GN=LAMP2 PE=1 SV=2	Regular	157.51	0.46	45531.1	10	6	26	17.8	16137	9153	4397	Green	0.00806624
13309	Q6XQN6	PNCB_HUMAN	Nicotinate phosphoribosyltransferase OS=Homo sapiens GN=NAPRT PE=1 SV=2	Regular	295.171	0.11	58148.6	9	3	36	11.52	9013	9013	1724	Green	0.00794287
16710	Q12768	STRUM_HUMAN	WASH complex subunit strumpellin OS=Homo sapiens GN=KIAA0196 PE=1 SV=1	Regular	58.9247	3.57	135199	13	8	98	5.44	53583	8934	2972	Yellow	0.00787325
19045	Q9UNX4	WDR3_HUMAN	WD repeat-containing protein 3 OS=Homo sapiens GN=WDR3 PE=1 SV=1	Regular	60.442	3.23	107183	20	10	81	5.51	36954	8921	9904	Red	0.00786179
18566	Q14694	UBP10_HUMAN	Ubiquitin carboxyl-terminal hydrolase 10 OS=Homo sapiens GN=USP10 PE=1 SV=2	Regular	67.1515	2.59	87761.2	8	3	53	5.51	8916	8916	2317	Yellow	0.00785738
9013	Q14558	KPRA_HUMAN	Phosphoribosyl pyrophosphate synthase-associated protein 1 OS=Homo sapiens GN=PRPSAP1 PE=1 SV=2	Regular	99.716	1.25	39678.9	12	7	29	20.79	32014	8806	4139	Yellow	0.00776044
11679	Q8WUM0	NU133_HUMAN	Nuclear pore complex protein Nup133 OS=Homo sapiens GN=NUP133 PE=1 SV=2	Regular	71.829	2.48	130006	14	6	99	6.83	14235	8773	4481	Yellow	0.00773136
12563	P51003	PAPOA_HUMAN	Poly(A) polymerase alpha OS=Homo sapiens GN=PAPOLA PE=1 SV=4	Regular	61.8178	2.52	83298.9	9	4	57	5.64	22452	8764	2835	Yellow	0.00772343
10665	P52701	MSH6_HUMAN	DNA mismatch repair protein Msh6 OS=Homo sapiens GN=MSH6 PE=1 SV=2	Regular	60.1422	3.37	154611	14	12	98	5	58113	8612	6431	Yellow	0.00758948
6531	P51570	GALK1_HUMAN	Galactokinase OS=Homo sapiens GN=GALK1 PE=1 SV=1	Regular	157.792	0.37	42728.5	14	5	38	17.86	17947	8526	3062	Green	0.00751369
5475	Q9H6S3	ES8L2_HUMAN	Epidermal growth factor receptor kinase substrate 8-like protein 2 OS=Homo sapiens GN=EPS8L2 PE=1 SV=2	Regular	71.5778	2.48	81248	15	7	54	6.99	30015	8464.5	5961	Yellow	0.00745949
19046	O15213	WDR46_HUMAN	WD repeat-containing protein 46 OS=Homo sapiens GN=WDR46 PE=1 SV=3	Regular	87.3226	1.85	68527.4	13	5	45	8.69	17184	8404.5	3819	Yellow	0.00740662
383	Q99798	AHUMAN	Aconitate hydratase_ mitochondrial OS=Homo sapiens GN=ACO2 PE=1 SV=2	Regular	147.935	0.55	86166.9	15	8	57	7.95	16855	8399	6891	Green	0.00740177
6013	Q9UK22	FBX2_HUMAN	F-box only protein 2 OS=Homo sapiens GN=FBXO2 PE=1 SV=2	Regular	239.309	0.3	33726.9	7	3	20	12.5	9046	8310	4536	Green	0.00732334
8181	O60684	IMA7_HUMAN	Importin subunit alpha-7 OS=Homo sapiens GN=KPNA6 PE=1 SV=1	Regular	127.3	0.71	60771	20	8	42	14.93	28234	8077.23	6744	Yellow	0.0071182
16680	Q9UJZ1	STML2_HUMAN	Stomatin-like protein 2_ mitochondrial OS=Homo sapiens GN=STOML2 PE=1 SV=1	Regular	214.511	0.3	38648.2	5	3	28	8.99	6547	8076	1621	Green	0.00711712
11017	Q9H0A0	NAT10_HUMAN	N-acetyltransferase 10 OS=Homo sapiens GN=NAT10 PE=1 SV=2	Regular	62.9928	2.84	116642	19	8	75	5.56	42410	8024	7670	Yellow	0.00707129
3775	Q99829	CPNE1_HUMAN	Copine-1 OS=Homo sapiens GN=CPNE1 PE=1 SV=1	Regular	98.5663	1.24	59686.2	7	5	31	3.35	18261	7966.5	2113	Green	0.00702062
14867	Q9H6T3	RPAP3_HUMAN	RNA polymerase II-associated protein 3 OS=Homo sapiens GN=RPAP3 PE=1 SV=2	Regular	175.851	0.29	76003.9	20	9	56	13.08	48770	7934	4635	Green	0.00699198
6212	Q13045	FLII_HUMAN	Protein flightless-1 homolog OS=Homo sapiens GN=FLII PE=1 SV=2	Regular	139.645	0.54	146234	33	15	87	8.75	149475	7888	20197	Green	0.00695144
1574	P35613	BASI_HUMAN	Basigin OS=Homo sapiens GN=BSG PE=1 SV=2	Regular	127.224	0.71	42599.6	11	5	23	12.99	17231	7801.5	3801	Yellow	0.00687521
10813	P20591	MX1_HUMAN	Interferon-induced GTP-binding protein Mx1 OS=Homo sapiens GN=MX1 PE=1 SV=4	Regular	220.112	0.3	75919.6	14	8	52	11.93	23513	7775.64	5202	Green	0.00685242
661	O43823	AKAP8_HUMAN	A-kinase anchor protein 8 OS=Homo sapiens GN=AKAP8 PE=1 SV=1	Regular	103.325	1.26	76678.7	5	3	44	7.66	7320	7762.5	2456	Yellow	0.00684084
19193	Q9HAV4	XPO5_HUMAN	Exportin-5 OS=Homo sapiens GN=XPO5 PE=1 SV=1	Regular	100.113	1.25	138422	15	8	85	4.73	22316	7719	2843	Green	0.00680251
9339	Q13094	LCP2_HUMAN	Lymphocyte cytosolic protein 2 OS=Homo sapiens GN=LCP2 PE=1 SV=1	Regular	61.8137	3.19	60302.3	7	4	39	3	15318	7590	3697	Yellow	0.00668882
18567	P51784	UBP11_HUMAN	Ubiquitin carboxyl-terminal hydrolase 11 OS=Homo sapiens GN=USP11 PE=1 SV=3	Regular	108.121	1.19	111014	23	11	90	10.59	33177	7590	7146	Green	0.00668882
13859	Q13882	PTK6_HUMAN	Protein-tyrosine kinase 6 OS=Homo sapiens GN=PTK6 PE=1 SV=1	Regular	65.5049	2.65	52404.5	13	6	43	5.1	77412	7566	30214	Red	0.00666767
15053	A6NKG5	RTL1_HUMAN	Retrotransposon-like protein 1 OS=Homo sapiens GN=RTL1 PE=3 SV=3	Regular	61.1079	3.24	156017	11	4	92	5.23	14902	7515	6778	Yellow	0.00662273
1140	P36405	ARL3_HUMAN	ADP-ribosylation factor-like protein 3 OS=Homo sapiens GN=ARL3 PE=1 SV=2	Regular	349.721	0.12	20626.6	15	5	16	45.6	11795	7477	3426	Green	0.00658924
19940	Q969S3	ZN622_HUMAN	Zinc finger protein 622 OS=Homo sapiens GN=ZNF622 PE=1 SV=1	Regular	175.117	0.28	54842.4	11	4	40	11.95	8861	7463	5101	Green	0.0065769
15399	Q9Y3Z3	SAMH1_HUMAN	Deoxynucleoside triphosphate triphosphohydrolase SAMHD1 OS=Homo sapiens GN=SAMHD1 PE=1 SV=2	Regular	77.1832	2.28	72942	17	8	56	10.54	21201	7455	6139	Yellow	0.00656985
5402	P42566	EPS15_HUMAN	Epidermal growth factor receptor substrate 15 OS=Homo sapiens GN=EPS15 PE=1 SV=2	Regular	68.3006	2.53	99283.1	9	6	81	3.46	11666	7423.5	2755	Yellow	0.00654209
977	O95704	APBB3_HUMAN	Amyloid beta A4 precursor protein-binding family B member 3 OS=Homo sapiens GN=APBB3 PE=1 SV=2	Regular	63.8042	2.71	53497.6	6	5	37	3.5	14224	7389	4018	Red	0.00651169
14070	Q9NRW1	RAB6B_HUMAN	Ras-related protein Rab-6B OS=Homo sapiens GN=RAB6B PE=1 SV=1	Regular	99.9369	1.25	23575.8	6	2	19	5.77	4223	7278	674	Yellow	0.00641387
14192	O75884	RBBP9_HUMAN	Putative hydrolase RBBP9 OS=Homo sapiens GN=RBBP9 PE=1 SV=2	Regular	269.926	0.11	21228.1	9	5	13	31.72	10243	7122	1608	Green	0.00627639
7329	P33778	H2B1B_HUMAN	Histone H2B type 1-B OS=Homo sapiens GN=HIST1H2BB PE=1 SV=2	Regular	10229.1	0	13950.2	103	6	11	28.57	599577	7117	368621	Green	0.00627198
10565	Q00325	MPCP_HUMAN	Phosphate carrier protein_ mitochondrial OS=Homo sapiens GN=SLC25A3 PE=1 SV=2	Regular	61.2138	3.24	40551.2	5	2	28	6.63	5954	7095	974	Yellow	0.0062526
11738	Q9BW27	NUP85_HUMAN	Nuclear pore complex protein Nup85 OS=Homo sapiens GN=NUP85 PE=1 SV=1	Regular	144.957	0.55	75875	11	5	47	10.37	9116	6996	3004	Green	0.00616535
3333	P53675	CLH2_HUMAN	Clathrin heavy chain 2 OS=Homo sapiens GN=CLTCL1 PE=1 SV=2	Regular	819.523	0	189140	69	15	133	10.91	244246	6986.3	70818	Green	0.0061568
7304	Q53T59	H1BP3_HUMAN	HCLS1-binding protein 3 OS=Homo sapiens GN=HS1BP3 PE=1 SV=1	Regular	120.31	0.87	42894.4	7	3	30	11.73	7268	6979.5	1958	Green	0.00615081
2584	O75794	CD123_HUMAN	Cell division cycle protein 123 homolog OS=Homo sapiens GN=CDC123 PE=1 SV=1	Regular	79.0085	2.29	39591.1	6	5	29	11.01	67286	6954	1565	Red	0.00612834
11740	Q99567	NUP88_HUMAN	Nuclear pore complex protein Nup88 OS=Homo sapiens GN=NUP88 PE=1 SV=2	Regular	68.6591	2.53	84682.6	11	5	54	8.64	20053	6931	2834	Red	0.00610807
7198	Q9BQ67	GRWD1_HUMAN	Glutamate-rich WD repeat-containing protein 1 OS=Homo sapiens GN=GRWD1 PE=1 SV=1	Regular	98.6876	1.24	49818.4	3	3	28	9.87	6346	6790.5	1056	Yellow	0.00598425
12813	Q9Y2S7	PDIP2_HUMAN	Polymerase delta-interacting protein 2 OS=Homo sapiens GN=POLDIP2 PE=1 SV=1	Regular	106.749	1.19	42261.4	8	2	37	3.26	3804	6756	910	Green	0.00595385
7133	Q4V328	GRAP1_HUMAN	GRIP1-associated protein 1 OS=Homo sapiens GN=GRIPAP1 PE=1 SV=1	Regular	75.9737	2.28	96331.8	19	11	90	7.73	28595	6755	5192	Red	0.00595296
10814	P20592	MX2_HUMAN	Interferon-induced GTP-binding protein Mx2 OS=Homo sapiens GN=MX2 PE=1 SV=1	Regular	155.827	0.46	82545.1	12	6	68	9.09	15120	6732.85	4421	Green	0.00593344
5806	Q658Y4	F91A1_HUMAN	Protein FAM91A1 OS=Homo sapiens GN=FAM91A1 PE=1 SV=3	Regular	77.6466	2.28	94707.5	12	7	55	8	14416	6729	2588	Yellow	0.00593005
11756	Q6DKJ4	NXN_HUMAN	Nucleoredoxin OS=Homo sapiens GN=NXN PE=1 SV=2	Regular	139.95	0.54	48791.4	10	3	37	8.97	6150	6631.5	1957	Yellow	0.00584413
9419	P50458	LHX2_HUMAN	LIM/homeobox protein Lhx2 OS=Homo sapiens GN=LHX2 PE=2 SV=2	Regular	63.6706	2.71	45228.7	7	3	27	7.88	6396	6624	1893	Red	0.00583752
4628	Q6P158	DHX57_HUMAN	Putative ATP-dependent RNA helicase DHX57 OS=Homo sapiens GN=DHX57 PE=1 SV=2	Regular	66.7976	2.59	157201	19	11	98	4.33	61940	6554	8712	Yellow	0.00577583
14576	Q5EBL4	RIPL1_HUMAN	RILP-like protein 1 OS=Homo sapiens GN=RILPL1 PE=1 SV=1	Regular	124.782	0.71	47165	10	5	35	7.69	15897	6519	4097	Yellow	0.00574498
18692	Q96T88	UHRF1_HUMAN	E3 ubiquitin-protein ligase UHRF1 OS=Homo sapiens GN=UHRF1 PE=1 SV=1	Regular	92.3077	1.55	91353.7	7	7	67	5.55	34299	6516	2893	Yellow	0.00574234
12570	O95340	PAPS2_HUMAN	Bifunctional 3'-phosphoadenosine 5'-phosphosulfate synthase 2 OS=Homo sapiens GN=PAPSS2 PE=1 SV=2	Regular	109.691	1.2	70071.1	8	6	50	6.19	19389	6499.86	1986	Green	0.00572812
4550	P17661	DESM_HUMAN	Desmin OS=Homo sapiens GN=DES PE=1 SV=3	Regular	132.562	0.63	53592.9	38	9	46	10.43	106314	6396.33	36845	Green	0.00563688
8251	Q68E01	INT3_HUMAN	Integrator complex subunit 3 OS=Homo sapiens GN=INTS3 PE=1 SV=1	Regular	56.2578	4	119610	11	6	79	5.85	19278	6383	11359	Red	0.00562513
2443	A2RUB6	CCD66_HUMAN	Coiled-coil domain-containing protein 66 OS=Homo sapiens GN=CCDC66 PE=1 SV=4	Regular	65.1297	2.65	110324	14	6	94	3.69	26008	6313.5	5679	Yellow	0.00556388
7409	P51610	HCFC1_HUMAN	Host cell factor 1 OS=Homo sapiens GN=HCFC1 PE=1 SV=2	Regular	94.8918	1.48	210729	9	7	84	2.26	13010	6306	2623	Green	0.00555727
4497	Q5T1V6	DDX59_HUMAN	Probable ATP-dependent RNA helicase DDX59 OS=Homo sapiens GN=DDX59 PE=1 SV=1	Regular	69.3905	2.54	69494.1	4	3	51	8.72	6471	6142.5	3968	Yellow	0.00541319
9622	Q9H9A6	LRC40_HUMAN	Leucine-rich repeat-containing protein 40 OS=Homo sapiens GN=LRRC40 PE=1 SV=1	Regular	122.225	0.7	68763.3	13	5	48	8.64	9474	5985	3458	Yellow	0.00527439
107	Q14738	2A5D_HUMAN	Serine/threonine-protein phosphatase 2A 56 kDa regulatory subunit delta isoform OS=Homo sapiens GN=PPP2R5D PE=1 SV=1	Regular	224.642	0.3	70334.1	18	8	49	15.61	52864	5855.22	20067	Green	0.00516002
16707	O43815	STRN_HUMAN	Striatin OS=Homo sapiens GN=STRN PE=1 SV=4	Regular	158.222	0.37	86588.4	13	7	59	7.31	60470	5811	10074	Green	0.00512105
7721	Q58FG0	HS905_HUMAN	Putative heat shock protein HSP 90-alpha A5 OS=Homo sapiens GN=HSP90AA5P PE=2 SV=1	Regular	999.513	0	38966.2	36	6	33	19.76	95799	5794.23	30093	Green	0.00510627
3335	O95833	CLIC3_HUMAN	Chloride intracellular channel protein 3 OS=Homo sapiens GN=CLIC3 PE=1 SV=2	Regular	200.438	0.29	26933.6	5	2	18	17.37	3858	5787	1906	Green	0.0050999
6791	Q8TF64	GIPC3_HUMAN	PDZ domain-containing protein GIPC3 OS=Homo sapiens GN=GIPC3 PE=1 SV=1	Regular	68.9572	2.53	34323.8	6	2	27	3.85	3485	5751	1283	Yellow	0.00506817
1415	P56134	ATPK_HUMAN	ATP synthase subunit f_ mitochondrial OS=Homo sapiens GN=ATP5J2 PE=1 SV=3	Regular	528.071	0	11031.9	10	2	7	18.09	2859	5658	1527	Green	0.00498621
11678	P57740	NU107_HUMAN	Nuclear pore complex protein Nup107 OS=Homo sapiens GN=NUP107 PE=1 SV=1	Regular	78.4111	2.29	107116	14	6	77	4.54	28764	5656.5	6321	Yellow	0.00498489
14875	O15514	RPB4_HUMAN	DNA-directed RNA polymerase II subunit RPB4 OS=Homo sapiens GN=POLR2D PE=1 SV=1	Regular	249.415	0.21	16425.4	9	3	15	35.92	5638	5638	1506	Green	0.00496859
2666	O00311	CDC7_HUMAN	Cell division cycle 7-related protein kinase OS=Homo sapiens GN=CDC7 PE=1 SV=1	Regular	59.9849	3.37	64686.7	3	4	52	6.79	10317	5628	1189	Red	0.00495978
15706	Q15428	SF3A2_HUMAN	Splicing factor 3A subunit 2 OS=Homo sapiens GN=SF3A2 PE=1 SV=2	Regular	148.708	0.55	49369.7	5	2	25	5.39	15900	5625	1376	Green	0.00495713
14917	O75818	RPP40_HUMAN	Ribonuclease P protein subunit p40 OS=Homo sapiens GN=RPP40 PE=1 SV=3	Regular	317.972	0.11	42461.3	7	3	27	4.41	14760	5337	2253	Green	0.00470333
13307	Q15126	PMVK_HUMAN	Phosphomevalonate kinase OS=Homo sapiens GN=PMVK PE=1 SV=3	Regular	134.057	0.63	22166	8	4	21	15.1	11884	5265	8579	Yellow	0.00463987
5436	P48449	ERG7_HUMAN	Lanosterol synthase OS=Homo sapiens GN=LSS PE=1 SV=1	Regular	108.531	1.2	84506.5	10	6	51	7.38	13107	5188.5	3061	Green	0.00457246
428	P35609	ACTN2_HUMAN	Alpha-actinin-2 OS=Homo sapiens GN=ACTN2 PE=1 SV=1	Regular	4970.25	0	104424	138	17	79	25.28	913171	4884	507859	Green	0.00430411
16742	Q96I99	SUCB2_HUMAN	Succinyl-CoA ligase [GDP-forming] subunit beta_ mitochondrial OS=Homo sapiens GN=SUCLG2 PE=1 SV=2	Regular	317.179	0.11	46852.9	10	4	45	16.9	7571	4760	1793	Green	0.00419483
9121	Q8N9T8	KRI1_HUMAN	Protein KRI1 homolog OS=Homo sapiens GN=KRI1 PE=1 SV=3	Regular	72.6991	2.41	83054.4	14	5	55	7.82	16282	4749	9043	Yellow	0.00418514
3779	Q86YQ8	CPNE8_HUMAN	Copine-8 OS=Homo sapiens GN=CPNE8 PE=1 SV=2	Regular	74.1641	2.27	63678	10	4	49	4.26	56436	4252.5	2667	Green	0.00374759
5144	A8K855	EFCB7_HUMAN	EF-hand calcium-binding domain-containing protein 7 OS=Homo sapiens GN=EFCAB7 PE=2 SV=1	Regular	56.8622	3.95	73064.9	11	6	51	4.93	25002	4194	5972	Red	0.00369604
7358	Q58FF6	H90B4_HUMAN	Putative heat shock protein HSP 90-beta 4 OS=Homo sapiens GN=HSP90AB4P PE=5 SV=1	Regular	1552.08	0	58891.8	38	4	54	10.5	398823	4012.73	373355	Green	0.00353629
3789	Q9P2I0	CPSF2_HUMAN	Cleavage and polyadenylation specificity factor subunit 2 OS=Homo sapiens GN=CPSF2 PE=1 SV=2	Regular	96.0363	1.4	89342.3	14	6	65	6.27	13766	3948	2645	Yellow	0.00347925
18792	Q08AM6	VAC14_HUMAN	Protein VAC14 homolog OS=Homo sapiens GN=VAC14 PE=1 SV=1	Regular	95.2895	1.48	88999.3	10	4	59	6.39	7461	3913.5	2327	Green	0.00344884
944	O94973	AP2A2_HUMAN	AP-2 complex subunit alpha-2 OS=Homo sapiens GN=AP2A2 PE=1 SV=2	Regular	121.246	0.79	104873	18	7	58	6.5	77310	3891.67	4615	Green	0.0034296
4446	Q9NUU7	DD19A_HUMAN	ATP-dependent RNA helicase DDX19A OS=Homo sapiens GN=DDX19A PE=1 SV=1	Regular	87.5807	1.85	54431.4	9	6	39	8.79	8441	3522	2257	Yellow	0.00310383
4366	Q8NFT6	DBF4B_HUMAN	Protein DBF4 homolog B OS=Homo sapiens GN=DBF4B PE=1 SV=1	Regular	85.9263	1.85	68611.5	6	4	46	7.48	4899	3222	2329	Yellow	0.00283944
7720	Q58FG1	HS904_HUMAN	Putative heat shock protein HSP 90-alpha A4 OS=Homo sapiens GN=HSP90AA4P PE=5 SV=1	Regular	1506.32	0	47826	54	6	36	13.16	395600	3091.66	237044	Green	0.00272458
8384	P38570	ITAE_HUMAN	Integrin alpha-E OS=Homo sapiens GN=ITGAE PE=1 SV=3	Regular	57.987	3.91	131642	15	8	81	2.88	50833	2883	14012	Yellow	0.0025407
9269	Q659C4	LAR1B_HUMAN	La-related protein 1B OS=Homo sapiens GN=LARP1B PE=1 SV=2	Regular	56.6159	3.94	105836	13	3	78	4.6	12562	2868.14	3885	Green	0.0025276
7739	P54652	HSP72_HUMAN	Heat shock-related 70 kDa protein 2 OS=Homo sapiens GN=HSPA2 PE=1 SV=1	Regular	8362.01	0	70306.2	119	10	50	14.71	1098689	2787.33	526336	Green	0.00245638
8480	Q2KHM9	K0753_HUMAN	Uncharacterized protein KIAA0753 OS=Homo sapiens GN=KIAA0753 PE=1 SV=3	Regular	57.4815	3.98	110319	18	10	84	3.93	48634	2703	16560	Yellow	0.00238207
111	P30154	2AAB_HUMAN	Serine/threonine-protein phosphatase 2A 65 kDa regulatory subunit A beta isoform OS=Homo sapiens GN=PPP2R1B PE=1 SV=3	Regular	271.163	0.11	66840.9	23	7	47	8.49	31284	1382.51	7375	Green	0.00121836
7357	Q58FF8	H90B2_HUMAN	Putative heat shock protein HSP 90-beta 2 OS=Homo sapiens GN=HSP90AB2P PE=1 SV=2	Regular	3234.27	0	44520.1	41	6	44	19.16	342091	1346.16	275848	Green	0.00118632
