# Supplementary material for: Experimental conditions influence the formation and composition of the corona around gold nanoparticles
Source: Cancer Nanotechnol. 2021 Jan 6;12(1):1. doi: 10.1186/s12645-020-00071-7 (PMC7788026; doi:10.1186/s12645-020-00071-7)
Supplement: Supplementary file 3 — Additional file 3: Table S2. Identified proteins by nanoLC-MS/MS in UREA-PC. [file 12645_2020_71_MOESM3_ESM.xlsx]

## Sheet: Urea-PC
protein.key	protein.Entry	protein.Accession_Urea	protein.Description	protein.dataBaseType	protein.score	protein.falsePositiveRate	protein.avgMass	protein.MatchedProducts	protein.matchedPeptides	protein.digestPeps	protein.seqCover(%)	protein.MatchedPeptideIntenSum	protein.top3MatchedPeptideIntenSum	protein.MatchedProductIntenSum	protein.AutoCurate	Top3_normalized_Urea
420	P60709	ACTB_HUMAN	Actin_ cytoplasmic 1 OS=Homo sapiens GN=ACTB PE=1 SV=1	Regular	42863.4	0	42079	530	31	34	66.93	10618820	3812384	8140829	Green	1.54476
17098	P68363	TBA1B_HUMAN	Tubulin alpha-1B chain OS=Homo sapiens GN=TUBA1B PE=1 SV=1	Regular	48042.3	0	50836	422	26	34	68.51	7371534	2588034	5414068	Green	1.04866
5117	P68104	EF1A1_HUMAN	Elongation factor 1-alpha 1 OS=Homo sapiens GN=EEF1A1 PE=1 SV=1	Regular	39666.3	0	50483.1	463	28	32	59.09	4690369	2569110	3215596	Green	1.04099
7723	P08238	HS90B_HUMAN	Heat shock protein HSP 90-beta OS=Homo sapiens GN=HSP90AB1 PE=1 SV=4	Regular	28077.4	0	83606.5	603	42	67	56.63	9989379	2408304	6750014	Green	0.975832
17113	P07437	TBB5_HUMAN	Tubulin beta chain OS=Homo sapiens GN=TUBB PE=1 SV=2	Regular	36867.9	0	50127.2	442	27	30	64.41	6654135	2217543	4445681	Green	0.898537
17099	Q9BQE3	TBA1C_HUMAN	Tubulin alpha-1C chain OS=Homo sapiens GN=TUBA1C PE=1 SV=1	Regular	44104.6	0	50579.7	390	26	34	69.71	6492350	2217506	4850989	Green	0.898522
7237	P09211	GSTP1_HUMAN	Glutathione S-transferase P OS=Homo sapiens GN=GSTP1 PE=1 SV=2	Regular	53291.7	0	23584	201	11	15	64.76	3311473	2205619	1800009	Green	0.893705
6471	P04406	G3P_HUMAN	Glyceraldehyde-3-phosphate dehydrogenase OS=Homo sapiens GN=GAPDH PE=1 SV=3	Regular	32053.3	0	36224.4	282	21	21	74.93	3545106	2204213	2028122	Green	0.893135
5327	P06733	ENOA_HUMAN	Alpha-enolase OS=Homo sapiens GN=ENO1 PE=1 SV=2	Regular	51243.6	0	47511.2	404	21	31	54.38	5205008	2102038	3164089	Green	0.851735
9019	P14618	KPYM_HUMAN	Pyruvate kinase PKM OS=Homo sapiens GN=PKM PE=1 SV=4	Regular	29606.8	0	58507.3	455	31	43	61.58	5743242	2047772	3397869	Green	0.829746
918	P04083	ANXA1_HUMAN	Annexin A1 OS=Homo sapiens GN=ANXA1 PE=1 SV=2	Regular	37070.4	0	38942.4	382	26	29	69.08	4669726	1951380	2997860	Green	0.790689
919	P07355	ANXA2_HUMAN	Annexin A2 OS=Homo sapiens GN=ANXA2 PE=1 SV=2	Regular	25533.1	0	38832.2	295	19	32	60.18	5089657	1615071	2893168	Green	0.654418
7745	P04792	HSPB1_HUMAN	Heat shock protein beta-1 OS=Homo sapiens GN=HSPB1 PE=1 SV=2	Regular	18210.8	0	22839.6	123	9	15	59.02	1809975	1603164	1178782	Green	0.649594
17102	P68366	TBA4A_HUMAN	Tubulin alpha-4A chain OS=Homo sapiens GN=TUBA4A PE=1 SV=1	Regular	30952.1	0	50665.8	318	21	34	59.82	5176959	1600013	3391950	Green	0.648317
7743	P11142	HSP7C_HUMAN	Heat shock cognate 71 kDa protein OS=Homo sapiens GN=HSPA8 PE=1 SV=1	Regular	26351.3	0	71126.3	391	34	50	60.99	5714336	1597691	3024701	Green	0.647376
11525	P06748	NPM_HUMAN	Nucleophosmin OS=Homo sapiens GN=NPM1 PE=1 SV=2	Regular	18111.1	0	32746.2	180	10	22	39.46	2000781	1576073	1095686	Green	0.638616
7722	P07900	HS90A_HUMAN	Heat shock protein HSP 90-alpha OS=Homo sapiens GN=HSP90AA1 PE=1 SV=5	Regular	21264.8	0	85059.1	491	40	92	58.74	6675851	1518486	4391945	Green	0.615282
2118	P27797	CALR_HUMAN	Calreticulin OS=Homo sapiens GN=CALR PE=1 SV=1	Regular	18549.5	0	48312.7	255	17	47	71.7	3027072	1491075	1923663	Green	0.604176
421	P68032	ACTC_HUMAN	Actin_ alpha cardiac muscle 1 OS=Homo sapiens GN=ACTC1 PE=1 SV=1	Regular	13597.4	0	42361.2	238	19	34	43.24	5164055	1450308	4790196	Green	0.587657
32	P63104	1433Z_HUMAN	14-3-3 protein zeta/delta OS=Homo sapiens GN=YWHAZ PE=1 SV=1	Regular	49887.6	0	27916.2	245	14	25	50.2	2258453	1359868	1265174	Green	0.551011
12951	P00558	PGK1_HUMAN	Phosphoglycerate kinase 1 OS=Homo sapiens GN=PGK1 PE=1 SV=3	Regular	21840.3	0	45014	311	25	33	59.23	3695160	1350861	1819793	Green	0.547362
2115	P62158	CALM_HUMAN	Calmodulin OS=Homo sapiens GN=CALM1 PE=1 SV=2	Regular	27138.5	0	16837.7	99	7	23	81.21	1375329	1323746	745238	Green	0.536375
17061	Q01995	TAGL_HUMAN	Transgelin OS=Homo sapiens GN=TAGLN PE=1 SV=4	Regular	20750.1	0	22668	123	11	20	57.71	1624615	1305849	854238	Green	0.529123
705	P04075	ALDOA_HUMAN	Fructose-bisphosphate aldolase A OS=Homo sapiens GN=ALDOA PE=1 SV=2	Regular	11732.2	0	39876.3	227	17	31	68.68	2212435	1273431	1114696	Green	0.515987
17986	P60174	TPIS_HUMAN	Triosephosphate isomerase OS=Homo sapiens GN=TPI1 PE=1 SV=3	Regular	12625.8	0	31076.2	157	13	26	61.19	1776547	1227599	934188	Green	0.497417
2992	P10809	CH60_HUMAN	60 kDa heat shock protein_ mitochondrial OS=Homo sapiens GN=HSPD1 PE=1 SV=2	Regular	17842	0	61225.9	408	30	53	59.69	3295231	1203239	1332670	Green	0.487546
10860	P35579	MYH9_HUMAN	Myosin-9 OS=Homo sapiens GN=MYH9 PE=1 SV=4	Regular	12473.3	0	227787	912	82	164	49.64	7172290	1184025	2859619	Green	0.479761
430	O43707	ACTN4_HUMAN	Alpha-actinin-4 OS=Homo sapiens GN=ACTN4 PE=1 SV=2	Regular	22313.1	0	105310	676	48	86	61.58	8058077	1137506	3781857	Green	0.460911
5127	P13639	EF2_HUMAN	Elongation factor 2 OS=Homo sapiens GN=EEF2 PE=1 SV=4	Regular	15726	0	96307.8	406	33	69	52.33	3254412	1125349	1426117	Green	0.455985
14824	P09651	ROA1_HUMAN	Heterogeneous nuclear ribonucleoprotein A1 OS=Homo sapiens GN=HNRNPA1 PE=1 SV=5	Regular	11917	0	38860.8	220	19	29	52.69	2171648	1094015	997582	Green	0.443289
683	P00352	AL1A1_HUMAN	Retinal dehydrogenase 1 OS=Homo sapiens GN=ALDH1A1 PE=1 SV=2	Regular	18307.8	0	55489.2	242	19	38	47.31	2723618	1057473	1311282	Green	0.428482
5335	P14625	ENPL_HUMAN	Endoplasmin OS=Homo sapiens GN=HSP90B1 PE=1 SV=1	Regular	10463.3	0	92754.2	364	34	82	44.08	3289967	1028807	1549675	Green	0.416867
11704	P19338	NUCL_HUMAN	Nucleolin OS=Homo sapiens GN=NCL PE=1 SV=3	Regular	17440	0	76671.5	215	18	59	27.61	2107633	986073	897270	Green	0.399552
6483	P06744	G6PI_HUMAN	Glucose-6-phosphate isomerase OS=Homo sapiens GN=GPI PE=1 SV=4	Regular	7502.98	0	63375.4	177	20	40	38.53	1429810	972851	555144	Green	0.394194
13603	P30041	PRDX6_HUMAN	Peroxiredoxin-6 OS=Homo sapiens GN=PRDX6 PE=1 SV=3	Regular	22573.7	0	25149.1	148	12	28	50.89	1473309	952793	702930	Green	0.386067
14646	P05388	RLA0_HUMAN	60S acidic ribosomal protein P0 OS=Homo sapiens GN=RPLP0 PE=1 SV=1	Regular	15595.2	0	34444.7	131	8	20	41.32	1313423	944804	507281	Green	0.38283
7648	Q00839	HNRPU_HUMAN	Heterogeneous nuclear ribonucleoprotein U OS=Homo sapiens GN=HNRNPU PE=1 SV=6	Regular	5751.25	0	91325.9	164	13	55	20	1805830	940996	868668	Green	0.381287
1410	P06576	ATPB_HUMAN	ATP synthase subunit beta_ mitochondrial OS=Homo sapiens GN=ATP5B PE=1 SV=3	Regular	18033.2	0	56560	312	23	38	70.51	2441802	918767	1077686	Green	0.37228
707	P09972	ALDOC_HUMAN	Fructose-bisphosphate aldolase C OS=Homo sapiens GN=ALDOC PE=1 SV=2	Regular	4085.98	0	39855.1	72	3	33	14.84	913608	918697	560878	Green	0.372251
17112	P68371	TBB4B_HUMAN	Tubulin beta-4B chain OS=Homo sapiens GN=TUBB4B PE=1 SV=1	Regular	32363.7	0	50287.4	403	25	30	61.12	5217328	908104	3232593	Green	0.367959
8573	P05787	K2C8_HUMAN	Keratin_ type II cytoskeletal 8 OS=Homo sapiens GN=KRT8 PE=1 SV=7	Contaminant	10309.1	0	53704.4	240	26	42	54.87	1874303	904020	771564	Green	0.366304
427	P12814	ACTN1_HUMAN	Alpha-actinin-1 OS=Homo sapiens GN=ACTN1 PE=1 SV=2	Regular	22353.9	0	103628	616	47	76	64.13	5958239	900809	2812472	Green	0.365003
17541	P29401	TKT_HUMAN	Transketolase OS=Homo sapiens GN=TKT PE=1 SV=3	Regular	7757.2	0	68562.1	219	22	42	52.17	1711534	860912	726355	Green	0.348837
14602	P84098	RL19_HUMAN	60S ribosomal protein L19 OS=Homo sapiens GN=RPL19 PE=1 SV=1	Regular	8570.4	0	23580.1	29	2	11	9.18	326700	853803	144943	Green	0.345956
26	P31946	1433B_HUMAN	14-3-3 protein beta/alpha OS=Homo sapiens GN=YWHAB PE=1 SV=3	Regular	35340.6	0	28196.5	216	13	22	54.07	1484684	843683	839019	Green	0.341856
17059	P37802	TAGL2_HUMAN	Transgelin-2 OS=Homo sapiens GN=TAGLN2 PE=1 SV=3	Regular	36195	0	22562.6	183	12	25	66.83	1598661	841296	716626	Green	0.340889
12806	P07237	PDIA1_HUMAN	Protein disulfide-isomerase OS=Homo sapiens GN=P4HB PE=1 SV=3	Regular	14122.5	0	57515.6	249	21	50	48.62	2351265	817841	1042442	Green	0.331385
2120	P27824	CALX_HUMAN	Calnexin OS=Homo sapiens GN=CANX PE=1 SV=2	Regular	4356.17	0	68024.6	115	13	45	27.53	1324757	814114	761864	Green	0.329875
7190	P11021	GRP78_HUMAN	78 kDa glucose-regulated protein OS=Homo sapiens GN=HSPA5 PE=1 SV=2	Regular	13041.1	0	72447.1	332	24	52	41.59	3327923	806201	1410647	Green	0.326668
13460	P62937	PPIA_HUMAN	Peptidyl-prolyl cis-trans isomerase A OS=Homo sapiens GN=PPIA PE=1 SV=2	Regular	12541.9	0	18240.6	135	12	12	70.91	1757728	805291	850223	Green	0.3263
7976	P60842	IF4A1_HUMAN	Eukaryotic initiation factor 4A-I OS=Homo sapiens GN=EIF4A1 PE=1 SV=1	Regular	21864	0	46382.2	245	22	46	59.11	1886439	787601	816855	Green	0.319132
14968	P62979	RS27A_HUMAN	Ubiquitin-40S ribosomal protein S27a OS=Homo sapiens GN=RPS27A PE=1 SV=2	Regular	15906.4	0	18307.1	57	5	10	34.62	836389	786389	446316	Green	0.318641
7644	P61978	HNRPK_HUMAN	Heterogeneous nuclear ribonucleoprotein K OS=Homo sapiens GN=HNRNPK PE=1 SV=1	Regular	11520.2	0	51261.5	133	12	38	42.76	1010652	770328	372350	Green	0.312133
3578	P23528	COF1_HUMAN	Cofilin-1 OS=Homo sapiens GN=CFL1 PE=1 SV=3	Regular	30978	0	18730.6	184	11	19	74.7	1462495	754788	684822	Green	0.305836
9349	P00338	LDHA_HUMAN	L-lactate dehydrogenase A chain OS=Homo sapiens GN=LDHA PE=1 SV=2	Regular	7240.98	0	36973.9	144	16	31	45.18	1380001	731989	536444	Green	0.296598
14981	P62753	RS6_HUMAN	40S ribosomal protein S6 OS=Homo sapiens GN=RPS6 PE=1 SV=1	Regular	3560.78	0	28851.8	20	1	20	6.02	245763	731640	73964	Green	0.296457
5119	Q05639	EF1A2_HUMAN	Elongation factor 1-alpha 2 OS=Homo sapiens GN=EEF1A2 PE=1 SV=1	Regular	7959.36	0	50812.4	167	15	32	42.76	985915	719621	510526	Green	0.291587
9350	P07195	LDHB_HUMAN	L-lactate dehydrogenase B chain OS=Homo sapiens GN=LDHB PE=1 SV=2	Regular	7320.88	0	36923.7	133	10	25	29.64	1240252	718388	532471	Green	0.291087
14825	P22626	ROA2_HUMAN	Heterogeneous nuclear ribonucleoproteins A2/B1 OS=Homo sapiens GN=HNRNPA2B1 PE=1 SV=2	Regular	7868.13	0	37486.8	157	16	29	56.94	1279052	715374	533856	Green	0.289866
8572	P08729	K2C7_HUMAN	Keratin_ type II cytoskeletal 7 OS=Homo sapiens GN=KRT7 PE=1 SV=5	Contaminant	4698.97	0	51442.8	161	17	38	45.84	1427958	714983	547702	Green	0.289707
14969	Q71UM5	RS27L_HUMAN	40S ribosomal protein S27-like OS=Homo sapiens GN=RPS27L PE=1 SV=3	Regular	7716.66	0	9819.35	15	1	7	15.48	239717	713967	75323	Green	0.289296
27	P62258	1433E_HUMAN	14-3-3 protein epsilon OS=Homo sapiens GN=YWHAE PE=1 SV=1	Regular	26984.5	0	29345	234	17	29	63.14	1587071	710600	845577	Green	0.287931
1069	P84077	ARF1_HUMAN	ADP-ribosylation factor 1 OS=Homo sapiens GN=ARF1 PE=1 SV=2	Regular	21987.1	0	20753.8	110	10	14	56.35	963733	697024	417194	Green	0.28243
12928	P18669	PGAM1_HUMAN	Phosphoglycerate mutase 1 OS=Homo sapiens GN=PGAM1 PE=1 SV=2	Regular	19932.6	0	28918	188	19	20	63.39	1453288	675806	595911	Green	0.273833
7189	P38646	GRP75_HUMAN	Stress-70 protein_ mitochondrial OS=Homo sapiens GN=HSPA9 PE=1 SV=2	Regular	8387.92	0	73965.8	235	25	69	39.32	1797188	674234	693059	Green	0.273196
8535	P05783	K1C18_HUMAN	Keratin_ type I cytoskeletal 18 OS=Homo sapiens GN=KRT18 PE=1 SV=2	Contaminant	7577.66	0	48057.9	184	17	38	43.49	1168307	662403	501141	Green	0.268402
12808	P30101	PDIA3_HUMAN	Protein disulfide-isomerase A3 OS=Homo sapiens GN=PDIA3 PE=1 SV=4	Regular	7237.61	0	57181.6	162	15	49	39.6	1361996	662325	552036	Green	0.268371
14976	P23396	RS3_HUMAN	40S ribosomal protein S3 OS=Homo sapiens GN=RPS3 PE=1 SV=2	Regular	9428.62	0	26859.4	97	9	26	52.26	894207	658161	355352	Green	0.266683
15126	P31949	S10AB_HUMAN	Protein S100-A11 OS=Homo sapiens GN=S100A11 PE=1 SV=2	Regular	19958.8	0	11854.5	45	3	9	38.1	438755	654708	230122	Green	0.265284
11470	P55209	NP1L1_HUMAN	Nucleosome assembly protein 1-like 1 OS=Homo sapiens GN=NAP1L1 PE=1 SV=1	Regular	7032.06	0	45659.3	122	13	25	55.75	899380	641085	354636	Green	0.259764
10511	P26038	MOES_HUMAN	Moesin OS=Homo sapiens GN=MSN PE=1 SV=3	Regular	16398.6	0	67934.2	312	23	63	46.45	2459594	639563	1059056	Green	0.259148
14983	P62241	RS8_HUMAN	40S ribosomal protein S8 OS=Homo sapiens GN=RPS8 PE=1 SV=2	Regular	11285.3	0	24490.3	78	5	16	32.69	970099	639128	304960	Green	0.258971
5124	P26641	EF1G_HUMAN	Elongation factor 1-gamma OS=Homo sapiens GN=EEF1G PE=1 SV=3	Regular	12339.7	0	50461	168	15	37	46.91	1137526	627548	511352	Green	0.254279
2147	Q01518	CAP1_HUMAN	Adenylyl cyclase-associated protein 1 OS=Homo sapiens GN=CAP1 PE=1 SV=5	Regular	7820.54	0	52357.8	110	12	44	38.11	764589	625604	304258	Green	0.253491
19208	P12956	XRCC6_HUMAN	X-ray repair cross-complementing protein 6 OS=Homo sapiens GN=XRCC6 PE=1 SV=2	Regular	14014.2	0	70128.3	264	32	56	56.16	1615501	613779	469897	Green	0.2487
15012	P08865	RSSA_HUMAN	40S ribosomal protein SA OS=Homo sapiens GN=RPSA PE=1 SV=4	Regular	5574.32	0	32968.2	70	8	25	42.37	644513	610742	291763	Green	0.247469
6606	P63244	GBLP_HUMAN	Guanine nucleotide-binding protein subunit beta-2-like 1 OS=Homo sapiens GN=GNB2L1 PE=1 SV=3	Regular	9093	0	35533	135	11	27	60.57	1457681	607120	645450	Green	0.246002
3339	O00299	CLIC1_HUMAN	Chloride intracellular channel protein 1 OS=Homo sapiens GN=CLIC1 PE=1 SV=4	Regular	11630.2	0	27264.9	104	8	20	48.13	867668	601755	369841	Green	0.243828
14975	P61247	RS3A_HUMAN	40S ribosomal protein S3a OS=Homo sapiens GN=RPS3A PE=1 SV=2	Regular	10164.2	0	30173.1	75	7	28	32.58	671198	596345	280118	Green	0.241636
14613	P61353	RL27_HUMAN	60S ribosomal protein L27 OS=Homo sapiens GN=RPL27 PE=1 SV=2	Regular	1914.13	0	15797.8	30	2	9	17.65	232043	594093	178125	Green	0.240723
17111	P04350	TBB4A_HUMAN	Tubulin beta-4A chain OS=Homo sapiens GN=TUBB4A PE=1 SV=2	Regular	24015.1	0	50042.1	307	23	30	58.33	4181655	588857	2552297	Green	0.238602
17280	Q15185	TEBP_HUMAN	Prostaglandin E synthase 3 OS=Homo sapiens GN=PTGES3 PE=1 SV=1	Regular	14336.9	0	18982.6	50	7	15	46.25	598849	580114	246831	Green	0.235059
8292	Q15181	IPYR_HUMAN	Inorganic pyrophosphatase OS=Homo sapiens GN=PPA1 PE=1 SV=2	Regular	11702.1	0	33116.3	156	14	26	69.55	1001123	578260	352742	Green	0.234308
12811	Q15084	PDIA6_HUMAN	Protein disulfide-isomerase A6 OS=Homo sapiens GN=PDIA6 PE=1 SV=1	Regular	9848.96	0	48520.6	150	12	35	45.68	1162319	572935	474511	Green	0.23215
5578	P15311	EZRI_HUMAN	Ezrin OS=Homo sapiens GN=EZR PE=1 SV=4	Regular	8599.34	0	69527	241	24	74	39.25	1674038	570842	684706	Green	0.231302
17239	P49368	TCPG_HUMAN	T-complex protein 1 subunit gamma OS=Homo sapiens GN=CCT3 PE=1 SV=4	Regular	8502.25	0	61104.3	214	22	48	49.72	1636644	568595	582465	Green	0.230392
18872	P18206	VINC_HUMAN	Vinculin OS=Homo sapiens GN=VCL PE=1 SV=4	Regular	8290.97	0	124370	345	33	107	42.06	2070841	566289	862720	Green	0.229457
2110	Q05682	CALD1_HUMAN	Caldesmon OS=Homo sapiens GN=CALD1 PE=1 SV=3	Regular	2252.24	0	93288.2	125	17	63	26.23	838314	565806	392990	Green	0.229262
15679	P50454	SERPH_HUMAN	Serpin H1 OS=Homo sapiens GN=SERPINH1 PE=1 SV=2	Regular	7379.9	0	46554.7	165	15	33	41.15	1124524	547246	455593	Green	0.221741
14128	P62826	RAN_HUMAN	GTP-binding nuclear protein Ran OS=Homo sapiens GN=RAN PE=1 SV=3	Regular	4025.61	0	24594.2	41	6	17	47.69	425511	538000	201862	Green	0.217995
17316	P55072	TERA_HUMAN	Transitional endoplasmic reticulum ATPase OS=Homo sapiens GN=VCP PE=1 SV=4	Regular	9153.17	0	90006.3	283	30	69	54.34	1688535	534314	513430	Green	0.216501
18515	P22314	UBA1_HUMAN	Ubiquitin-like modifier-activating enzyme 1 OS=Homo sapiens GN=UBA1 PE=1 SV=3	Regular	7507.69	0	118933	276	25	68	38.66	1634164	532658	592521	Green	0.21583
17991	P67936	TPM4_HUMAN	Tropomyosin alpha-4 chain OS=Homo sapiens GN=TPM4 PE=1 SV=3	Regular	5151.94	0	28635.9	148	15	28	50.81	2355870	531254	1496733	Green	0.215261
14637	P36578	RL4_HUMAN	60S ribosomal protein L4 OS=Homo sapiens GN=RPL4 PE=1 SV=5	Regular	4081.41	0	47982.5	116	13	34	31.38	919582	530366	415800	Green	0.214901
7715	P0DMV8	HS71A_HUMAN	Heat shock 70 kDa protein 1A OS=Homo sapiens GN=HSPA1A PE=1 SV=1	Regular	7470.2	0	70337.5	198	17	49	41.97	1331724	525699	542121	Green	0.21301
1409	P25705	ATPA_HUMAN	ATP synthase subunit alpha_ mitochondrial OS=Homo sapiens GN=ATP5A1 PE=1 SV=1	Regular	11312.2	0	59864.8	166	12	46	28.39	1060970	525075	363756	Green	0.212758
14977	P62701	RS4X_HUMAN	40S ribosomal protein S4_ X isoform OS=Homo sapiens GN=RPS4X PE=1 SV=2	Regular	12626	0	29825.9	98	8	20	25.86	706520	524909	256028	Green	0.21269
14597	P50914	RL14_HUMAN	60S ribosomal protein L14 OS=Homo sapiens GN=RPL14 PE=1 SV=4	Regular	3925.05	0	23545.9	38	4	8	23.26	364927	521391	145382	Green	0.211265
538	P05141	ADT2_HUMAN	ADP/ATP translocase 2 OS=Homo sapiens GN=SLC25A5 PE=1 SV=7	Regular	7062.02	0	33080.4	83	7	31	28.52	991975	520946	504889	Green	0.211084
14608	P62829	RL23_HUMAN	60S ribosomal protein L23 OS=Homo sapiens GN=RPL23 PE=1 SV=1	Regular	15689.2	0	14979.5	50	4	13	25.71	532922	519520	243957	Green	0.210507
419	Q9BYX7	ACTBM_HUMAN	Putative beta-actin-like protein 3 OS=Homo sapiens GN=POTEKP PE=5 SV=1	Regular	5956.64	0	42358.5	62	7	30	30.93	1443709	518466	2133781	Green	0.21008
13274	P13796	PLSL_HUMAN	Plastin-2 OS=Homo sapiens GN=LCP1 PE=1 SV=6	Regular	10358.8	0	70858.8	255	27	54	58.05	1858311	517824	755364	Green	0.20982
10166	P40925	MDHC_HUMAN	Malate dehydrogenase_ cytoplasmic OS=Homo sapiens GN=MDH1 PE=1 SV=4	Regular	7878.04	0	36654.3	76	9	34	38.02	630221	514205	175023	Green	0.208353
922	P08758	ANXA5_HUMAN	Annexin A5 OS=Homo sapiens GN=ANXA5 PE=1 SV=2	Regular	12948	0	35993.9	204	16	29	65.94	1269116	514056	548062	Green	0.208293
17235	P17987	TCPA_HUMAN	T-complex protein 1 subunit alpha OS=Homo sapiens GN=TCP1 PE=1 SV=1	Regular	9481.19	0	60856.9	208	17	46	49.1	1094110	506674	331586	Green	0.205302
14980	P46782	RS5_HUMAN	40S ribosomal protein S5 OS=Homo sapiens GN=RPS5 PE=1 SV=4	Regular	10634.2	0	23047.5	65	6	16	50.49	526863	505955	251345	Green	0.20501
10167	P40926	MDHM_HUMAN	Malate dehydrogenase_ mitochondrial OS=Homo sapiens GN=MDH2 PE=1 SV=3	Regular	9326.17	0	35959.6	111	10	28	42.9	962099	500024	317721	Green	0.202607
3332	Q00610	CLH1_HUMAN	Clathrin heavy chain 1 OS=Homo sapiens GN=CLTC PE=1 SV=5	Regular	6037.07	0	193383	485	51	133	39.7	2257274	495244	827128	Green	0.20067
18871	P08670	VIME_HUMAN	Vimentin OS=Homo sapiens GN=VIM PE=1 SV=4	Regular	4569.84	0	53708.8	183	20	47	46.78	1406431	494498	587586	Green	0.200368
12809	P13667	PDIA4_HUMAN	Protein disulfide-isomerase A4 OS=Homo sapiens GN=PDIA4 PE=1 SV=2	Regular	6313.91	0	73274.7	185	18	69	31.94	1143776	493566	429871	Green	0.19999
7649	O60506	HNRPQ_HUMAN	Heterogeneous nuclear ribonucleoprotein Q OS=Homo sapiens GN=SYNCRIP PE=1 SV=2	Regular	6260.59	0	69830.8	201	19	50	39.17	1334170	491298	435154	Green	0.199071
14072	P51149	RAB7A_HUMAN	Ras-related protein Rab-7a OS=Homo sapiens GN=RAB7A PE=1 SV=1	Regular	15070.6	0	23774.9	83	7	20	46.38	637856	482552	211986	Green	0.195528
10430	P19105	ML12A_HUMAN	Myosin regulatory light chain 12A OS=Homo sapiens GN=MYL12A PE=1 SV=2	Regular	19676.1	0	19851.2	113	8	19	73.68	1030625	481687	434504	Green	0.195177
14644	P32969	RL9_HUMAN	60S ribosomal protein L9 OS=Homo sapiens GN=RPL9 PE=1 SV=1	Regular	4737.14	0	21977.5	68	6	13	42.71	521037	481400	135428	Green	0.195061
12738	P12004	PCNA_HUMAN	Proliferating cell nuclear antigen OS=Homo sapiens GN=PCNA PE=1 SV=1	Regular	9254.63	0	29111	70	6	23	41.38	541032	480081	220902	Green	0.194526
5164	P49411	EFTU_HUMAN	Elongation factor Tu_ mitochondrial OS=Homo sapiens GN=TUFM PE=1 SV=2	Regular	4826.07	0	49883.8	112	12	41	29.42	609458	478287	208758	Green	0.193799
14601	Q07020	RL18_HUMAN	60S ribosomal protein L18 OS=Homo sapiens GN=RPL18 PE=1 SV=2	Regular	3814.53	0	21748.6	25	3	10	19.68	319896	469557	107389	Green	0.190262
17246	P40227	TCPZ_HUMAN	T-complex protein 1 subunit zeta OS=Homo sapiens GN=CCT6A PE=1 SV=3	Regular	9312.99	0	58480.5	160	12	41	40.49	1013676	467894	414675	Green	0.189588
13275	P13797	PLST_HUMAN	Plastin-3 OS=Homo sapiens GN=PLS3 PE=1 SV=4	Regular	9727.62	0	71324.4	238	26	56	45.87	1635013	465980	623403	Green	0.188813
7639	P07910	HNRPC_HUMAN	Heterogeneous nuclear ribonucleoproteins C1/C2 OS=Homo sapiens GN=HNRNPC PE=1 SV=4	Regular	3790.99	0	33727.1	70	6	34	17.65	612525	465576	180197	Green	0.188649
6690	P52565	GDIR1_HUMAN	Rho GDP-dissociation inhibitor 1 OS=Homo sapiens GN=ARHGDIA PE=1 SV=3	Regular	6050.78	0	23264.2	39	4	17	42.16	476825	458154	204407	Green	0.185642
17236	P78371	TCPB_HUMAN	T-complex protein 1 subunit beta OS=Homo sapiens GN=CCT2 PE=1 SV=4	Regular	10729.9	0	57830.5	215	18	47	47.48	1159199	457134	345816	Green	0.185228
13461	P23284	PPIB_HUMAN	Peptidyl-prolyl cis-trans isomerase B OS=Homo sapiens GN=PPIB PE=1 SV=2	Regular	4938.69	0	23799.6	63	8	21	42.13	541484	454948	172059	Green	0.184343
14642	P18124	RL7_HUMAN	60S ribosomal protein L7 OS=Homo sapiens GN=RPL7 PE=1 SV=1	Regular	4773.28	0	29282.9	63	6	20	24.6	497477	454501	217112	Green	0.184161
31	P27348	1433T_HUMAN	14-3-3 protein theta OS=Homo sapiens GN=YWHAQ PE=1 SV=1	Regular	17988.3	0	28049.4	131	12	24	52.24	965815	454365	480804	Green	0.184106
10868	P24844	MYL9_HUMAN	Myosin regulatory light polypeptide 9 OS=Homo sapiens GN=MYL9 PE=1 SV=4	Regular	12018.4	0	19884.3	68	5	19	44.19	536010	452385	226837	Green	0.183304
19207	P13010	XRCC5_HUMAN	X-ray repair cross-complementing protein 5 OS=Homo sapiens GN=XRCC5 PE=1 SV=3	Regular	7265.13	0	83275	290	28	62	52.32	1411356	451695	595503	Green	0.183024
14973	P15880	RS2_HUMAN	40S ribosomal protein S2 OS=Homo sapiens GN=RPS2 PE=1 SV=2	Regular	6514.02	0	31609.6	81	7	27	31.4	569947	450495	170586	Green	0.182538
17243	P50990	TCPQ_HUMAN	T-complex protein 1 subunit theta OS=Homo sapiens GN=CCT8 PE=1 SV=4	Regular	7701	0	60191	165	18	52	42.88	1071674	448034	371933	Green	0.181541
1071	P18085	ARF4_HUMAN	ADP-ribosylation factor 4 OS=Homo sapiens GN=ARF4 PE=1 SV=3	Regular	16174.5	0	20624.9	87	10	15	64.44	671413	447925	264566	Green	0.181497
10372	P14174	MIF_HUMAN	Macrophage migration inhibitory factor OS=Homo sapiens GN=MIF PE=1 SV=4	Regular	6498.52	0	12647.4	31	3	6	35.65	454597	444263	259126	Green	0.180013
14616	P62888	RL30_HUMAN	60S ribosomal protein L30 OS=Homo sapiens GN=RPL30 PE=1 SV=2	Regular	13151.1	0	12955.2	56	4	7	51.3	560664	443957	194853	Green	0.179889
14982	P62081	RS7_HUMAN	40S ribosomal protein S7 OS=Homo sapiens GN=RPS7 PE=1 SV=1	Regular	7256.47	0	22126.9	76	4	21	36.6	484266	440988	216121	Green	0.178686
12650	Q15365	PCBP1_HUMAN	Poly(rC)-binding protein 1 OS=Homo sapiens GN=PCBP1 PE=1 SV=2	Regular	11934.9	0	38011.1	127	14	24	73.6	754436	440786	330575	Green	0.178604
17240	Q99832	TCPH_HUMAN	T-complex protein 1 subunit eta OS=Homo sapiens GN=CCT7 PE=1 SV=2	Regular	9770.64	0	59880	250	21	43	57.46	1069116	433349	377646	Green	0.175591
10867	P60660	MYL6_HUMAN	Myosin light polypeptide 6 OS=Homo sapiens GN=MYL6 PE=1 SV=2	Regular	7679.8	0	17101.2	63	7	14	58.28	462126	429109	221458	Green	0.173873
6689	P50395	GDIB_HUMAN	Rab GDP dissociation inhibitor beta OS=Homo sapiens GN=GDI2 PE=1 SV=2	Regular	9579.41	0	51119.6	204	23	42	55.96	1152525	425071	410710	Green	0.172237
14634	P39023	RL3_HUMAN	60S ribosomal protein L3 OS=Homo sapiens GN=RPL3 PE=1 SV=2	Regular	3438.54	0	46394.1	79	8	35	28.04	581673	422820	222142	Green	0.171324
14594	P30050	RL12_HUMAN	60S ribosomal protein L12 OS=Homo sapiens GN=RPL12 PE=1 SV=1	Regular	8728.02	0	17989.7	42	4	15	39.39	432238	422101	140255	Green	0.171033
13829	P26599	PTBP1_HUMAN	Polypyrimidine tract-binding protein 1 OS=Homo sapiens GN=PTBP1 PE=1 SV=1	Regular	4925.92	0	57392.5	97	10	34	35.4	502838	420536	189356	Green	0.170399
16660	P31948	STIP1_HUMAN	Stress-induced-phosphoprotein 1 OS=Homo sapiens GN=STIP1 PE=1 SV=1	Regular	4784.96	0	63266.7	86	11	64	23.94	538832	413958	153234	Green	0.167734
14599	P18621	RL17_HUMAN	60S ribosomal protein L17 OS=Homo sapiens GN=RPL17 PE=1 SV=3	Regular	7986.22	0	21625.2	50	5	14	24.46	433556	408659	152560	Green	0.165586
6872	P14314	GLU2B_HUMAN	Glucosidase 2 subunit beta OS=Homo sapiens GN=PRKCSH PE=1 SV=2	Regular	10807	0	60395	94	8	41	31.44	505519	404570	220118	Green	0.16393
17237	P50991	TCPD_HUMAN	T-complex protein 1 subunit delta OS=Homo sapiens GN=CCT4 PE=1 SV=4	Regular	10887.6	0	58437.6	209	17	42	43.04	1098466	401829	434324	Green	0.162819
920	P12429	ANXA3_HUMAN	Annexin A3 OS=Homo sapiens GN=ANXA3 PE=1 SV=3	Regular	11376.1	0	36546.4	129	15	35	41.49	892510	400784	286465	Green	0.162396
13598	Q06830	PRDX1_HUMAN	Peroxiredoxin-1 OS=Homo sapiens GN=PRDX1 PE=1 SV=1	Regular	11912.9	0	22338.5	101	9	18	39.7	797867	397430	264638	Green	0.161036
10960	E9PAV3	NACAM_HUMAN	Nascent polypeptide-associated complex subunit alpha_ muscle-specific form OS=Homo sapiens GN=NACA PE=1 SV=1	Regular	8039.68	0	206106	88	11	151	8.42	514072	395800	166957	Green	0.160376
14638	P46777	RL5_HUMAN	60S ribosomal protein L5 OS=Homo sapiens GN=RPL5 PE=1 SV=3	Regular	5427.69	0	34590.8	66	9	23	45.45	492575	391081	147768	Green	0.158464
110	P30153	2AAA_HUMAN	Serine/threonine-protein phosphatase 2A 65 kDa regulatory subunit A alpha isoform OS=Homo sapiens GN=PPP2R1A PE=1 SV=4	Regular	9062.22	0	66107.1	166	18	50	40.58	750483	390957	249906	Green	0.158414
17489	Q13263	TIF1B_HUMAN	Transcription intermediary factor 1-beta OS=Homo sapiens GN=TRIM28 PE=1 SV=5	Regular	3750.54	0	90317.6	187	21	56	53.41	1067538	387353	424911	Green	0.156953
14953	P62263	RS14_HUMAN	40S ribosomal protein S14 OS=Homo sapiens GN=RPS14 PE=1 SV=3	Regular	3050.76	0	16443.8	43	5	11	25.17	378642	387004	156078	Green	0.156812
16566	Q9UNL2	SSRG_HUMAN	Translocon-associated protein subunit gamma OS=Homo sapiens GN=SSR3 PE=1 SV=1	Regular	3222.6	0	21080.5	17	1	10	7.57	128687	386061	43773	Green	0.15643
5123	P29692	EF1D_HUMAN	Elongation factor 1-delta OS=Homo sapiens GN=EEF1D PE=1 SV=5	Regular	2591.79	0	31235.9	54	8	26	38.43	415505	383051	96588	Green	0.15521
169	P52209	6PGD_HUMAN	6-phosphogluconate dehydrogenase_ decarboxylating OS=Homo sapiens GN=PGD PE=1 SV=3	Regular	6262.65	0	53653.3	86	9	36	32.71	484558	380461	184001	Green	0.154161
14643	P62917	RL8_HUMAN	60S ribosomal protein L8 OS=Homo sapiens GN=RPL8 PE=1 SV=2	Regular	1884.1	0	28252.8	20	1	21	11.67	126091	378273	83575	Green	0.153274
11440	Q15233	NONO_HUMAN	Non-POU domain-containing octamer-binding protein OS=Homo sapiens GN=NONO PE=1 SV=4	Regular	5838	0	54345.8	102	10	35	35.88	490291	377223	221844	Green	0.152849
10026	P29966	MARCS_HUMAN	Myristoylated alanine-rich C-kinase substrate OS=Homo sapiens GN=MARCKS PE=1 SV=4	Regular	13505.7	0	31725.8	68	3	19	33.73	378166	375277	261364	Green	0.15206
19029	O75083	WDR1_HUMAN	WD repeat-containing protein 1 OS=Homo sapiens GN=WDR1 PE=1 SV=4	Regular	3431.06	0	66877.9	123	12	43	37.79	834713	372463	314370	Green	0.15092
16527	Q01130	SRSF2_HUMAN	Serine/arginine-rich splicing factor 2 OS=Homo sapiens GN=SRSF2 PE=1 SV=4	Regular	1965.31	0	25476.4	18	1	18	7.69	123836	371508	28973	Green	0.150533
14045	P61019	RAB2A_HUMAN	Ras-related protein Rab-2A OS=Homo sapiens GN=RAB2A PE=1 SV=1	Regular	10104.2	0	23716.7	80	7	23	43.87	506458	368599	151106	Green	0.149354
16528	P84103	SRSF3_HUMAN	Serine/arginine-rich splicing factor 3 OS=Homo sapiens GN=SRSF3 PE=1 SV=1	Regular	2640.79	0	19557.7	26	3	14	25	273224	368167	130562	Green	0.149179
7645	P14866	HNRPL_HUMAN	Heterogeneous nuclear ribonucleoprotein L OS=Homo sapiens GN=HNRNPL PE=1 SV=2	Regular	3725.18	0	64760.2	138	14	34	48.9	612434	367326	267955	Green	0.148839
19191	P55060	XPO2_HUMAN	Exportin-2 OS=Homo sapiens GN=CSE1L PE=1 SV=3	Regular	4758.95	0	111215	176	19	70	28.84	816669	364653	251121	Green	0.147755
15716	P23246	SFPQ_HUMAN	Splicing factor_ proline- and glutamine-rich OS=Homo sapiens GN=SFPQ PE=1 SV=2	Regular	3819.71	0	76263.6	99	10	47	21.22	626658	361527	241193	Green	0.146489
7740	P34932	HSP74_HUMAN	Heat shock 70 kDa protein 4 OS=Homo sapiens GN=HSPA4 PE=1 SV=4	Regular	8661.37	0	95186.5	323	32	74	49.17	1676735	358876	541879	Green	0.145415
14647	P05386	RLA1_HUMAN	60S acidic ribosomal protein P1 OS=Homo sapiens GN=RPLP1 PE=1 SV=1	Regular	29074.9	0	11628	59	2	7	51.75	239227	358840	126911	Green	0.1454
6404	P35637	FUS_HUMAN	RNA-binding protein FUS OS=Homo sapiens GN=FUS PE=1 SV=1	Regular	2431.51	0	53654	60	5	19	15.02	449115	358799	201229	Green	0.145383
16050	P62314	SMD1_HUMAN	Small nuclear ribonucleoprotein Sm D1 OS=Homo sapiens GN=SNRPD1 PE=1 SV=1	Regular	9111.32	0	13281.6	19	1	6	16.81	117807	353421	59110	Green	0.143204
1904	Q07021	C1QBP_HUMAN	Complement component 1 Q subcomponent-binding protein_ mitochondrial OS=Homo sapiens GN=C1QBP PE=1 SV=1	Regular	7399.06	0	31761.5	83	7	18	53.55	455711	348405	206967	Green	0.141172
15698	P0DME0	SETLP_HUMAN	Protein SETSIP OS=Homo sapiens GN=SETSIP PE=1 SV=1	Regular	3076.8	0	34882.4	47	6	20	24.17	373298	345208	116337	Green	0.139876
7353	P62805	H4_HUMAN	Histone H4 OS=Homo sapiens GN=HIST1H4A PE=1 SV=2	Regular	6849.29	0	11367.4	45	9	11	56.31	477277	345017	148136	Green	0.139799
14648	P05387	RLA2_HUMAN	60S acidic ribosomal protein P2 OS=Homo sapiens GN=RPLP2 PE=1 SV=1	Regular	6205.13	0	11665	42	5	9	59.13	356777	344837	132092	Green	0.139726
15379	P23526	SAHH_HUMAN	Adenosylhomocysteinase OS=Homo sapiens GN=AHCY PE=1 SV=4	Regular	5751.56	0	48286.5	113	10	31	28.94	624940	338702	226529	Green	0.13724
14628	P63173	RL38_HUMAN	60S ribosomal protein L38 OS=Homo sapiens GN=RPL38 PE=1 SV=2	Regular	5518.85	0	8274.93	31	2	7	35.71	356230	336168	120710	Green	0.136213
17110	Q13509	TBB3_HUMAN	Tubulin beta-3 chain OS=Homo sapiens GN=TUBB3 PE=1 SV=2	Regular	22043.3	0	50889	291	19	30	39.33	4251116	331688	2811214	Green	0.134398
6550	Q14697	GANAB_HUMAN	Neutral alpha-glucosidase AB OS=Homo sapiens GN=GANAB PE=1 SV=3	Regular	2338.53	0	107330	129	20	69	32.73	643875	330929	233791	Green	0.134091
6325	P14324	FPPS_HUMAN	Farnesyl pyrophosphate synthase OS=Homo sapiens GN=FDPS PE=1 SV=4	Regular	1120.85	0	48788.8	35	5	32	16.71	332794	326935	122820	Green	0.132472
5121	P24534	EF1B_HUMAN	Elongation factor 1-beta OS=Homo sapiens GN=EEF1B2 PE=1 SV=3	Regular	5524.79	0	24934.8	72	6	19	54.22	449187	326011	221453	Green	0.132098
7718	P34931	HS71L_HUMAN	Heat shock 70 kDa protein 1-like OS=Homo sapiens GN=HSPA1L PE=1 SV=2	Regular	4959.39	0	70774.3	109	13	48	31.51	875996	325567	356028	Green	0.131918
7646	P52272	HNRPM_HUMAN	Heterogeneous nuclear ribonucleoprotein M OS=Homo sapiens GN=HNRNPM PE=1 SV=3	Regular	1921.58	0	77801.1	99	17	62	31.64	548735	324707	196609	Green	0.13157
18844	P45880	VDAC2_HUMAN	Voltage-dependent anion-selective channel protein 2 OS=Homo sapiens GN=VDAC2 PE=1 SV=2	Regular	2876.75	0	32079.8	75	9	20	45.92	521375	323721	167387	Green	0.13117
14590	P62906	RL10A_HUMAN	60S ribosomal protein L10a OS=Homo sapiens GN=RPL10A PE=1 SV=2	Regular	7798.01	0	25002.4	70	6	18	32.26	591191	323233	243309	Green	0.130972
17409	P21980	TGM2_HUMAN	Protein-glutamine gamma-glutamyltransferase 2 OS=Homo sapiens GN=TGM2 PE=1 SV=2	Regular	4450.57	0	78469.5	121	14	51	30.28	652755	321958	244739	Green	0.130456
7636	P31943	HNRH1_HUMAN	Heterogeneous nuclear ribonucleoprotein H OS=Homo sapiens GN=HNRNPH1 PE=1 SV=4	Regular	5905.85	0	49514.7	69	7	27	26.06	626289	320894	208987	Green	0.130024
10941	P41227	NAA10_HUMAN	N-alpha-acetyltransferase 10 OS=Homo sapiens GN=NAA10 PE=1 SV=1	Regular	499.278	0	26629.6	21	5	25	37.45	325801	319298	44948	Green	0.129378
14592	P27635	RL10_HUMAN	60S ribosomal protein L10 OS=Homo sapiens GN=RPL10 PE=1 SV=4	Regular	7369.95	0	25060.2	62	5	14	27.1	342893	317658	135797	Green	0.128713
4997	Q13838	DX39B_HUMAN	Spliceosome RNA helicase DDX39B OS=Homo sapiens GN=DDX39B PE=1 SV=1	Regular	3133.17	0	49447.7	76	8	37	31.54	512941	316901	161427	Green	0.128407
16210	P00441	SODC_HUMAN	Superoxide dismutase [Cu-Zn] OS=Homo sapiens GN=SOD1 PE=1 SV=2	Regular	4288.47	0	16163.9	37	3	13	38.96	213936	312234	96358	Green	0.126516
14908	P04843	RPN1_HUMAN	Dolichyl-diphosphooligosaccharide--protein glycosyltransferase subunit 1 OS=Homo sapiens GN=RPN1 PE=1 SV=1	Regular	2386.36	0	68683.6	116	16	49	31.47	657851	310662	234961	Green	0.125879
14954	P62244	RS15A_HUMAN	40S ribosomal protein S15a OS=Homo sapiens GN=RPS15A PE=1 SV=2	Regular	10332.2	0	14953.6	44	3	12	30.77	309009	309009	123680	Green	0.125209
14596	P26373	RL13_HUMAN	60S ribosomal protein L13 OS=Homo sapiens GN=RPL13 PE=1 SV=4	Regular	2574.32	0	24318.5	42	6	18	34.12	338676	308146	158026	Green	0.124859
14827	P51991	ROA3_HUMAN	Heterogeneous nuclear ribonucleoprotein A3 OS=Homo sapiens GN=HNRNPA3 PE=1 SV=2	Regular	2158.04	0	39823.1	72	10	32	24.34	550495	302519	185310	Green	0.122579
4317	P61803	DAD1_HUMAN	Dolichyl-diphosphooligosaccharide--protein glycosyltransferase subunit DAD1 OS=Homo sapiens GN=DAD1 PE=1 SV=3	Regular	2379.38	0	12667.8	13	2	7	10.62	112104	302430	28081	Green	0.122543
12647	Q15366	PCBP2_HUMAN	Poly(rC)-binding protein 2 OS=Homo sapiens GN=PCBP2 PE=1 SV=1	Regular	9247.94	0	38979.4	66	5	24	30.41	541042	302089	250945	Green	0.122405
8389	P05556	ITB1_HUMAN	Integrin beta-1 OS=Homo sapiens GN=ITGB1 PE=1 SV=2	Regular	2321.91	0	91723	117	19	54	34.46	511028	300966	162205	Green	0.12195
14598	P61313	RL15_HUMAN	60S ribosomal protein L15 OS=Homo sapiens GN=RPL15 PE=1 SV=2	Regular	3878.47	0	24260.2	27	3	15	17.65	209081	300897	44167	Green	0.121922
6373	Q16658	FSCN1_HUMAN	Fascin OS=Homo sapiens GN=FSCN1 PE=1 SV=3	Regular	4420.34	0	55157.3	96	12	42	39.76	448719	299535	177685	Green	0.12137
16564	P51571	SSRD_HUMAN	Translocon-associated protein subunit delta OS=Homo sapiens GN=SSR4 PE=1 SV=1	Regular	5414.46	0	19169.7	25	2	10	17.34	199647	295572	68123	Green	0.119764
7987	P63241	IF5A1_HUMAN	Eukaryotic translation initiation factor 5A-1 OS=Homo sapiens GN=EIF5A PE=1 SV=2	Regular	9138.86	0	17060.4	135	6	14	53.9	693771	290789	390124	Green	0.117826
17096	Q71U36	TBA1A_HUMAN	Tubulin alpha-1A chain OS=Homo sapiens GN=TUBA1A PE=1 SV=1	Regular	47065.8	0	50820	425	27	34	68.96	7099033	290714	5111097	Green	0.117796
14625	P61513	RL37A_HUMAN	60S ribosomal protein L37a OS=Homo sapiens GN=RPL37A PE=1 SV=2	Regular	4322	0	10503.4	15	1	6	19.57	96483	289449	27092	Green	0.117283
7329	P33778	H2B1B_HUMAN	Histone H2B type 1-B OS=Homo sapiens GN=HIST1H2BB PE=1 SV=2	Regular	10614.3	0	13950.2	65	7	11	38.1	412822	289110	219849	Green	0.117146
12981	Q99623	PHB2_HUMAN	Prohibitin-2 OS=Homo sapiens GN=PHB2 PE=1 SV=2	Regular	7028.44	0	33296.4	58	6	29	28.76	328777	286518	89231	Green	0.116096
14956	P62249	RS16_HUMAN	40S ribosomal protein S16 OS=Homo sapiens GN=RPS16 PE=1 SV=2	Regular	8416.61	0	16559.4	43	4	18	28.08	295262	285435	107377	Green	0.115657
2119	O43852	CALU_HUMAN	Calumenin OS=Homo sapiens GN=CALU PE=1 SV=2	Regular	3344.62	0	37220.9	100	11	36	53.33	416231	285357	175023	Green	0.115625
14606	P35268	RL22_HUMAN	60S ribosomal protein L22 OS=Homo sapiens GN=RPL22 PE=1 SV=2	Regular	20729.8	0	14844	54	5	7	54.69	296657	284174	129460	Green	0.115146
10354	Q16891	MIC60_HUMAN	MICOS complex subunit MIC60 OS=Homo sapiens GN=IMMT PE=1 SV=1	Regular	1016.99	0	84077.2	63	11	65	19.53	348033	283651	56131	Green	0.114934
4631	Q08211	DHX9_HUMAN	ATP-dependent RNA helicase A OS=Homo sapiens GN=DHX9 PE=1 SV=4	Regular	2606.57	0	142270	191	24	99	28.9	838665	283623	272084	Green	0.114923
7571	Q8TCT9	HM13_HUMAN	Minor histocompatibility antigen H13 OS=Homo sapiens GN=HM13 PE=1 SV=1	Regular	946.833	0	41773.6	40	7	27	21.75	314142	283105	153909	Green	0.114713
2465	Q16204	CCDC6_HUMAN	Coiled-coil domain-containing protein 6 OS=Homo sapiens GN=CCDC6 PE=1 SV=2	Regular	232.004	0.43	53462.1	28	5	40	10.76	308780	282733	59241	Yellow	0.114562
14035	P62820	RAB1A_HUMAN	Ras-related protein Rab-1A OS=Homo sapiens GN=RAB1A PE=1 SV=3	Regular	13168.7	0	22905.9	79	6	19	39.02	378436	282406	128659	Green	0.114429
17238	P48643	TCPE_HUMAN	T-complex protein 1 subunit epsilon OS=Homo sapiens GN=CCT5 PE=1 SV=1	Regular	4158.89	0	60127.4	154	18	49	48.43	683171	280452	222158	Green	0.113638
13924	P31939	PUR9_HUMAN	Bifunctional purine biosynthesis protein PURH OS=Homo sapiens GN=ATIC PE=1 SV=3	Regular	4932.45	0	65129.2	181	27	55	59.97	711008	279780	223283	Green	0.113365
14609	P83731	RL24_HUMAN	60S ribosomal protein L24 OS=Homo sapiens GN=RPL24 PE=1 SV=1	Regular	378.14	0	17893	15	3	16	21.02	199510	278186	30058	Green	0.112719
14949	P46783	RS10_HUMAN	40S ribosomal protein S10 OS=Homo sapiens GN=RPS10 PE=1 SV=1	Regular	4152.43	0	18897.8	20	1	18	5.45	101741	277926	42723	Green	0.112614
15125	P60903	S10AA_HUMAN	Protein S100-A10 OS=Homo sapiens GN=S100A10 PE=1 SV=2	Regular	4933.87	0	11317.2	28	3	12	40.21	275609	275609	101220	Green	0.111675
7742	P17066	HSP76_HUMAN	Heat shock 70 kDa protein 6 OS=Homo sapiens GN=HSPA6 PE=1 SV=2	Regular	2560.13	0	71484.5	74	8	56	18.2	700572	272216	311209	Green	0.1103
13713	P62333	PRS10_HUMAN	26S protease regulatory subunit 10B OS=Homo sapiens GN=PSMC6 PE=1 SV=1	Regular	1737.65	0	44458.2	77	15	40	51.67	391311	272113	68084	Green	0.110259
13755	P25789	PSA4_HUMAN	Proteasome subunit alpha type-4 OS=Homo sapiens GN=PSMA4 PE=1 SV=1	Regular	4982.27	0	29769	45	5	25	30.27	290925	271284	130329	Green	0.109923
12527	Q8NC51	PAIRB_HUMAN	Plasminogen activator inhibitor 1 RNA-binding protein OS=Homo sapiens GN=SERBP1 PE=1 SV=2	Regular	3215.47	0	45022.5	74	8	40	32.35	342668	269585	103249	Green	0.109234
16867	P54136	SYRC_HUMAN	Arginine--tRNA ligase_ cytoplasmic OS=Homo sapiens GN=RARS PE=1 SV=2	Regular	3453.93	0	76177.5	137	17	54	38.64	687417	268188	191182	Green	0.108668
13798	Q13200	PSMD2_HUMAN	26S proteasome non-ATPase regulatory subunit 2 OS=Homo sapiens GN=PSMD2 PE=1 SV=3	Regular	2669.59	0	100941	168	25	85	46.04	604304	267342	228016	Green	0.108326
1180	P61158	ARP3_HUMAN	Actin-related protein 3 OS=Homo sapiens GN=ACTR3 PE=1 SV=3	Regular	5584.09	0	47827.5	101	11	39	50.72	560656	267056	232371	Green	0.10821
7643	P52597	HNRPF_HUMAN	Heterogeneous nuclear ribonucleoprotein F OS=Homo sapiens GN=HNRNPF PE=1 SV=3	Regular	3938.06	0	46014.1	67	10	26	42.41	384531	267042	104321	Green	0.108204
13643	P07737	PROF1_HUMAN	Profilin-1 OS=Homo sapiens GN=PFN1 PE=1 SV=2	Regular	4356.67	0	15225.3	43	8	16	43.57	293583	265609	82140	Green	0.107623
14951	P25398	RS12_HUMAN	40S ribosomal protein S12 OS=Homo sapiens GN=RPS12 PE=1 SV=3	Regular	4040.66	0	14914.2	38	4	16	37.88	270851	265201	71620	Green	0.107458
10064	P43243	MATR3_HUMAN	Matrin-3 OS=Homo sapiens GN=MATR3 PE=1 SV=2	Regular	1784.6	0	95136.6	110	14	70	24.79	490749	263506	172380	Green	0.106771
13806	Q9UL46	PSME2_HUMAN	Proteasome activator complex subunit 2 OS=Homo sapiens GN=PSME2 PE=1 SV=4	Regular	8432.24	0	27572.8	81	9	21	60.25	331294	263352	121562	Green	0.106709
18843	P21796	VDAC1_HUMAN	Voltage-dependent anion-selective channel protein 1 OS=Homo sapiens GN=VDAC1 PE=1 SV=2	Regular	2937.62	0	30886.7	87	13	21	61.13	470447	262755	138402	Green	0.106467
10028	Q15691	MARE1_HUMAN	Microtubule-associated protein RP/EB family member 1 OS=Homo sapiens GN=MAPRE1 PE=1 SV=3	Regular	4644.16	0	30170.2	84	9	25	49.25	342874	261906	129573	Green	0.106123
13413	P62140	PP1B_HUMAN	Serine/threonine-protein phosphatase PP1-beta catalytic subunit OS=Homo sapiens GN=PPP1CB PE=1 SV=3	Regular	13115.3	0	37985.3	135	15	26	61.77	604364	261066	209006	Green	0.105783
4479	O00571	DDX3X_HUMAN	ATP-dependent RNA helicase DDX3X OS=Homo sapiens GN=DDX3X PE=1 SV=3	Regular	3061.47	0	73642.7	145	17	65	36.71	603751	258718	170830	Green	0.104831
13920	P22102	PUR2_HUMAN	Trifunctional purine biosynthetic protein adenosine-3 OS=Homo sapiens GN=GART PE=1 SV=1	Regular	3456.89	0	109022	167	21	77	33.17	663233	258697	256362	Green	0.104823
15128	Q99584	S10AD_HUMAN	Protein S100-A13 OS=Homo sapiens GN=S100A13 PE=1 SV=1	Regular	3096.92	0	11471.2	10	1	14	12.24	86060	258180	16905	Green	0.104613
7870	Q9Y4L1	HYOU1_HUMAN	Hypoxia up-regulated protein 1 OS=Homo sapiens GN=HYOU1 PE=1 SV=1	Regular	4048.85	0	111564	190	25	88	36.14	835486	257698	281771	Green	0.104418
8559	P04264	K2C1_HUMAN	Keratin_ type II cytoskeletal 1 OS=Homo sapiens GN=KRT1 PE=1 SV=6	Contaminant	1613.21	0	66209.9	70	13	45	24.07	339478	256210	97253	Green	0.103815
795	Q9BTT0	AN32E_HUMAN	Acidic leucine-rich nuclear phosphoprotein 32 family member E OS=Homo sapiens GN=ANP32E PE=1 SV=1	Regular	8902.83	0	30920.6	55	7	11	40.67	297939	254969	95131	Green	0.103312
14607	P62750	RL23A_HUMAN	60S ribosomal protein L23a OS=Homo sapiens GN=RPL23A PE=1 SV=1	Regular	3187.81	0	17695.1	17	5	12	21.15	190446	254097	87182	Green	0.102959
14909	P04844	RPN2_HUMAN	Dolichyl-diphosphooligosaccharide--protein glycosyltransferase subunit 2 OS=Homo sapiens GN=RPN2 PE=1 SV=3	Regular	4300.6	0	69398.1	141	18	38	42.63	545047	248914	190333	Green	0.100859
12488	P11940	PABP1_HUMAN	Polyadenylate-binding protein 1 OS=Homo sapiens GN=PABPC1 PE=1 SV=2	Regular	5141.97	0	70899.1	152	14	45	34.12	938611	245222	348266	Green	0.0993627
4498	P17844	DDX5_HUMAN	Probable ATP-dependent RNA helicase DDX5 OS=Homo sapiens GN=DDX5 PE=1 SV=1	Regular	3357.83	0	69661.4	111	13	59	30.94	678425	245121	204299	Green	0.0993218
3138	O75390	CISY_HUMAN	Citrate synthase_ mitochondrial OS=Homo sapiens GN=CS PE=1 SV=2	Regular	1688.53	0	51940.7	49	8	32	26.18	267566	244593	83543	Green	0.0991078
7971	P41091	IF2G_HUMAN	Eukaryotic translation initiation factor 2 subunit 3 OS=Homo sapiens GN=EIF2S3 PE=1 SV=3	Regular	1643.64	0	51679.8	61	7	33	29.24	368524	243850	130444	Green	0.0988067
15657	Q15019	SEPT2_HUMAN	Septin-2 OS=Homo sapiens GN=SEPT2 PE=1 SV=1	Regular	6880.5	0	41715.7	91	11	29	50.14	473024	243414	149578	Green	0.0986301
6857	O94925	GLSK_HUMAN	Glutaminase kidney isoform_ mitochondrial OS=Homo sapiens GN=GLS PE=1 SV=1	Regular	2793.31	0	74316.7	92	14	53	32.29	370596	243066	122780	Green	0.0984891
15090	Q9Y265	RUVB1_HUMAN	RuvB-like 1 OS=Homo sapiens GN=RUVBL1 PE=1 SV=1	Regular	2749.98	0	50570.3	115	19	34	66.23	553655	241384	170644	Green	0.0978075
14964	P62847	RS24_HUMAN	40S ribosomal protein S24 OS=Homo sapiens GN=RPS24 PE=1 SV=1	Regular	14160.8	0	15423.2	42	5	10	28.57	290677	241383	99997	Green	0.0978071
8536	P08727	K1C19_HUMAN	Keratin_ type I cytoskeletal 19 OS=Homo sapiens GN=KRT19 PE=1 SV=4	Contaminant	2443.86	0	44106.1	93	12	42	38.25	476607	240601	182093	Green	0.0974902
13759	O14818	PSA7_HUMAN	Proteasome subunit alpha type-7 OS=Homo sapiens GN=PSMA7 PE=1 SV=1	Regular	6454.88	0	28058	76	8	23	47.18	323802	240568	112734	Green	0.0974771
8315	P46940	IQGA1_HUMAN	Ras GTPase-activating-like protein IQGAP1 OS=Homo sapiens GN=IQGAP1 PE=1 SV=1	Regular	2556.3	0	189880	243	35	116	32.41	817216	238069	225279	Green	0.0964643
29	P61981	1433G_HUMAN	14-3-3 protein gamma OS=Homo sapiens GN=YWHAG PE=1 SV=2	Regular	12828.8	0	28473.7	100	7	25	30.77	576156	237734	364746	Green	0.0963286
15449	O75396	SC22B_HUMAN	Vesicle-trafficking protein SEC22b OS=Homo sapiens GN=SEC22B PE=1 SV=4	Regular	2598.59	0	24821.5	32	5	19	34.88	251170	237518	56467	Green	0.096241
12489	Q9H361	PABP3_HUMAN	Polyadenylate-binding protein 3 OS=Homo sapiens GN=PABPC3 PE=1 SV=2	Regular	2249.89	0	70259.2	78	12	47	27.42	537243	234828	181829	Green	0.0951511
9579	P42704	LPPRC_HUMAN	Leucine-rich PPR motif-containing protein_ mitochondrial OS=Homo sapiens GN=LRPPRC PE=1 SV=3	Regular	2571.78	0	159103	236	41	130	37.37	840722	232868	252086	Green	0.0943569
13600	P30048	PRDX3_HUMAN	Thioredoxin-dependent peroxide reductase_ mitochondrial OS=Homo sapiens GN=PRDX3 PE=1 SV=3	Regular	4324.2	0	28034.8	53	6	18	44.14	241905	232479	99628	Green	0.0941993
3050	Q9UHD1	CHRD1_HUMAN	Cysteine and histidine-rich domain-containing protein 1 OS=Homo sapiens GN=CHORDC1 PE=1 SV=2	Regular	3716.68	0	38288.2	72	9	30	32.23	315223	231793	93736	Green	0.0939213
12924	Q01813	PFKAP_HUMAN	ATP-dependent 6-phosphofructokinase_ platelet type OS=Homo sapiens GN=PFKP PE=1 SV=2	Regular	3674.09	0	86508.7	162	23	51	37.12	770160	231215	261102	Green	0.0936871
6468	Q13283	G3BP1_HUMAN	Ras GTPase-activating protein-binding protein 1 OS=Homo sapiens GN=G3BP1 PE=1 SV=1	Regular	2424.43	0	52221.4	48	8	30	28.11	270757	230759	101946	Green	0.0935023
2660	Q16543	CDC37_HUMAN	Hsp90 co-chaperone Cdc37 OS=Homo sapiens GN=CDC37 PE=1 SV=1	Regular	2348.7	0	44981.6	60	10	31	30.16	313749	230603	127881	Green	0.0934391
3656	Q14019	COTL1_HUMAN	Coactosin-like protein OS=Homo sapiens GN=COTL1 PE=1 SV=3	Regular	958.832	0	16059.1	26	3	17	36.62	224629	230024	115077	Green	0.0932043
5017	P63167	DYL1_HUMAN	Dynein light chain 1_ cytoplasmic OS=Homo sapiens GN=DYNLL1 PE=1 SV=1	Regular	7278.53	0	10537	37	3	7	50.56	229228	229228	70735	Green	0.092882
1271	P08243	ASNS_HUMAN	Asparagine synthetase [glutamine-hydrolyzing] OS=Homo sapiens GN=ASNS PE=1 SV=4	Regular	1189.37	0	64940.3	65	9	48	25.49	331173	228928	100422	Green	0.0927604
14959	P62269	RS18_HUMAN	40S ribosomal protein S18 OS=Homo sapiens GN=RPS18 PE=1 SV=3	Regular	1972	0	17718.7	20	2	16	11.18	157536	228118	66213	Green	0.0924324
5589	P50502	F10A1_HUMAN	Hsc70-interacting protein OS=Homo sapiens GN=ST13 PE=1 SV=2	Regular	1714.23	0	41502.9	47	7	27	22.49	314193	226924	75106	Green	0.0919484
10996	P43490	NAMPT_HUMAN	Nicotinamide phosphoribosyltransferase OS=Homo sapiens GN=NAMPT PE=1 SV=1	Regular	4900.16	0	55806.3	139	14	47	46.64	521189	226340	189426	Green	0.0917118
13599	P32119	PRDX2_HUMAN	Peroxiredoxin-2 OS=Homo sapiens GN=PRDX2 PE=1 SV=5	Regular	6965.4	0	22063	67	6	17	44.95	326240	225080	140647	Green	0.0912012
16116	Q7KZF4	SND1_HUMAN	Staphylococcal nuclease domain-containing protein 1 OS=Homo sapiens GN=SND1 PE=1 SV=1	Regular	1783.53	0	102681	171	25	83	39.56	597125	224143	234377	Green	0.0908216
9411	Q04760	LGUL_HUMAN	Lactoylglutathione lyase OS=Homo sapiens GN=GLO1 PE=1 SV=4	Regular	9505.92	0	21005.9	45	5	18	49.46	231066	224039	93256	Green	0.0907794
6200	Q02790	FKBP4_HUMAN	Peptidyl-prolyl cis-trans isomerase FKBP4 OS=Homo sapiens GN=FKBP4 PE=1 SV=3	Regular	2061.98	0	52089.8	82	10	40	33.55	445445	223865	160459	Green	0.0907089
3459	Q15417	CNN3_HUMAN	Calponin-3 OS=Homo sapiens GN=CNN3 PE=1 SV=1	Regular	2670.44	0	36584.9	60	10	22	39.21	314503	223671	113360	Green	0.0906303
17988	P09493	TPM1_HUMAN	Tropomyosin alpha-1 chain OS=Homo sapiens GN=TPM1 PE=1 SV=2	Regular	2874.52	0	32765.6	112	16	28	50	1762239	222069	1275637	Green	0.0899812
17454	Q86V81	THOC4_HUMAN	THO complex subunit 4 OS=Homo sapiens GN=ALYREF PE=1 SV=3	Regular	3408.78	0	26887.9	59	8	18	40.08	294254	221107	96816	Green	0.0895914
12594	Q99497	PARK7_HUMAN	Protein deglycase DJ-1 OS=Homo sapiens GN=PARK7 PE=1 SV=2	Regular	4348.98	0	20062.2	24	4	27	41.8	162694	219844	62394	Green	0.0890798
231	P00505	AATM_HUMAN	Aspartate aminotransferase_ mitochondrial OS=Homo sapiens GN=GOT2 PE=1 SV=3	Regular	1455.3	0	47916.9	63	10	45	27.91	305326	217021	90263	Green	0.0879358
1306	P05023	AT1A1_HUMAN	Sodium/potassium-transporting ATPase subunit alpha-1 OS=Homo sapiens GN=ATP1A1 PE=1 SV=1	Regular	1540.35	0	114208	115	17	71	25.22	454262	216992	125131	Green	0.087924
16532	Q16629	SRSF7_HUMAN	Serine/arginine-rich splicing factor 7 OS=Homo sapiens GN=SRSF7 PE=1 SV=1	Regular	1234.25	0	27594.7	25	3	15	18.49	192390	215981	83898	Green	0.0875145
8184	Q14974	IMB1_HUMAN	Importin subunit beta-1 OS=Homo sapiens GN=KPNB1 PE=1 SV=2	Regular	2022.83	0	98482	120	14	62	26.37	448379	215034	133892	Green	0.0871306
8387	P06756	ITAV_HUMAN	Integrin alpha-V OS=Homo sapiens GN=ITGAV PE=1 SV=2	Regular	1262.6	0	117122	113	21	79	27.67	451131	214193	133461	Green	0.0867899
12491	Q13310	PABP4_HUMAN	Polyadenylate-binding protein 4 OS=Homo sapiens GN=PABPC4 PE=1 SV=1	Regular	4113.88	0	71125.2	129	10	47	23.14	692311	213113	255498	Green	0.0863522
17066	P37837	TALDO_HUMAN	Transaldolase OS=Homo sapiens GN=TALDO1 PE=1 SV=2	Regular	2253.6	0	37711.3	35	6	29	33.83	220327	211710	65051	Green	0.0857838
708	P15121	ALDR_HUMAN	Aldose reductase OS=Homo sapiens GN=AKR1B1 PE=1 SV=3	Regular	3146.84	0	36252.6	78	8	22	45.57	299872	211569	168139	Green	0.0857266
3644	Q9BR76	COR1B_HUMAN	Coronin-1B OS=Homo sapiens GN=CORO1B PE=1 SV=1	Regular	1163.31	0	54919.1	71	6	31	21.68	268014	209800	111235	Green	0.08501
17393	P02786	TFR1_HUMAN	Transferrin receptor protein 1 OS=Homo sapiens GN=TFRC PE=1 SV=2	Regular	1571.41	0	85327.7	82	16	64	32.76	397086	209667	114259	Green	0.084956
2226	P47755	CAZA2_HUMAN	F-actin-capping protein subunit alpha-2 OS=Homo sapiens GN=CAPZA2 PE=1 SV=3	Regular	3224.94	0	33177.2	92	12	22	62.59	455828	208794	120088	Green	0.0846021
8280	O95373	IPO7_HUMAN	Importin-7 OS=Homo sapiens GN=IPO7 PE=1 SV=1	Regular	1992.28	0	120828	147	18	69	21.29	504632	208757	180220	Green	0.0845872
513	P11766	ADHX_HUMAN	Alcohol dehydrogenase class-3 OS=Homo sapiens GN=ADH5 PE=1 SV=4	Regular	1571.16	0	40579.7	48	6	21	22.99	260751	207658	84740	Green	0.0841419
1923	P11586	C1TC_HUMAN	C-1-tetrahydrofolate synthase_ cytoplasmic OS=Homo sapiens GN=MTHFD1 PE=1 SV=3	Regular	893.312	0	102244	77	17	73	28.02	498032	207407	101253	Green	0.0840402
12339	P39656	OST48_HUMAN	Dolichyl-diphosphooligosaccharide--protein glycosyltransferase 48 kDa subunit OS=Homo sapiens GN=DDOST PE=1 SV=4	Regular	2618.42	0	50972	68	10	27	32.02	334658	206472	122501	Green	0.0836614
4095	P35221	CTNA1_HUMAN	Catenin alpha-1 OS=Homo sapiens GN=CTNNA1 PE=1 SV=1	Regular	3294.74	0	100756	222	26	74	47.9	642529	205631	215130	Green	0.0833206
14823	Q13151	ROA0_HUMAN	Heterogeneous nuclear ribonucleoprotein A0 OS=Homo sapiens GN=HNRNPA0 PE=1 SV=1	Regular	1004.75	0	31011.7	13	1	22	4.92	67681	203043	15124	Green	0.0822719
18421	Q8NBS9	TXND5_HUMAN	Thioredoxin domain-containing protein 5 OS=Homo sapiens GN=TXNDC5 PE=1 SV=2	Regular	2108.52	0	48313.2	47	7	34	28.01	246904	202221	73616	Green	0.0819389
3624	P35606	COPB2_HUMAN	Coatomer subunit beta' OS=Homo sapiens GN=COPB2 PE=1 SV=2	Regular	1883.64	0	103343	138	20	70	34.99	520741	201860	180734	Green	0.0817926
14126	P43487	RANG_HUMAN	Ran-specific GTPase-activating protein OS=Homo sapiens GN=RANBP1 PE=1 SV=1	Regular	2479.3	0	23481.2	35	5	14	44.78	214059	201796	69670	Green	0.0817667
620	O95433	AHSA1_HUMAN	Activator of 90 kDa heat shock protein ATPase homolog 1 OS=Homo sapiens GN=AHSA1 PE=1 SV=1	Regular	1918.92	0	38445.5	51	6	29	26.63	217094	201531	87603	Green	0.0816593
18942	Q96QK1	VPS35_HUMAN	Vacuolar protein sorting-associated protein 35 OS=Homo sapiens GN=VPS35 PE=1 SV=2	Regular	1572.85	0	92505.6	81	12	63	22.24	301433	200766	96285	Green	0.0813493
5441	P84090	ERH_HUMAN	Enhancer of rudimentary homolog OS=Homo sapiens GN=ERH PE=1 SV=1	Regular	14606.9	0	12430	29	2	12	30.77	133214	199821	43585	Green	0.0809664
4597	P00367	DHE3_HUMAN	Glutamate dehydrogenase 1_ mitochondrial OS=Homo sapiens GN=GLUD1 PE=1 SV=2	Regular	1956.98	0	61740.1	89	13	44	31.72	422481	199506	156750	Green	0.0808386
4505	Q16698	DECR_HUMAN	2_4-dienoyl-CoA reductase_ mitochondrial OS=Homo sapiens GN=DECR1 PE=1 SV=1	Regular	788.698	0	36352.9	23	5	29	21.79	230957	199441	57554	Green	0.0808124
9515	P02545	LMNA_HUMAN	Prelamin-A/C OS=Homo sapiens GN=LMNA PE=1 SV=1	Regular	1223.66	0	74424.7	59	11	73	20.33	238279	199161	53993	Green	0.080699
7634	P55795	HNRH2_HUMAN	Heterogeneous nuclear ribonucleoprotein H2 OS=Homo sapiens GN=HNRNPH2 PE=1 SV=1	Regular	5003.04	0	49548.8	64	8	27	30.07	422002	198980	138960	Green	0.0806255
5082	P40939	ECHA_HUMAN	Trifunctional enzyme subunit alpha_ mitochondrial OS=Homo sapiens GN=HADHA PE=1 SV=2	Regular	3531.35	0	83741.2	139	17	55	37.88	464117	197790	133818	Green	0.0801435
10822	Q96S97	MYADM_HUMAN	Myeloid-associated differentiation marker OS=Homo sapiens GN=MYADM PE=1 SV=2	Regular	3545.37	0	36072	56	6	13	19.57	231485	197329	68078	Green	0.0799567
14965	P62851	RS25_HUMAN	40S ribosomal protein S25 OS=Homo sapiens GN=RPS25 PE=1 SV=1	Regular	1094.22	0	13799.2	14	3	9	20	88899	197178	14089	Green	0.0798955
5840	Q9NUQ9	FA49B_HUMAN	Protein FAM49B OS=Homo sapiens GN=FAM49B PE=1 SV=1	Regular	4221.53	0	37033.2	75	12	26	44.44	611493	197148	156412	Green	0.0798833
16829	P41250	SYG_HUMAN	Glycine--tRNA ligase OS=Homo sapiens GN=GARS PE=1 SV=3	Regular	4423.16	0	83907.1	136	16	63	37.75	373146	194623	159283	Green	0.0788602
7274	P49915	GUAA_HUMAN	GMP synthase [glutamine-hydrolyzing] OS=Homo sapiens GN=GMPS PE=1 SV=1	Regular	3112.63	0	77456.9	151	19	68	45.6	448728	194524	155403	Green	0.0788201
14618	P62910	RL32_HUMAN	60S ribosomal protein L32 OS=Homo sapiens GN=RPL32 PE=1 SV=2	Regular	1518.91	0	15973.9	12	3	12	23.7	130846	192846	29574	Green	0.0781402
14952	P62277	RS13_HUMAN	40S ribosomal protein S13 OS=Homo sapiens GN=RPS13 PE=1 SV=2	Regular	3101.87	0	17222.3	29	4	13	19.87	214099	192189	77088	Green	0.077874
13419	P67775	PP2AA_HUMAN	Serine/threonine-protein phosphatase 2A catalytic subunit alpha isoform OS=Homo sapiens GN=PPP2CA PE=1 SV=1	Regular	3896.61	0	36164.5	104	12	24	44.34	414916	191434	139009	Green	0.077568
18478	P26368	U2AF2_HUMAN	Splicing factor U2AF 65 kDa subunit OS=Homo sapiens GN=U2AF2 PE=1 SV=4	Regular	1295.92	0	53843.3	51	8	26	27.16	272208	191164	99947	Green	0.0774586
4468	Q92841	DDX17_HUMAN	Probable ATP-dependent RNA helicase DDX17 OS=Homo sapiens GN=DDX17 PE=1 SV=2	Regular	2110.43	0	80956.9	94	12	67	21.4	557321	190966	158442	Green	0.0773784
15410	Q9NR31	SAR1A_HUMAN	GTP-binding protein SAR1a OS=Homo sapiens GN=SAR1A PE=1 SV=1	Regular	4870.23	0	22480.9	50	7	18	36.87	252020	190712	56658	Green	0.0772756
3525	P02461	CO3A1_HUMAN	Collagen alpha-1(III) chain OS=Homo sapiens GN=COL3A1 PE=1 SV=4	Regular	1155.75	0	139819	108	15	83	23.33	403602	190222	127612	Green	0.0770769
18496	P61077	UB2D3_HUMAN	Ubiquitin-conjugating enzyme E2 D3 OS=Homo sapiens GN=UBE2D3 PE=1 SV=1	Regular	2880.03	0	16915.3	14	1	8	16.33	63174	189522	18101	Green	0.0767933
8170	Q12905	ILF2_HUMAN	Interleukin enhancer-binding factor 2 OS=Homo sapiens GN=ILF2 PE=1 SV=2	Regular	2980.28	0	43290.3	72	9	26	34.36	284213	189161	86479	Green	0.076647
3214	Q07065	CKAP4_HUMAN	Cytoskeleton-associated protein 4 OS=Homo sapiens GN=CKAP4 PE=1 SV=2	Regular	2366.7	0	66136.6	96	17	64	39.04	363538	188900	131091	Green	0.0765413
14624	Q9Y3U8	RL36_HUMAN	60S ribosomal protein L36 OS=Homo sapiens GN=RPL36 PE=1 SV=3	Regular	1261.86	0	12310.8	19	4	9	25.71	176207	188835	63197	Green	0.0765149
12478	Q9UQ80	PA2G4_HUMAN	Proliferation-associated protein 2G4 OS=Homo sapiens GN=PA2G4 PE=1 SV=3	Regular	2123.79	0	44129.1	69	12	32	39.34	353421	188271	128474	Green	0.0762864
923	P08133	ANXA6_HUMAN	Annexin A6 OS=Homo sapiens GN=ANXA6 PE=1 SV=3	Regular	2344.38	0	76215.6	149	22	69	48.59	553468	187540	173863	Green	0.0759902
4253	Q9HB71	CYBP_HUMAN	Calcyclin-binding protein OS=Homo sapiens GN=CACYBP PE=1 SV=2	Regular	1557.18	0	26324	52	6	24	30.7	397161	186987	169776	Green	0.0757661
16769	O15260	SURF4_HUMAN	Surfeit locus protein 4 OS=Homo sapiens GN=SURF4 PE=1 SV=3	Regular	3714.1	0	30622.2	55	6	16	23.42	204296	186873	73007	Green	0.0757199
17580	Q9BVC6	TM109_HUMAN	Transmembrane protein 109 OS=Homo sapiens GN=TMEM109 PE=1 SV=1	Regular	1080.35	0	26210	11	1	15	4.94	62289	186867	25576	Green	0.0757175
5204	Q14152	EIF3A_HUMAN	Eukaryotic translation initiation factor 3 subunit A OS=Homo sapiens GN=EIF3A PE=1 SV=1	Regular	901.129	0	166969	108	19	250	16.93	427245	186764	140581	Green	0.0756758
791	P39687	AN32A_HUMAN	Acidic leucine-rich nuclear phosphoprotein 32 family member A OS=Homo sapiens GN=ANP32A PE=1 SV=1	Regular	9281.02	0	28699.5	45	5	15	27.31	289035	185746	92853	Green	0.0752634
9264	P42167	LAP2B_HUMAN	Lamina-associated polypeptide 2_ isoforms beta/gamma OS=Homo sapiens GN=TMPO PE=1 SV=2	Regular	3099.53	0	50727.3	66	9	39	37.44	290816	185538	83493	Green	0.0751791
14826	Q99729	ROAA_HUMAN	Heterogeneous nuclear ribonucleoprotein A/B OS=Homo sapiens GN=HNRNPAB PE=1 SV=2	Regular	3523.78	0	36339	57	6	24	19.88	339084	184115	98878	Green	0.0746024
16503	P37108	SRP14_HUMAN	Signal recognition particle 14 kDa protein OS=Homo sapiens GN=SRP14 PE=1 SV=2	Regular	6524.96	0	14684	26	4	12	31.62	124977	182712	34240	Green	0.0740339
8534	Q04695	K1C17_HUMAN	Keratin_ type I cytoskeletal 17 OS=Homo sapiens GN=KRT17 PE=1 SV=2	Contaminant	1162.38	0	48390.9	81	11	43	29.63	344485	182567	88144	Green	0.0739752
17253	P13693	TCTP_HUMAN	Translationally-controlled tumor protein OS=Homo sapiens GN=TPT1 PE=1 SV=1	Regular	2905.5	0	19709.5	38	6	16	65.12	195981	182441	76035	Green	0.0739241
14998	P14678	RSMB_HUMAN	Small nuclear ribonucleoprotein-associated proteins B and B' OS=Homo sapiens GN=SNRPB PE=1 SV=2	Regular	615.448	0	24781.3	20	5	17	19.58	236852	182241	76933	Green	0.0738431
13922	P22234	PUR6_HUMAN	Multifunctional protein ADE2 OS=Homo sapiens GN=PAICS PE=1 SV=3	Regular	2293.18	0	47820.6	64	7	35	22.82	266315	182012	87763	Green	0.0737503
5536	Q01844	EWS_HUMAN	RNA-binding protein EWS OS=Homo sapiens GN=EWSR1 PE=1 SV=1	Regular	1096.89	0	68763.5	42	4	24	10.98	182477	181481	77750	Green	0.0735351
14130	P61224	RAP1B_HUMAN	Ras-related protein Rap-1b OS=Homo sapiens GN=RAP1B PE=1 SV=1	Regular	3474.66	0	21052.9	53	7	15	47.83	263818	180864	52030	Green	0.0732852
19237	P16989	YBOX3_HUMAN	Y-box-binding protein 3 OS=Homo sapiens GN=YBX3 PE=1 SV=4	Regular	5304.61	0	40090	42	6	30	29.57	257725	180667	59105	Green	0.0732052
13764	P20618	PSB1_HUMAN	Proteasome subunit beta type-1 OS=Homo sapiens GN=PSMB1 PE=1 SV=2	Regular	2800.49	0	26717.5	53	10	26	56.85	206014	179274	74092	Green	0.0726409
16580	Q8IZP2	ST134_HUMAN	Putative protein FAM10A4 OS=Homo sapiens GN=ST13P4 PE=5 SV=1	Regular	1678.63	0	27577.9	36	5	22	28.33	195663	179161	65377	Green	0.0725951
8172	Q12906	ILF3_HUMAN	Interleukin enhancer-binding factor 3 OS=Homo sapiens GN=ILF3 PE=1 SV=3	Regular	921.878	0	95737.7	71	12	57	18.57	252510	179116	65681	Green	0.0725769
12839	O00764	PDXK_HUMAN	Pyridoxal kinase OS=Homo sapiens GN=PDXK PE=1 SV=1	Regular	4686.34	0	35330.5	54	7	20	41.67	150877	178572	51917	Green	0.0723564
16547	Q04837	SSBP_HUMAN	Single-stranded DNA-binding protein_ mitochondrial OS=Homo sapiens GN=SSBP1 PE=1 SV=1	Regular	6188.9	0	17259.7	36	3	14	32.43	178116	178116	44181	Green	0.0721717
13737	P35998	PRS7_HUMAN	26S protease regulatory subunit 7 OS=Homo sapiens GN=PSMC2 PE=1 SV=3	Regular	5249.19	0	49033.1	76	10	37	36.49	288602	176687	95468	Green	0.0715926
7949	P48735	IDHP_HUMAN	Isocitrate dehydrogenase [NADP]_ mitochondrial OS=Homo sapiens GN=IDH2 PE=1 SV=2	Regular	1751.21	0	51365.6	82	12	36	28.54	271471	176623	79737	Green	0.0715667
13981	P31930	QCR1_HUMAN	Cytochrome b-c1 complex subunit 1_ mitochondrial OS=Homo sapiens GN=UQCRC1 PE=1 SV=3	Regular	1711.63	0	53330.2	54	9	43	33.75	219775	176556	77841	Green	0.0715396
12858	P30086	PEBP1_HUMAN	Phosphatidylethanolamine-binding protein 1 OS=Homo sapiens GN=PEBP1 PE=1 SV=3	Regular	4274.47	0	21170.9	37	3	13	25.13	176188	176188	40735	Green	0.0713904
16890	P26639	SYTC_HUMAN	Threonine--tRNA ligase_ cytoplasmic OS=Homo sapiens GN=TARS PE=1 SV=3	Regular	1424.89	0	84347.7	99	17	58	33.2	424428	175648	139451	Green	0.0711716
14971	P62857	RS28_HUMAN	40S ribosomal protein S28 OS=Homo sapiens GN=RPS28 PE=1 SV=1	Regular	3809.82	0	7898.07	13	2	6	40.58	88648	175461	24958	Green	0.0710959
7965	P05198	IF2A_HUMAN	Eukaryotic translation initiation factor 2 subunit 1 OS=Homo sapiens GN=EIF2S1 PE=1 SV=3	Regular	2124.39	0	36397.4	64	10	31	40.95	248624	174260	83563	Green	0.0706092
13602	Q13162	PRDX4_HUMAN	Peroxiredoxin-4 OS=Homo sapiens GN=PRDX4 PE=1 SV=1	Regular	2068.66	0	30768	28	4	20	17.34	295692	173918	71397	Green	0.0704707
144	P08195	4F2_HUMAN	4F2 cell-surface antigen heavy chain OS=Homo sapiens GN=SLC3A2 PE=1 SV=3	Regular	1212.2	0	68222.2	62	11	47	23.49	264908	173329	94320	Green	0.070232
2585	Q13740	CD166_HUMAN	CD166 antigen OS=Homo sapiens GN=ALCAM PE=1 SV=2	Regular	2650.34	0	65786.7	83	8	43	24.36	314990	172546	96536	Green	0.0699147
921	P09525	ANXA4_HUMAN	Annexin A4 OS=Homo sapiens GN=ANXA4 PE=1 SV=4	Regular	6548.2	0	36110.9	79	7	31	35.42	236922	172310	61219	Green	0.0698191
13401	P0CG39	POTEJ_HUMAN	POTE ankyrin domain family member J OS=Homo sapiens GN=POTEJ PE=3 SV=1	Regular	866.226	0	118816	56	8	97	8.77	330638	172043	307991	Green	0.069711
7642	Q14103	HNRPD_HUMAN	Heterogeneous nuclear ribonucleoprotein D0 OS=Homo sapiens GN=HNRNPD PE=1 SV=1	Regular	3833.32	0	38605.3	64	9	24	24.79	351742	171051	110527	Green	0.069309
9292	P05455	LA_HUMAN	Lupus La protein OS=Homo sapiens GN=SSB PE=1 SV=2	Regular	3302.48	0	47008.2	137	20	46	46.57	464184	170792	153108	Green	0.069204
15200	Q6PIS1	S23A3_HUMAN	Solute carrier family 23 member 3 OS=Homo sapiens GN=SLC23A3 PE=2 SV=2	Regular	205.058	0.62	65785.4	7	1	20	2.62	56841	170523	11556	Green	0.069095
16846	O43776	SYNC_HUMAN	Asparagine--tRNA ligase_ cytoplasmic OS=Homo sapiens GN=NARS PE=1 SV=1	Regular	1409.38	0	63798.4	68	14	45	30.66	245273	170510	49472	Green	0.0690897
12982	P35232	PHB_HUMAN	Prohibitin OS=Homo sapiens GN=PHB PE=1 SV=1	Regular	4119.44	0	29861.1	67	7	21	38.24	286540	170233	109345	Green	0.0689775
17114	Q9BUF5	TBB6_HUMAN	Tubulin beta-6 chain OS=Homo sapiens GN=TUBB6 PE=1 SV=1	Regular	8283.67	0	50313.5	181	18	30	47.31	1489238	169636	937037	Green	0.0687355
11118	P22392	NDKB_HUMAN	Nucleoside diphosphate kinase B OS=Homo sapiens GN=NME2 PE=1 SV=1	Regular	1179.88	0	17412.1	30	4	14	32.89	181665	168774	69943	Green	0.0683864
5221	Q15717	ELAV1_HUMAN	ELAV-like protein 1 OS=Homo sapiens GN=ELAVL1 PE=1 SV=2	Regular	2189.2	0	36263	46	7	22	32.21	191259	168263	61469	Green	0.0681793
3897	P52943	CRIP2_HUMAN	Cysteine-rich protein 2 OS=Homo sapiens GN=CRIP2 PE=1 SV=1	Regular	693.775	0	23291.1	11	1	10	9.13	55913	167739	26359	Green	0.067967
11164	P28331	NDUS1_HUMAN	NADH-ubiquinone oxidoreductase 75 kDa subunit_ mitochondrial OS=Homo sapiens GN=NDUFS1 PE=1 SV=3	Regular	222.633	0.43	80494.2	36	11	53	14.99	192049	165147	12689	Yellow	0.0669167
12825	Q9NR12	PDLI7_HUMAN	PDZ and LIM domain protein 7 OS=Homo sapiens GN=PDLIM7 PE=1 SV=1	Regular	2096.62	0	50928.3	93	12	29	48.58	337403	164354	163005	Green	0.0665954
14950	P62280	RS11_HUMAN	40S ribosomal protein S11 OS=Homo sapiens GN=RPS11 PE=1 SV=3	Regular	2980.05	0	18601.8	16	3	18	19.62	113283	164037	40470	Green	0.0664669
20226	Q15942	ZYX_HUMAN	Zyxin OS=Homo sapiens GN=ZYX PE=1 SV=1	Regular	2180.63	0	62475	63	7	28	20.45	194104	163950	76993	Green	0.0664317
13767	P28070	PSB4_HUMAN	Proteasome subunit beta type-4 OS=Homo sapiens GN=PSMB4 PE=1 SV=4	Regular	2805.9	0	29261.4	45	6	16	43.94	173812	163542	71047	Green	0.0662663
7704	Q92598	HS105_HUMAN	Heat shock protein 105 kDa OS=Homo sapiens GN=HSPH1 PE=1 SV=1	Regular	2923	0	97777.6	162	25	70	44.99	552837	163299	130331	Green	0.0661679
9516	P20700	LMNB1_HUMAN	Lamin-B1 OS=Homo sapiens GN=LMNB1 PE=1 SV=2	Regular	1630.85	0	66693.6	90	19	68	34.81	452360	163071	80417	Green	0.0660755
13756	P28066	PSA5_HUMAN	Proteasome subunit alpha type-5 OS=Homo sapiens GN=PSMA5 PE=1 SV=3	Regular	1570.82	0	26582.2	34	5	16	31.54	171147	162495	62052	Green	0.0658421
3392	Q9UJS0	CMC2_HUMAN	Calcium-binding mitochondrial carrier protein Aralar2 OS=Homo sapiens GN=SLC25A13 PE=1 SV=2	Regular	3170.53	0	74574.9	135	20	50	46.52	481023	162340	122274	Green	0.0657793
7983	Q04637	IF4G1_HUMAN	Eukaryotic translation initiation factor 4 gamma 1 OS=Homo sapiens GN=EIF4G1 PE=1 SV=4	Regular	864.063	0	176233	105	18	121	16.51	360950	162030	111471	Green	0.0656537
16470	Q13501	SQSTM_HUMAN	Sequestosome-1 OS=Homo sapiens GN=SQSTM1 PE=1 SV=1	Regular	1358.36	0	48485.6	51	8	28	38.18	243519	161894	70978	Green	0.0655986
14617	P62899	RL31_HUMAN	60S ribosomal protein L31 OS=Homo sapiens GN=RPL31 PE=1 SV=1	Regular	512.737	0	14462.9	20	3	11	18.4	89107	161601	22420	Green	0.0654799
9639	Q96AG4	LRC59_HUMAN	Leucine-rich repeat-containing protein 59 OS=Homo sapiens GN=LRRC59 PE=1 SV=1	Regular	2890.06	0	35329.7	47	6	27	33.22	240363	161555	75006	Green	0.0654612
4684	P09622	DLDH_HUMAN	Dihydrolipoyl dehydrogenase_ mitochondrial OS=Homo sapiens GN=DLD PE=1 SV=2	Regular	1450.76	0	54747.6	53	9	32	31.04	190001	161394	42709	Green	0.065396
10271	P31153	METK2_HUMAN	S-adenosylmethionine synthase isoform type-2 OS=Homo sapiens GN=MAT2A PE=1 SV=1	Regular	784.727	0	44002.9	24	5	33	23.04	162804	160844	58208	Green	0.0651731
13736	P62191	PRS4_HUMAN	26S protease regulatory subunit 4 OS=Homo sapiens GN=PSMC1 PE=1 SV=1	Regular	2771.47	0	49355.7	83	11	40	35.23	270451	160838	109655	Green	0.0651707
9501	Q12907	LMAN2_HUMAN	Vesicular integral-membrane protein VIP36 OS=Homo sapiens GN=LMAN2 PE=1 SV=1	Regular	979.745	0	40570.9	41	5	32	22.19	222445	160700	66738	Green	0.0651148
10812	Q14764	MVP_HUMAN	Major vault protein OS=Homo sapiens GN=MVP PE=1 SV=4	Regular	2750.82	0	99612.1	101	19	71	36.95	331731	160213	106706	Green	0.0649175
14595	P40429	RL13A_HUMAN	60S ribosomal protein L13a OS=Homo sapiens GN=RPL13A PE=1 SV=2	Regular	1715.31	0	23634.3	24	3	14	15.27	162058	160149	34102	Green	0.0648915
1385	Q6DD88	ATLA3_HUMAN	Atlastin-3 OS=Homo sapiens GN=ATL3 PE=1 SV=1	Regular	842.012	0	60998.3	72	9	48	25.88	228693	160042	100423	Green	0.0648482
13734	P17980	PRS6A_HUMAN	26S protease regulatory subunit 6A OS=Homo sapiens GN=PSMC3 PE=1 SV=3	Regular	4636.1	0	49488.8	93	11	41	44.19	337171	159790	121273	Green	0.0647461
7230	Q9Y2Q3	GSTK1_HUMAN	Glutathione S-transferase kappa 1 OS=Homo sapiens GN=GSTK1 PE=1 SV=3	Regular	2019.46	0	25611	35	4	19	22.57	178127	159768	33709	Green	0.0647371
12962	O00264	PGRC1_HUMAN	Membrane-associated progesterone receptor component 1 OS=Homo sapiens GN=PGRMC1 PE=1 SV=3	Regular	3835.56	0	21785.2	46	4	19	30.77	161550	159538	62206	Green	0.0646439
924	P20073	ANXA7_HUMAN	Annexin A7 OS=Homo sapiens GN=ANXA7 PE=1 SV=3	Regular	1696.78	0	53024.5	69	11	33	25.82	279217	158637	69833	Green	0.0642789
274	P61221	ABCE1_HUMAN	ATP-binding cassette sub-family E member 1 OS=Homo sapiens GN=ABCE1 PE=1 SV=1	Regular	1786.27	0	68283.9	51	7	43	19.53	207115	158337	39224	Green	0.0641573
9280	Q14847	LASP1_HUMAN	LIM and SH3 domain protein 1 OS=Homo sapiens GN=LASP1 PE=1 SV=2	Regular	1096.88	0	30116.4	23	3	23	16.09	158118	158118	22690	Green	0.0640686
4552	P60981	DEST_HUMAN	Destrin OS=Homo sapiens GN=DSTN PE=1 SV=3	Regular	2814.62	0	18962	43	8	19	50.91	181197	157928	59032	Green	0.0639916
3460	Q99439	CNN2_HUMAN	Calponin-2 OS=Homo sapiens GN=CNN2 PE=1 SV=4	Regular	5721.85	0	34096.3	53	6	20	36.25	190008	157175	64600	Green	0.0636865
7978	P38919	IF4A3_HUMAN	Eukaryotic initiation factor 4A-III OS=Homo sapiens GN=EIF4A3 PE=1 SV=4	Regular	3614.44	0	47156.3	64	12	48	43.8	484225	157107	231863	Green	0.0636589
1315	P16615	AT2A2_HUMAN	Sarcoplasmic/endoplasmic reticulum calcium ATPase 2 OS=Homo sapiens GN=ATP2A2 PE=1 SV=1	Regular	899.507	0	116411	95	18	73	20.25	455978	156446	81489	Green	0.0633912
6073	Q13630	FCL_HUMAN	GDP-L-fucose synthase OS=Homo sapiens GN=TSTA3 PE=1 SV=1	Regular	2693.97	0	36120.8	34	7	29	34.58	168690	156392	53107	Green	0.0633692
850	Q99873	ANM1_HUMAN	Protein arginine N-methyltransferase 1 OS=Homo sapiens GN=PRMT1 PE=1 SV=2	Regular	2061.51	0	42085.9	68	13	31	57.34	240918	156325	78173	Green	0.0633421
2144	Q86VP6	CAND1_HUMAN	Cullin-associated NEDD8-dissociated protein 1 OS=Homo sapiens GN=CAND1 PE=1 SV=2	Regular	1485.21	0	138087	110	22	98	30.16	490936	155233	89222	Green	0.0628996
3625	P53618	COPB_HUMAN	Coatomer subunit beta OS=Homo sapiens GN=COPB1 PE=1 SV=3	Regular	1365.44	0	108283	123	22	74	32.42	507900	155112	171498	Green	0.0628506
5205	P55884	EIF3B_HUMAN	Eukaryotic translation initiation factor 3 subunit B OS=Homo sapiens GN=EIF3B PE=1 SV=3	Regular	690.188	0	92880.9	81	15	54	28.99	295818	154985	98657	Green	0.0627991
14639	Q02878	RL6_HUMAN	60S ribosomal protein L6 OS=Homo sapiens GN=RPL6 PE=1 SV=3	Regular	825.364	0	32785	49	4	24	22.57	266018	154650	118382	Green	0.0626634
13024	P61457	PHS_HUMAN	Pterin-4-alpha-carbinolamine dehydratase OS=Homo sapiens GN=PCBD1 PE=1 SV=2	Regular	5924.35	0	12056.7	44	4	11	63.46	184979	154542	79555	Green	0.0626196
2988	P61604	CH10_HUMAN	10 kDa heat shock protein_ mitochondrial OS=Homo sapiens GN=HSPE1 PE=1 SV=2	Regular	2525.08	0	10931.7	28	4	12	33.33	209591	154522	62025	Green	0.0626115
16903	P23381	SYWC_HUMAN	Tryptophan--tRNA ligase_ cytoplasmic OS=Homo sapiens GN=WARS PE=1 SV=2	Regular	3097.28	0	53507.7	84	12	44	39.28	305163	154276	89032	Green	0.0625118
15091	Q9Y230	RUVB2_HUMAN	RuvB-like 2 OS=Homo sapiens GN=RUVBL2 PE=1 SV=3	Regular	1927.58	0	51327.8	81	10	43	33.05	332367	153960	89988	Green	0.0623838
1187	P59998	ARPC4_HUMAN	Actin-related protein 2/3 complex subunit 4 OS=Homo sapiens GN=ARPC4 PE=1 SV=3	Regular	3141.43	0	19781.1	34	4	15	32.14	162346	153569	50644	Green	0.0622253
7647	O43390	HNRPR_HUMAN	Heterogeneous nuclear ribonucleoprotein R OS=Homo sapiens GN=HNRNPR PE=1 SV=1	Regular	2547.04	0	71228.3	93	11	51	28.28	475473	151944	131861	Green	0.0615669
792	Q92688	AN32B_HUMAN	Acidic leucine-rich nuclear phosphoprotein 32 family member B OS=Homo sapiens GN=ANP32B PE=1 SV=1	Regular	8634.85	0	28958.8	37	5	14	20.32	273915	151924	83943	Green	0.0615587
16801	P49588	SYAC_HUMAN	Alanine--tRNA ligase_ cytoplasmic OS=Homo sapiens GN=AARS PE=1 SV=2	Regular	3554.33	0	107552	150	27	82	43.39	426621	150031	109342	Green	0.0607918
4011	P21291	CSRP1_HUMAN	Cysteine and glycine-rich protein 1 OS=Homo sapiens GN=CSRP1 PE=1 SV=3	Regular	3380.69	0	21422.8	55	7	15	50.78	259038	149980	90228	Green	0.0607711
4251	O43169	CYB5B_HUMAN	Cytochrome b5 type B OS=Homo sapiens GN=CYB5B PE=1 SV=2	Regular	2215.64	0	16446.2	23	2	12	36.3	99959	149938	52786	Green	0.0607543
4473	Q9NR30	DDX21_HUMAN	Nucleolar RNA helicase 2 OS=Homo sapiens GN=DDX21 PE=1 SV=5	Regular	685.029	0	87857.8	52	11	75	19.28	256405	149343	60649	Green	0.0605131
2691	P06493	CDK1_HUMAN	Cyclin-dependent kinase 1 OS=Homo sapiens GN=CDK1 PE=1 SV=3	Regular	1362.29	0	34152.5	54	8	29	30.98	277011	149095	97495	Green	0.0604125
8809	Q07666	KHDR1_HUMAN	KH domain-containing_ RNA-binding_ signal transduction-associated protein 1 OS=Homo sapiens GN=KHDRBS1 PE=1 SV=1	Regular	1330.82	0	48341.5	48	6	21	19.64	204025	148888	46140	Green	0.0603286
16223	P30626	SORCN_HUMAN	Sorcin OS=Homo sapiens GN=SRI PE=1 SV=1	Regular	3038.46	0	21961.6	32	4	19	30.3	149977	148704	32461	Green	0.0602541
11405	P40261	NNMT_HUMAN	Nicotinamide N-methyltransferase OS=Homo sapiens GN=NNMT PE=1 SV=1	Regular	4011.86	0	30030.3	69	6	24	43.94	188518	148005	77484	Green	0.0599708
6702	P06396	GELS_HUMAN	Gelsolin OS=Homo sapiens GN=GSN PE=1 SV=1	Regular	871.436	0	86096.8	44	8	51	13.81	195518	147551	59609	Green	0.0597869
18044	P62995	TRA2B_HUMAN	Transformer-2 protein homolog beta OS=Homo sapiens GN=TRA2B PE=1 SV=1	Regular	3840.93	0	33779.8	36	3	26	17.71	147489	147489	58570	Green	0.0597618
13963	P06737	PYGL_HUMAN	Glycogen phosphorylase_ liver form OS=Homo sapiens GN=PYGL PE=1 SV=4	Regular	1576.4	0	97548	134	27	76	40.26	455926	147187	136662	Green	0.0596394
1072	P84085	ARF5_HUMAN	ADP-ribosylation factor 5 OS=Homo sapiens GN=ARF5 PE=1 SV=2	Regular	13148.2	0	20643.8	68	8	15	57.22	472707	146366	202421	Green	0.0593068
13412	P62136	PP1A_HUMAN	Serine/threonine-protein phosphatase PP1-alpha catalytic subunit OS=Homo sapiens GN=PPP1CA PE=1 SV=1	Regular	12301.9	0	38253.5	123	12	24	45.45	604196	145731	198408	Green	0.0590493
14037	Q9H0U4	RAB1B_HUMAN	Ras-related protein Rab-1B OS=Homo sapiens GN=RAB1B PE=1 SV=1	Regular	14472.1	0	22342.3	85	7	18	53.73	393446	145230	133012	Green	0.0588463
916	P50995	ANX11_HUMAN	Annexin A11 OS=Homo sapiens GN=ANXA11 PE=1 SV=1	Regular	1254.56	0	54732	64	11	33	22.57	192076	144700	50378	Green	0.0586317
5206	Q99613	EIF3C_HUMAN	Eukaryotic translation initiation factor 3 subunit C OS=Homo sapiens GN=EIF3C PE=1 SV=1	Regular	786.847	0	106028	76	13	65	16.65	300177	144629	108452	Green	0.0586029
12954	P36871	PGM1_HUMAN	Phosphoglucomutase-1 OS=Homo sapiens GN=PGM1 PE=1 SV=3	Regular	1589.72	0	61734.4	71	12	46	30.96	231903	144218	59157	Green	0.0584364
17165	P23258	TBG1_HUMAN	Tubulin gamma-1 chain OS=Homo sapiens GN=TUBG1 PE=1 SV=2	Regular	179.823	0.99	51512.2	12	6	38	2	104223	143646	7745	Green	0.0582046
28	Q04917	1433F_HUMAN	14-3-3 protein eta OS=Homo sapiens GN=YWHAH PE=1 SV=4	Regular	8447.99	0	28389.9	92	11	27	47.97	489882	143644	343269	Green	0.0582038
8281	O00410	IPO5_HUMAN	Importin-5 OS=Homo sapiens GN=IPO5 PE=1 SV=4	Regular	1483.62	0	125113	131	24	78	35.55	339944	143502	80391	Green	0.0581462
1062	Q92747	ARC1A_HUMAN	Actin-related protein 2/3 complex subunit 1A OS=Homo sapiens GN=ARPC1A PE=1 SV=2	Regular	173.578	1.05	42139.6	17	6	29	10.81	237963	143207	28897	Green	0.0580267
15710	Q15393	SF3B3_HUMAN	Splicing factor 3B subunit 3 OS=Homo sapiens GN=SF3B3 PE=1 SV=4	Regular	934.034	0	136661	79	15	72	21.69	295976	142936	99366	Green	0.0579169
1177	P61160	ARP2_HUMAN	Actin-related protein 2 OS=Homo sapiens GN=ACTR2 PE=1 SV=1	Regular	662.181	0	45046	29	7	23	31.98	163485	142711	62183	Green	0.0578257
7991	P56537	IF6_HUMAN	Eukaryotic translation initiation factor 6 OS=Homo sapiens GN=EIF6 PE=1 SV=1	Regular	2627.49	0	27112.4	37	6	14	41.63	156248	141673	43112	Green	0.0574051
1574	P35613	BASI_HUMAN	Basigin OS=Homo sapiens GN=BSG PE=1 SV=2	Regular	806.227	0	42599.6	22	4	23	20	103104	141238	57636	Green	0.0572291
13967	P27708	PYR1_HUMAN	CAD protein OS=Homo sapiens GN=CAD PE=1 SV=3	Regular	410.532	0	245322	104	25	141	17.75	330067	140820	78182	Green	0.0570595
15665	O43175	SERA_HUMAN	D-3-phosphoglycerate dehydrogenase OS=Homo sapiens GN=PHGDH PE=1 SV=4	Regular	2055.05	0	57392	82	11	36	26.83	328807	140090	118546	Green	0.0567637
4268	O00622	CYR61_HUMAN	Protein CYR61 OS=Homo sapiens GN=CYR61 PE=1 SV=1	Regular	1873.57	0	44193.7	38	9	33	39.9	194497	139885	57330	Green	0.0566807
6481	P11413	G6PD_HUMAN	Glucose-6-phosphate 1-dehydrogenase OS=Homo sapiens GN=G6PD PE=1 SV=4	Regular	1145.98	0	59713.1	59	14	52	38.06	207040	139821	62879	Green	0.0566547
91	P30499	1C01_HUMAN	HLA class I histocompatibility antigen_ Cw-1 alpha chain OS=Homo sapiens GN=HLA-C PE=1 SV=1	Regular	1499.17	0	41421	32	8	23	23.22	159051	138734	35894	Green	0.0562143
5215	Q9Y262	EIF3L_HUMAN	Eukaryotic translation initiation factor 3 subunit L OS=Homo sapiens GN=EIF3L PE=1 SV=1	Regular	1481.59	0	66955.2	74	12	38	31.38	229936	137613	61200	Green	0.0557601
4099	P35222	CTNB1_HUMAN	Catenin beta-1 OS=Homo sapiens GN=CTNNB1 PE=1 SV=1	Regular	1847.07	0	86124.1	95	13	54	25.86	269242	137066	94661	Green	0.0555384
5465	P30040	ERP29_HUMAN	Endoplasmic reticulum resident protein 29 OS=Homo sapiens GN=ERP29 PE=1 SV=4	Regular	3345.92	0	29050.5	43	8	20	41	170737	136895	55365	Green	0.0554691
6400	P07954	FUMH_HUMAN	Fumarate hydratase_ mitochondrial OS=Homo sapiens GN=FH PE=1 SV=3	Regular	1925.28	0	54808.2	42	7	31	21.18	147760	136888	46652	Green	0.0554663
1879	Q7L1Q6	BZW1_HUMAN	Basic leucine zipper and W2 domain-containing protein 1 OS=Homo sapiens GN=BZW1 PE=1 SV=1	Regular	2560.33	0	48214.4	58	7	40	27.92	177786	136614	42660	Green	0.0553553
6392	Q92945	FUBP2_HUMAN	Far upstream element-binding protein 2 OS=Homo sapiens GN=KHSRP PE=1 SV=4	Regular	520.942	0	73400.6	60	9	48	13.78	187860	136606	68923	Green	0.055352
6595	Q9UBI6	GBG12_HUMAN	Guanine nucleotide-binding protein G(I)/G(S)/G(O) subunit gamma-12 OS=Homo sapiens GN=GNG12 PE=1 SV=3	Regular	5923.28	0	8120.29	21	2	6	25	90458	135687	40924	Green	0.0549797
13775	O00231	PSD11_HUMAN	26S proteasome non-ATPase regulatory subunit 11 OS=Homo sapiens GN=PSMD11 PE=1 SV=3	Regular	1567.24	0	47749	75	11	38	29.15	233144	135603	51625	Green	0.0549456
3982	P68400	CSK21_HUMAN	Casein kinase II subunit alpha OS=Homo sapiens GN=CSNK2A1 PE=1 SV=1	Regular	1450.89	0	45257.7	67	9	31	34.78	246087	135544	78316	Green	0.0549217
5500	Q9BSJ8	ESYT1_HUMAN	Extended synaptotagmin-1 OS=Homo sapiens GN=ESYT1 PE=1 SV=1	Regular	1302.7	0	123370	117	17	79	26.63	336635	135379	102371	Green	0.0548549
13797	Q99460	PSMD1_HUMAN	26S proteasome non-ATPase regulatory subunit 1 OS=Homo sapiens GN=PSMD1 PE=1 SV=2	Regular	1167.1	0	106863	88	12	75	22.88	247910	135147	62228	Green	0.0547608
12922	P17858	PFKAL_HUMAN	ATP-dependent 6-phosphofructokinase_ liver type OS=Homo sapiens GN=PFKL PE=1 SV=6	Regular	1303.26	0	85817	90	12	51	25.26	363933	135030	96179	Green	0.0547134
13735	P43686	PRS6B_HUMAN	26S protease regulatory subunit 6B OS=Homo sapiens GN=PSMC4 PE=1 SV=2	Regular	2215.62	0	47480.4	80	11	38	43.06	237561	134898	83870	Green	0.05466
13753	P25787	PSA2_HUMAN	Proteasome subunit alpha type-2 OS=Homo sapiens GN=PSMA2 PE=1 SV=2	Regular	3007.73	0	26012.7	33	3	15	23.08	134457	134457	42855	Green	0.0544813
16835	Q15046	SYK_HUMAN	Lysine--tRNA ligase OS=Homo sapiens GN=KARS PE=1 SV=3	Regular	870.176	0	68504.4	60	11	45	25.46	213172	134302	52902	Green	0.0544185
13738	P62195	PRS8_HUMAN	26S protease regulatory subunit 8 OS=Homo sapiens GN=PSMC5 PE=1 SV=1	Regular	4962.97	0	45797.2	65	9	33	34.73	225490	134257	63857	Green	0.0544002
993	P27695	APEX1_HUMAN	DNA-(apurinic or apyrimidinic site) lyase OS=Homo sapiens GN=APEX1 PE=1 SV=2	Regular	3076.85	0	35953.7	45	8	21	41.51	173330	133881	70568	Green	0.0542479
10137	P33993	MCM7_HUMAN	DNA replication licensing factor MCM7 OS=Homo sapiens GN=MCM7 PE=1 SV=4	Regular	834.394	0	81935.4	85	14	66	23.92	281696	133530	68796	Green	0.0541056
14974	P62861	RS30_HUMAN	40S ribosomal protein S30 OS=Homo sapiens GN=FAU PE=1 SV=1	Regular	791.526	0	6647.87	7	1	3	16.95	44229	132687	10820	Green	0.0537641
3627	Q9Y678	COPG1_HUMAN	Coatomer subunit gamma-1 OS=Homo sapiens GN=COPG1 PE=1 SV=1	Regular	1888.42	0	99030.1	137	20	72	36.61	426111	131950	110704	Green	0.0534654
14272	P18754	RCC1_HUMAN	Regulator of chromosome condensation OS=Homo sapiens GN=RCC1 PE=1 SV=1	Regular	2404.64	0	45425.3	67	9	26	44.18	191758	131676	62031	Green	0.0533544
18689	Q16851	UGPA_HUMAN	UTP--glucose-1-phosphate uridylyltransferase OS=Homo sapiens GN=UGP2 PE=1 SV=5	Regular	1532.59	0	57111.4	52	9	42	22.83	252252	131454	64677	Green	0.0532645
10813	P20591	MX1_HUMAN	Interferon-induced GTP-binding protein Mx1 OS=Homo sapiens GN=MX1 PE=1 SV=4	Regular	332.34	0.08	75919.6	34	11	52	18.73	202235	131258	57259	Green	0.053185
6720	Q06210	GFPT1_HUMAN	Glutamine--fructose-6-phosphate aminotransferase [isomerizing] 1 OS=Homo sapiens GN=GFPT1 PE=1 SV=3	Regular	2358.6	0	79605	77	14	62	36.48	244329	130756	67838	Green	0.0529816
1003	Q9HDC9	APMAP_HUMAN	Adipocyte plasma membrane-associated protein OS=Homo sapiens GN=APMAP PE=1 SV=2	Regular	198.896	0.68	46651.5	18	5	34	10.58	135117	130340	38895	Yellow	0.0528131
4519	P35659	DEK_HUMAN	Protein DEK OS=Homo sapiens GN=DEK PE=1 SV=1	Regular	404.533	0	42959.5	22	5	48	10.93	135897	129549	21623	Green	0.0524926
3623	P53621	COPA_HUMAN	Coatomer subunit alpha OS=Homo sapiens GN=COPA PE=1 SV=2	Regular	968.582	0	139886	132	26	101	32.35	392801	129131	114439	Green	0.0523232
14169	Q15907	RB11B_HUMAN	Ras-related protein Rab-11B OS=Homo sapiens GN=RAB11B PE=1 SV=4	Regular	5489.21	0	24602.6	54	7	18	37.16	169213	129066	46469	Green	0.0522969
13982	P22695	QCR2_HUMAN	Cytochrome b-c1 complex subunit 2_ mitochondrial OS=Homo sapiens GN=UQCRC2 PE=1 SV=3	Regular	1607.97	0	48614.2	55	8	27	27.37	188471	128975	58842	Green	0.05226
11993	P36957	ODO2_HUMAN	Dihydrolipoyllysine-residue succinyltransferase component of 2-oxoglutarate dehydrogenase complex_ mitochondrial OS=Homo sapiens GN=DLST PE=1 SV=4	Regular	318.915	0.08	49097.6	26	5	34	9.49	134322	128924	25089	Green	0.0522393
2642	P60033	CD81_HUMAN	CD81 antigen OS=Homo sapiens GN=CD81 PE=1 SV=1	Regular	282.668	0.23	26493.8	6	1	10	8.47	42733	128199	10230	Green	0.0519456
13916	Q9UHX1	PUF60_HUMAN	Poly(U)-binding-splicing factor PUF60 OS=Homo sapiens GN=PUF60 PE=1 SV=1	Regular	1974.8	0	60046.7	51	9	31	28.98	204319	127862	53664	Green	0.051809
7407	Q99714	HCD2_HUMAN	3-hydroxyacyl-CoA dehydrogenase type-2 OS=Homo sapiens GN=HSD17B10 PE=1 SV=3	Regular	2221.02	0	27151.2	47	7	17	54.41	153177	126866	50921	Green	0.0514054
7640	Q1KMD3	HNRL2_HUMAN	Heterogeneous nuclear ribonucleoprotein U-like protein 2 OS=Homo sapiens GN=HNRNPUL2 PE=1 SV=1	Regular	1241	0	85675.1	65	11	58	22.62	207048	126866	62008	Green	0.0514054
7313	Q96KK5	H2A1H_HUMAN	Histone H2A type 1-H OS=Homo sapiens GN=HIST1H2AH PE=1 SV=3	Regular	12919.2	0	13906.3	28	2	7	20.31	84498	126747	21383	Green	0.0513572
16830	P12081	SYHC_HUMAN	Histidine--tRNA ligase_ cytoplasmic OS=Homo sapiens GN=HARS PE=1 SV=2	Regular	1686.12	0	57980.9	81	14	42	31.63	267112	126261	76599	Green	0.0511604
5208	P60228	EIF3E_HUMAN	Eukaryotic translation initiation factor 3 subunit E OS=Homo sapiens GN=EIF3E PE=1 SV=1	Regular	3534.85	0	52620.1	90	16	42	51.69	246813	126194	65404	Green	0.0511331
14960	P39019	RS19_HUMAN	40S ribosomal protein S19 OS=Homo sapiens GN=RPS19 PE=1 SV=2	Regular	1592.02	0	16060.5	19	2	17	10.34	84127	126190	34966	Green	0.0511317
12316	Q9Y3B8	ORN_HUMAN	Oligoribonuclease_ mitochondrial OS=Homo sapiens GN=REXO2 PE=1 SV=3	Regular	5248.18	0	27060.9	37	7	22	35.86	143495	125366	39835	Green	0.0507976
2135	P17655	CAN2_HUMAN	Calpain-2 catalytic subunit OS=Homo sapiens GN=CAPN2 PE=1 SV=6	Regular	1902.78	0	80850.9	107	19	51	43.43	291696	125007	120090	Green	0.0506522
13807	P61289	PSME3_HUMAN	Proteasome activator complex subunit 3 OS=Homo sapiens GN=PSME3 PE=1 SV=1	Regular	728.29	0	29620.2	38	7	20	35.43	167922	124852	38716	Green	0.0505894
3667	P00403	COX2_HUMAN	Cytochrome c oxidase subunit 2 OS=Homo sapiens GN=MT-CO2 PE=1 SV=1	Regular	1164.83	0	25736.2	26	3	11	15.86	133277	124784	45343	Green	0.0505618
3337	Q9Y696	CLIC4_HUMAN	Chloride intracellular channel protein 4 OS=Homo sapiens GN=CLIC4 PE=1 SV=4	Regular	1433.42	0	29000.3	52	4	26	31.23	188173	124665	90768	Green	0.0505136
370	P53396	ACLY_HUMAN	ATP-citrate synthase OS=Homo sapiens GN=ACLY PE=1 SV=3	Regular	1275.08	0	121752	131	24	92	26.98	410618	124628	111640	Green	0.0504986
15709	Q13435	SF3B2_HUMAN	Splicing factor 3B subunit 2 OS=Homo sapiens GN=SF3B2 PE=1 SV=2	Regular	761.023	0	100342	63	12	69	19.89	185347	124320	76205	Green	0.0503738
18612	P45974	UBP5_HUMAN	Ubiquitin carboxyl-terminal hydrolase 5 OS=Homo sapiens GN=USP5 PE=1 SV=2	Regular	1955.47	0	96698.9	104	13	62	31.35	253694	124231	99889	Green	0.0503377
13240	O60664	PLIN3_HUMAN	Perilipin-3 OS=Homo sapiens GN=PLIN3 PE=1 SV=3	Regular	1385.12	0	47246.1	48	9	37	30.65	155357	124085	36877	Green	0.0502786
5209	O00303	EIF3F_HUMAN	Eukaryotic translation initiation factor 3 subunit F OS=Homo sapiens GN=EIF3F PE=1 SV=1	Regular	1721.33	0	37678	44	4	19	17.65	138592	123624	29494	Green	0.0500918
436	P61163	ACTZ_HUMAN	Alpha-centractin OS=Homo sapiens GN=ACTR1A PE=1 SV=1	Regular	858.498	0	42727.9	44	9	31	41.22	165429	123617	71644	Green	0.050089
3626	P48444	COPD_HUMAN	Coatomer subunit delta OS=Homo sapiens GN=ARCN1 PE=1 SV=1	Regular	521.822	0	57666.7	45	10	40	21.92	210609	123361	35668	Green	0.0499852
8548	P35527	K1C9_HUMAN	Keratin_ type I cytoskeletal 9 OS=Homo sapiens GN=KRT9 PE=1 SV=3	Contaminant	342.838	0.08	62292.5	39	8	40	14.29	163676	123351	90735	Green	0.0499812
7510	B2RPK0	HGB1A_HUMAN	Putative high mobility group protein B1-like 1 OS=Homo sapiens GN=HMGB1P1 PE=5 SV=1	Regular	621.431	0	24409.1	23	4	17	5.69	70825	123027	14525	Green	0.0498499
10134	P33991	MCM4_HUMAN	DNA replication licensing factor MCM4 OS=Homo sapiens GN=MCM4 PE=1 SV=5	Regular	1472.26	0	97128.4	87	14	69	26.88	292099	122463	69591	Green	0.0496214
14039	Q9UL25	RAB21_HUMAN	Ras-related protein Rab-21 OS=Homo sapiens GN=RAB21 PE=1 SV=3	Regular	2592.73	0	24746.8	20	4	21	21.33	129780	122291	8940	Green	0.0495517
4471	Q92499	DDX1_HUMAN	ATP-dependent RNA helicase DDX1 OS=Homo sapiens GN=DDX1 PE=1 SV=2	Regular	1530.31	0	83401.7	101	18	63	43.24	244007	121724	98006	Green	0.0493219
321	P49748	ACADV_HUMAN	Very long-chain specific acyl-CoA dehydrogenase_ mitochondrial OS=Homo sapiens GN=ACADVL PE=1 SV=1	Regular	1304.93	0	70789.5	88	15	51	34.96	302753	121600	81521	Green	0.0492717
2789	Q03701	CEBPZ_HUMAN	CCAAT/enhancer-binding protein zeta OS=Homo sapiens GN=CEBPZ PE=1 SV=3	Regular	106.436	3.85	121601	21	8	81	6.64	134105	121544	21804	Yellow	0.049249
4098	O60716	CTND1_HUMAN	Catenin delta-1 OS=Homo sapiens GN=CTNND1 PE=1 SV=1	Regular	1169.18	0	108740	84	14	83	28.41	228506	121410	69614	Green	0.0491947
11399	P30419	NMT1_HUMAN	Glycylpeptide N-tetradecanoyltransferase 1 OS=Homo sapiens GN=NMT1 PE=1 SV=2	Regular	1844.38	0	57148.5	56	10	31	21.17	227980	120946	49598	Green	0.0490067
2225	P52907	CAZA1_HUMAN	F-actin-capping protein subunit alpha-1 OS=Homo sapiens GN=CAPZA1 PE=1 SV=3	Regular	1268.69	0	33093.9	39	6	21	35.66	209018	120810	59587	Green	0.0489517
5371	P16422	EPCAM_HUMAN	Epithelial cell adhesion molecule OS=Homo sapiens GN=EPCAM PE=1 SV=2	Regular	1771.75	0	35616.7	37	5	27	27.39	124276	120590	46917	Green	0.0488624
12345	Q9NRP0	OSTC_HUMAN	Oligosaccharyltransferase complex subunit OSTC OS=Homo sapiens GN=OSTC PE=1 SV=1	Regular	892.125	0	16943.4	10	2	7	14.09	42047	120564	9271	Green	0.0488519
7679	P00492	HPRT_HUMAN	Hypoxanthine-guanine phosphoribosyltransferase OS=Homo sapiens GN=HPRT1 PE=1 SV=2	Regular	2373.65	0	24807.5	41	8	18	47.71	179131	120560	35936	Green	0.0488503
18397	Q12792	TWF1_HUMAN	Twinfilin-1 OS=Homo sapiens GN=TWF1 PE=1 SV=3	Regular	2502.1	0	40453.8	51	9	38	38.29	158463	120489	52901	Green	0.0488214
14032	Q9NP72	RAB18_HUMAN	Ras-related protein Rab-18 OS=Homo sapiens GN=RAB18 PE=1 SV=1	Regular	2372.93	0	23262.2	51	6	18	42.72	151373	120078	42527	Green	0.048655
17976	O43399	TPD54_HUMAN	Tumor protein D54 OS=Homo sapiens GN=TPD52L2 PE=1 SV=2	Regular	2079.19	0	22294.8	43	7	17	57.77	210417	119869	92963	Green	0.0485703
4594	Q15392	DHC24_HUMAN	Delta(24)-sterol reductase OS=Homo sapiens GN=DHCR24 PE=1 SV=2	Regular	678.013	0	60842.7	35	7	30	13.95	135136	119725	29919	Green	0.0485119
3481	Q9Y2B0	CNPY2_HUMAN	Protein canopy homolog 2 OS=Homo sapiens GN=CNPY2 PE=1 SV=1	Regular	3844.52	0	20994.4	65	6	18	45.6	198528	119696	65177	Green	0.0485002
11958	P04181	OAT_HUMAN	Ornithine aminotransferase_ mitochondrial OS=Homo sapiens GN=OAT PE=1 SV=1	Regular	2183.78	0	48877.1	61	8	30	32.12	158451	119309	33511	Green	0.0483434
8177	P52292	IMA1_HUMAN	Importin subunit alpha-1 OS=Homo sapiens GN=KPNA2 PE=1 SV=1	Regular	1374.24	0	58204.2	67	9	36	32.51	217548	119125	64145	Green	0.0482688
10846	P35580	MYH10_HUMAN	Myosin-10 OS=Homo sapiens GN=MYH10 PE=1 SV=3	Regular	1760.76	0	229969	247	45	164	30.82	1129960	119029	434136	Green	0.0482299
7457	Q9NRV9	HEBP1_HUMAN	Heme-binding protein 1 OS=Homo sapiens GN=HEBP1 PE=1 SV=1	Regular	758.811	0	21211.2	21	3	18	21.69	82003	118768	37528	Green	0.0481244
2202	P07858	CATB_HUMAN	Cathepsin B OS=Homo sapiens GN=CTSB PE=1 SV=3	Regular	1279.42	0	38791.1	38	5	29	17.99	122722	118129	52849	Green	0.0478652
10565	Q00325	MPCP_HUMAN	Phosphate carrier protein_ mitochondrial OS=Homo sapiens GN=SLC25A3 PE=1 SV=2	Regular	1650.81	0	40551.2	39	5	28	19.89	129163	118010	32368	Green	0.047817
16822	P07814	SYEP_HUMAN	Bifunctional glutamate/proline--tRNA ligase OS=Homo sapiens GN=EPRS PE=1 SV=5	Regular	691.133	0	172188	136	27	128	30.22	377594	117794	124342	Green	0.0477295
11015	P49321	NASP_HUMAN	Nuclear autoantigenic sperm protein OS=Homo sapiens GN=NASP PE=1 SV=2	Regular	685.78	0	85523	77	16	78	34.52	206880	117389	76954	Green	0.0475654
15708	O75533	SF3B1_HUMAN	Splicing factor 3B subunit 1 OS=Homo sapiens GN=SF3B1 PE=1 SV=3	Regular	1108.53	0	146572	91	14	94	16.95	273845	117223	101449	Green	0.0474981
9495	P09960	LKHA4_HUMAN	Leukotriene A-4 hydrolase OS=Homo sapiens GN=LTA4H PE=1 SV=2	Regular	1299.81	0	69912.7	107	14	54	30.93	307379	117087	79798	Green	0.047443
13777	Q9UNM6	PSD13_HUMAN	26S proteasome non-ATPase regulatory subunit 13 OS=Homo sapiens GN=PSMD13 PE=1 SV=2	Regular	1380.28	0	43230.7	54	9	33	36.17	213578	116774	56651	Green	0.0473162
3440	Q96KP4	CNDP2_HUMAN	Cytosolic non-specific dipeptidase OS=Homo sapiens GN=CNDP2 PE=1 SV=2	Regular	1394.66	0	53220.7	64	14	44	44	191919	116621	70342	Green	0.0472542
206	Q15758	AAAT_HUMAN	Neutral amino acid transporter B(0) OS=Homo sapiens GN=SLC1A5 PE=1 SV=2	Regular	948.626	0	57054.6	28	6	27	21.07	129901	116256	47148	Green	0.0471063
14273	Q9P258	RCC2_HUMAN	Protein RCC2 OS=Homo sapiens GN=RCC2 PE=1 SV=2	Regular	847.523	0	56826	36	7	44	18.2	132486	116221	51239	Green	0.0470921
11551	P15559	NQO1_HUMAN	NAD(P)H dehydrogenase [quinone] 1 OS=Homo sapiens GN=NQO1 PE=1 SV=1	Regular	458.445	0	30924.7	10	3	24	14.6	46748	115797	14743	Green	0.0469203
16307	P35237	SPB6_HUMAN	Serpin B6 OS=Homo sapiens GN=SERPINB6 PE=1 SV=3	Regular	1039.64	0	42964.2	64	12	27	45.21	449758	115360	183772	Green	0.0467433
7357	Q58FF8	H90B2_HUMAN	Putative heat shock protein HSP 90-beta 2 OS=Homo sapiens GN=HSP90AB2P PE=1 SV=2	Regular	3455.42	0	44520.1	60	10	44	31.76	949954	115334	610347	Green	0.0467328
10132	P49736	MCM2_HUMAN	DNA replication licensing factor MCM2 OS=Homo sapiens GN=MCM2 PE=1 SV=4	Regular	849.643	0	102581	93	15	76	20.13	257869	115111	89804	Green	0.0466424
5086	P30084	ECHM_HUMAN	Enoyl-CoA hydratase_ mitochondrial OS=Homo sapiens GN=ECHS1 PE=1 SV=4	Regular	2794.12	0	31843.7	48	6	26	31.03	143298	115089	41367	Green	0.0466335
16315	Q15005	SPCS2_HUMAN	Signal peptidase complex subunit 2 OS=Homo sapiens GN=SPCS2 PE=1 SV=3	Regular	350.495	0	25288	25	5	20	19.03	66269	115053	31555	Green	0.0466189
14957	P0CW22	RS17L_HUMAN	40S ribosomal protein S17-like OS=Homo sapiens GN=RPS17L PE=1 SV=1	Regular	5306.16	0	15607.2	41	3	12	35.56	114423	114423	41771	Green	0.0463636
4451	Q16531	DDB1_HUMAN	DNA damage-binding protein 1 OS=Homo sapiens GN=DDB1 PE=1 SV=1	Regular	340.753	0.08	128223	83	13	84	17.02	253479	114268	104452	Green	0.0463008
10097	Q96N66	MBOA7_HUMAN	Lysophospholipid acyltransferase 7 OS=Homo sapiens GN=MBOAT7 PE=1 SV=2	Regular	538.796	0	53449.4	28	4	29	12.5	322970	114255	121987	Green	0.0462955
5207	O15371	EIF3D_HUMAN	Eukaryotic translation initiation factor 3 subunit D OS=Homo sapiens GN=EIF3D PE=1 SV=1	Regular	946.485	0	64600.2	65	11	32	29.01	260285	113445	121264	Green	0.0459673
6098	Q96AC1	FERM2_HUMAN	Fermitin family homolog 2 OS=Homo sapiens GN=FERMT2 PE=1 SV=1	Regular	1512.38	0	78488	59	11	50	29.12	151205	113358	57606	Green	0.0459321
4901	Q16643	DREB_HUMAN	Drebrin OS=Homo sapiens GN=DBN1 PE=1 SV=4	Regular	700.057	0	71885.6	35	6	45	20.34	164723	112832	32097	Green	0.0457189
14526	P08134	RHOC_HUMAN	Rho-related GTP-binding protein RhoC OS=Homo sapiens GN=RHOC PE=1 SV=1	Regular	4650.5	0	22348.6	52	7	15	57.51	285484	112790	57153	Green	0.0457017
7922	P20810	ICAL_HUMAN	Calpastatin OS=Homo sapiens GN=CAST PE=1 SV=4	Regular	887.035	0	76972.1	65	12	75	28.11	191020	112766	67063	Green	0.0456922
7376	Q13442	HAP28_HUMAN	28 kDa heat- and acid-stable phosphoprotein OS=Homo sapiens GN=PDAP1 PE=1 SV=1	Regular	574.68	0	20630	16	3	19	16.57	63651	112371	20202	Green	0.0455321
13766	P49720	PSB3_HUMAN	Proteasome subunit beta type-3 OS=Homo sapiens GN=PSMB3 PE=1 SV=2	Regular	1533.47	0	23234.1	37	5	14	34.15	126285	112039	20850	Green	0.0453976
3793	Q16630	CPSF6_HUMAN	Cleavage and polyadenylation specificity factor subunit 6 OS=Homo sapiens GN=CPSF6 PE=1 SV=2	Regular	479.612	0	59381	26	5	52	9.62	112333	111568	24320	Green	0.045207
771	P28838	AMPL_HUMAN	Cytosol aminopeptidase OS=Homo sapiens GN=LAP3 PE=1 SV=3	Regular	703.652	0	56565.6	35	10	44	18.69	182171	110677	50775	Green	0.0448457
6882	P34897	GLYM_HUMAN	Serine hydroxymethyltransferase_ mitochondrial OS=Homo sapiens GN=SHMT2 PE=1 SV=3	Regular	1440.45	0	56449.3	64	10	42	24.4	201680	110301	54861	Green	0.0446934
7851	P19367	HXK1_HUMAN	Hexokinase-1 OS=Homo sapiens GN=HK1 PE=1 SV=3	Regular	625.038	0	103627	68	13	73	16.58	214721	110177	61706	Green	0.0446431
13808	Q06323	PSME1_HUMAN	Proteasome activator complex subunit 1 OS=Homo sapiens GN=PSME1 PE=1 SV=1	Regular	1578.43	0	28894.2	42	6	26	32.93	179109	110033	46036	Green	0.0445848
14813	Q15287	RNPS1_HUMAN	RNA-binding protein with serine-rich domain 1 OS=Homo sapiens GN=RNPS1 PE=1 SV=1	Regular	258.06	0.45	34208.3	17	2	23	8.85	73321	109982	11174	Green	0.0445639
11621	Q9UNZ2	NSF1C_HUMAN	NSFL1 cofactor p47 OS=Homo sapiens GN=NSFL1C PE=1 SV=2	Regular	1549.63	0	40572.9	43	8	33	38.65	147156	109796	53663	Green	0.0444888
1443	Q9UBB4	ATX10_HUMAN	Ataxin-10 OS=Homo sapiens GN=ATXN10 PE=1 SV=1	Regular	1007.96	0	54230.2	56	11	42	36	180882	109386	52829	Green	0.0443226
4638	O60610	DIAP1_HUMAN	Protein diaphanous homolog 1 OS=Homo sapiens GN=DIAPH1 PE=1 SV=2	Regular	1144.87	0	142032	125	21	99	23.9	291137	109230	65342	Green	0.0442594
14027	P61026	RAB10_HUMAN	Ras-related protein Rab-10 OS=Homo sapiens GN=RAB10 PE=1 SV=1	Regular	2038.03	0	22769.1	30	6	18	26.5	143451	109210	50912	Green	0.0442513
7433	P51858	HDGF_HUMAN	Hepatoma-derived growth factor OS=Homo sapiens GN=HDGF PE=1 SV=1	Regular	536.061	0	26902.4	34	7	30	37.08	198964	109163	71729	Green	0.0442323
13664	Q9UMS4	PRP19_HUMAN	Pre-mRNA-processing factor 19 OS=Homo sapiens GN=PRPF19 PE=1 SV=1	Regular	960.866	0	55637.1	36	7	29	36.51	146540	109036	36108	Green	0.0441808
3783	P04632	CPNS1_HUMAN	Calpain small subunit 1 OS=Homo sapiens GN=CAPNS1 PE=1 SV=1	Regular	1766.74	0	28486.9	38	4	16	32.46	120564	108989	45396	Green	0.0441618
15067	P09234	RU1C_HUMAN	U1 small nuclear ribonucleoprotein C OS=Homo sapiens GN=SNRPC PE=1 SV=1	Regular	777.406	0	17564.9	19	3	7	24.53	74539	108867	35739	Green	0.0441123
1415	P56134	ATPK_HUMAN	ATP synthase subunit f_ mitochondrial OS=Homo sapiens GN=ATP5J2 PE=1 SV=3	Regular	2246.81	0	11031.9	13	3	7	29.79	75562	108522	19145	Green	0.0439725
19192	O14980	XPO1_HUMAN	Exportin-1 OS=Homo sapiens GN=XPO1 PE=1 SV=1	Regular	1120.53	0	124527	125	19	87	32.77	362631	108209	117225	Green	0.0438457
13752	P25786	PSA1_HUMAN	Proteasome subunit alpha type-1 OS=Homo sapiens GN=PSMA1 PE=1 SV=1	Regular	2330.67	0	29840.8	36	4	25	21.29	113236	108122	38424	Green	0.0438105
14984	P46781	RS9_HUMAN	40S ribosomal protein S9 OS=Homo sapiens GN=RPS9 PE=1 SV=3	Regular	2347.59	0	22648.5	31	6	17	29.9	120718	107919	31095	Green	0.0437282
12458	P54886	P5CS_HUMAN	Delta-1-pyrroline-5-carboxylate synthase OS=Homo sapiens GN=ALDH18A1 PE=1 SV=2	Regular	1648.72	0	88043.8	114	18	62	41.89	267442	107683	74491	Green	0.0436326
14567	P13489	RINI_HUMAN	Ribonuclease inhibitor OS=Homo sapiens GN=RNH1 PE=1 SV=2	Regular	2015.31	0	51798.4	75	13	38	54.45	202356	107616	57036	Green	0.0436054
16701	Q9Y3F4	STRAP_HUMAN	Serine-threonine kinase receptor-associated protein OS=Homo sapiens GN=STRAP PE=1 SV=1	Regular	803.897	0	38780.5	41	7	27	32.57	152199	107505	37850	Green	0.0435605
5216	Q7L2H7	EIF3M_HUMAN	Eukaryotic translation initiation factor 3 subunit M OS=Homo sapiens GN=EIF3M PE=1 SV=1	Regular	3771.34	0	42959.2	78	11	31	33.96	227003	107144	53136	Green	0.0434142
14967	P62854	RS26_HUMAN	40S ribosomal protein S26 OS=Homo sapiens GN=RPS26 PE=1 SV=3	Regular	2002.14	0	13300.6	24	2	6	23.48	71314	106971	13243	Green	0.0433441
10016	P27816	MAP4_HUMAN	Microtubule-associated protein 4 OS=Homo sapiens GN=MAP4 PE=1 SV=3	Regular	525.449	0	121518	59	12	133	18.4	171225	106970	71268	Green	0.0433437
7985	Q15056	IF4H_HUMAN	Eukaryotic translation initiation factor 4H OS=Homo sapiens GN=EIF4H PE=1 SV=5	Regular	4638.06	0	27442.1	54	6	32	39.52	131524	106628	63660	Green	0.0432051
1186	O15145	ARPC3_HUMAN	Actin-related protein 2/3 complex subunit 3 OS=Homo sapiens GN=ARPC3 PE=1 SV=3	Regular	1228.42	0	20774.8	26	4	17	20.79	99502	106598	23606	Green	0.0431927
15452	Q15436	SC23A_HUMAN	Protein transport protein Sec23A OS=Homo sapiens GN=SEC23A PE=1 SV=2	Regular	895.931	0	87073.4	63	13	54	29.15	187810	106362	35556	Green	0.0430974
11115	P15531	NDKA_HUMAN	Nucleoside diphosphate kinase A OS=Homo sapiens GN=NME1 PE=1 SV=1	Regular	1673.52	0	17319.8	31	5	15	45.39	121604	106357	44532	Green	0.0430952
12768	Q8WUM4	PDC6I_HUMAN	Programmed cell death 6-interacting protein OS=Homo sapiens GN=PDCD6IP PE=1 SV=1	Regular	706.5	0	96650.6	69	12	83	23.96	183749	106342	50046	Green	0.0430892
4501	P26196	DDX6_HUMAN	Probable ATP-dependent RNA helicase DDX6 OS=Homo sapiens GN=DDX6 PE=1 SV=2	Regular	948.896	0	54816.1	42	9	37	28.78	158751	105907	59255	Green	0.042913
15048	Q9Y3I0	RTCB_HUMAN	tRNA-splicing ligase RtcB homolog OS=Homo sapiens GN=RTCB PE=1 SV=1	Regular	779.91	0	55723.7	48	11	38	37.03	154005	105819	29790	Green	0.0428773
10133	P25205	MCM3_HUMAN	DNA replication licensing factor MCM3 OS=Homo sapiens GN=MCM3 PE=1 SV=3	Regular	1630.22	0	91608.3	134	24	78	38.61	282548	105561	84896	Green	0.0427728
8772	P30085	KCY_HUMAN	UMP-CMP kinase OS=Homo sapiens GN=CMPK1 PE=1 SV=3	Regular	2646.43	0	22450.5	38	5	16	27.04	111892	104941	25522	Green	0.0425215
7348	P68431	H31_HUMAN	Histone H3.1 OS=Homo sapiens GN=HIST1H3A PE=1 SV=2	Regular	4942.9	0	15518.2	24	2	12	31.62	37476	104421	11708	Green	0.0423108
14029	P61106	RAB14_HUMAN	Ras-related protein Rab-14 OS=Homo sapiens GN=RAB14 PE=1 SV=4	Regular	1449.58	0	24125.1	26	4	21	31.63	110469	103975	25000	Green	0.0421301
18060	Q12931	TRAP1_HUMAN	Heat shock protein 75 kDa_ mitochondrial OS=Homo sapiens GN=TRAP1 PE=1 SV=3	Regular	1414.51	0	80395.3	85	14	68	34.94	200490	103557	68161	Green	0.0419607
13416	Q12972	PP1R8_HUMAN	Nuclear inhibitor of protein phosphatase 1 OS=Homo sapiens GN=PPP1R8 PE=1 SV=2	Regular	728.3	0	38649.9	17	5	22	21.08	105965	103518	27095	Green	0.0419449
17761	P49755	TMEDA_HUMAN	Transmembrane emp24 domain-containing protein 10 OS=Homo sapiens GN=TMED10 PE=1 SV=2	Regular	3369.23	0	25147.1	35	4	24	22.37	199920	103281	89429	Green	0.0418489
4996	O00148	DX39A_HUMAN	ATP-dependent RNA helicase DDX39A OS=Homo sapiens GN=DDX39A PE=1 SV=2	Regular	2907.29	0	49642.9	64	9	37	39.34	436482	102921	136935	Green	0.0417029
15672	Q9Y617	SERC_HUMAN	Phosphoserine aminotransferase OS=Homo sapiens GN=PSAT1 PE=1 SV=2	Regular	907.726	0	40821.9	37	7	29	27.03	144042	102634	42868	Green	0.0415868
13481	O15355	PPM1G_HUMAN	Protein phosphatase 1G OS=Homo sapiens GN=PPM1G PE=1 SV=1	Regular	856.567	0	59956.1	45	7	36	19.41	180189	102439	98175	Green	0.0415077
12015	Q9NTK5	OLA1_HUMAN	Obg-like ATPase 1 OS=Homo sapiens GN=OLA1 PE=1 SV=2	Regular	1860.21	0	44971.7	67	10	34	34.09	179029	102288	50485	Green	0.0414466
2134	P07384	CAN1_HUMAN	Calpain-1 catalytic subunit OS=Homo sapiens GN=CAPN1 PE=1 SV=1	Regular	1180.06	0	82517.5	77	13	62	26.33	227696	102281	50582	Green	0.0414437
16699	Q7RTN6	STRAA_HUMAN	STE20-related kinase adapter protein alpha OS=Homo sapiens GN=STRADA PE=1 SV=1	Regular	153.615	1.56	48711.3	20	7	30	30.16	130125	102024	14640	Yellow	0.0413396
14955	P62841	RS15_HUMAN	40S ribosomal protein S15 OS=Homo sapiens GN=RPS15 PE=1 SV=2	Regular	3371.2	0	17040.2	24	2	10	28.28	67968	101952	20899	Green	0.0413104
16905	P54577	SYYC_HUMAN	Tyrosine--tRNA ligase_ cytoplasmic OS=Homo sapiens GN=YARS PE=1 SV=4	Regular	1875.56	0	59485.7	74	11	51	36.55	200949	101674	59077	Green	0.0411978
13776	O00232	PSD12_HUMAN	26S proteasome non-ATPase regulatory subunit 12 OS=Homo sapiens GN=PSMD12 PE=1 SV=3	Regular	1443.42	0	53303.7	70	12	38	37.06	181394	101612	48325	Green	0.0411726
3035	Q9H444	CHM4B_HUMAN	Charged multivesicular body protein 4b OS=Homo sapiens GN=CHMP4B PE=1 SV=1	Regular	361.281	0	24950.2	12	2	23	7.14	35071	101454	11602	Green	0.0411086
17906	P25942	TNR5_HUMAN	Tumor necrosis factor receptor superfamily member 5 OS=Homo sapiens GN=CD40 PE=1 SV=1	Regular	216.795	0.49	31930.6	13	1	19	10.47	33713	101139	13681	Yellow	0.040981
14640	P62424	RL7A_HUMAN	60S ribosomal protein L7a OS=Homo sapiens GN=RPL7A PE=1 SV=2	Regular	506.21	0	30166.7	39	4	17	20.68	148418	101121	45950	Green	0.0409737
8879	P33176	KINH_HUMAN	Kinesin-1 heavy chain OS=Homo sapiens GN=KIF5B PE=1 SV=1	Regular	945.283	0	110426	109	23	94	28.87	359020	100971	78562	Green	0.0409131
14068	P51148	RAB5C_HUMAN	Ras-related protein Rab-5C OS=Homo sapiens GN=RAB5C PE=1 SV=2	Regular	3585.04	0	23710.7	49	6	14	42.59	149691	100728	38343	Green	0.0408144
18868	Q00341	VIGLN_HUMAN	Vigilin OS=Homo sapiens GN=HDLBP PE=1 SV=2	Regular	458.589	0	142083	79	19	116	16.17	368431	100596	100063	Green	0.040761
12445	O15460	P4HA2_HUMAN	Prolyl 4-hydroxylase subunit alpha-2 OS=Homo sapiens GN=P4HA2 PE=1 SV=1	Regular	591.042	0	61301.2	42	8	41	25.79	299907	100394	144327	Green	0.0406791
13555	O75915	PRAF3_HUMAN	PRA1 family protein 3 OS=Homo sapiens GN=ARL6IP5 PE=1 SV=1	Regular	107.179	3.8	21614.8	8	1	12	10.11	33330	99990	11255	Red	0.0405154
14222	P98179	RBM3_HUMAN	RNA-binding protein 3 OS=Homo sapiens GN=RBM3 PE=1 SV=1	Regular	1810.41	0	17170.4	23	4	13	47.77	101237	99939	24051	Green	0.0404948
5249	Q15369	ELOC_HUMAN	Transcription elongation factor B polypeptide 1 OS=Homo sapiens GN=TCEB1 PE=1 SV=1	Regular	795.39	0	12644.3	12	2	10	46.43	34544	99711	3834	Green	0.0404024
18640	P09936	UCHL1_HUMAN	Ubiquitin carboxyl-terminal hydrolase isozyme L1 OS=Homo sapiens GN=UCHL1 PE=1 SV=2	Regular	1650.8	0	25166.6	51	7	17	42.15	186695	99041	81390	Green	0.0401309
12569	O43252	PAPS1_HUMAN	Bifunctional 3'-phosphoadenosine 5'-phosphosulfate synthase 1 OS=Homo sapiens GN=PAPSS1 PE=1 SV=2	Regular	693.895	0	71631.7	62	10	57	27.56	168453	98687	58309	Green	0.0399874
18487	Q15029	U5S1_HUMAN	116 kDa U5 small nuclear ribonucleoprotein component OS=Homo sapiens GN=EFTUD2 PE=1 SV=1	Regular	1563.4	0	110405	125	20	73	34.57	291848	97801	84653	Green	0.0396284
10049	O00187	MASP2_HUMAN	Mannan-binding lectin serine protease 2 OS=Homo sapiens GN=MASP2 PE=1 SV=4	Regular	132.529	2.48	77242.2	24	9	42	6.56	138338	97653	59092	Yellow	0.0395685
6588	P62879	GBB2_HUMAN	Guanine nucleotide-binding protein G(I)/G(S)/G(T) subunit beta-2 OS=Homo sapiens GN=GNB2 PE=1 SV=3	Regular	2144.38	0	38072.5	43	6	21	36.76	260428	97473.6	53064	Green	0.0394958
3628	O14579	COPE_HUMAN	Coatomer subunit epsilon OS=Homo sapiens GN=COPE PE=1 SV=3	Regular	1278.14	0	34710.2	45	7	27	37.99	430251	97401	152751	Green	0.0394664
479	O00116	ADAS_HUMAN	Alkyldihydroxyacetonephosphate synthase_ peroxisomal OS=Homo sapiens GN=AGPS PE=1 SV=1	Regular	1012.05	0	73710.3	61	15	53	27.51	186353	97149	72059	Green	0.0393643
1269	O43681	ASNA_HUMAN	ATPase ASNA1 OS=Homo sapiens GN=ASNA1 PE=1 SV=2	Regular	1009.65	0	39249.1	40	6	21	27.3	112276	96914	38218	Green	0.039269
17116	Q3ZCM7	TBB8_HUMAN	Tubulin beta-8 chain OS=Homo sapiens GN=TUBB8 PE=1 SV=2	Regular	2696.82	0	50289.4	79	10	30	23.42	1002453	96643.5	556829	Green	0.0391594
2157	P47756	CAPZB_HUMAN	F-actin-capping protein subunit beta OS=Homo sapiens GN=CAPZB PE=1 SV=4	Regular	2359.14	0	31635.7	40	4	28	26.71	183638	96473	77809	Green	0.0390903
7948	O75874	IDHC_HUMAN	Isocitrate dehydrogenase [NADP] cytoplasmic OS=Homo sapiens GN=IDH1 PE=1 SV=2	Regular	810.092	0	46944.5	53	11	37	38.89	153656	96320	56832	Green	0.0390284
11400	O60551	NMT2_HUMAN	Glycylpeptide N-tetradecanoyltransferase 2 OS=Homo sapiens GN=NMT2 PE=1 SV=1	Regular	1271.63	0	57322.5	51	10	36	22.69	213039	96063.7	64121	Green	0.0389245
12597	P09874	PARP1_HUMAN	Poly [ADP-ribose] polymerase 1 OS=Homo sapiens GN=PARP1 PE=1 SV=4	Regular	795.708	0	113882	84	20	83	27.22	224789	96015	59936	Green	0.0389048
16817	P14868	SYDC_HUMAN	Aspartate--tRNA ligase_ cytoplasmic OS=Homo sapiens GN=DARS PE=1 SV=2	Regular	1050.19	0	57535.5	44	9	49	20.56	130048	95891	59239	Green	0.0388545
18909	O75436	VP26A_HUMAN	Vacuolar protein sorting-associated protein 26A OS=Homo sapiens GN=VPS26A PE=1 SV=2	Regular	838.75	0	38284	31	9	28	44.95	109127	95714	37852	Green	0.0387828
11617	Q15738	NSDHL_HUMAN	Sterol-4-alpha-carboxylate 3-dehydrogenase_ decarboxylating OS=Homo sapiens GN=NSDHL PE=1 SV=2	Regular	2116.4	0	42185.5	56	8	31	41.55	147349	95706	62606	Green	0.0387796
13252	Q02809	PLOD1_HUMAN	Procollagen-lysine_2-oxoglutarate 5-dioxygenase 1 OS=Homo sapiens GN=PLOD1 PE=1 SV=2	Regular	636.219	0	84120.6	77	14	59	29.3	213790	95521	67128	Green	0.0387046
10136	Q14566	MCM6_HUMAN	DNA replication licensing factor MCM6 OS=Homo sapiens GN=MCM6 PE=1 SV=1	Regular	698.056	0	93858.9	70	15	74	20.95	215810	95472	58391	Green	0.0386847
14242	P38159	RBMX_HUMAN	RNA-binding motif protein_ X chromosome OS=Homo sapiens GN=RBMX PE=1 SV=3	Regular	823.812	0	42331.9	26	3	99	10.49	95238	95238	21314	Green	0.0385899
946	O95782	AP2A1_HUMAN	AP-2 complex subunit alpha-1 OS=Homo sapiens GN=AP2A1 PE=1 SV=3	Regular	960.472	0	108630	65	11	69	14.33	186527	94921.8	45355	Green	0.0384618
170	O95336	6PGL_HUMAN	6-phosphogluconolactonase OS=Homo sapiens GN=PGLS PE=1 SV=2	Regular	3755.79	0	27832	48	8	18	51.55	174105	94373	54953	Green	0.0382394
6587	P62873	GBB1_HUMAN	Guanine nucleotide-binding protein G(I)/G(S)/G(T) subunit beta-1 OS=Homo sapiens GN=GNB1 PE=1 SV=3	Regular	1936.36	0	38175.4	51	6	21	26.76	282683	93940.4	61043	Green	0.0380642
4745	P31689	DNJA1_HUMAN	DnaJ homolog subfamily A member 1 OS=Homo sapiens GN=DNAJA1 PE=1 SV=2	Regular	1430.51	0	45609.6	31	5	30	26.2	101079	93671	35933	Green	0.037955
1417	P48047	ATPO_HUMAN	ATP synthase subunit O_ mitochondrial OS=Homo sapiens GN=ATP5O PE=1 SV=1	Regular	2198.73	0	23391.4	17	3	17	15.96	68644	93349.5	24994	Green	0.0378247
16900	P26640	SYVC_HUMAN	Valine--tRNA ligase OS=Homo sapiens GN=VARS PE=1 SV=4	Regular	799.026	0	141731	75	14	90	16.14	178494	93272	55587	Green	0.0377933
17760	Q7Z7H5	TMED4_HUMAN	Transmembrane emp24 domain-containing protein 4 OS=Homo sapiens GN=TMED4 PE=1 SV=1	Regular	3892.93	0	26113.9	27	4	20	22.91	126008	93013.5	42688	Green	0.0376886
7638	P31942	HNRH3_HUMAN	Heterogeneous nuclear ribonucleoprotein H3 OS=Homo sapiens GN=HNRNPH3 PE=1 SV=2	Regular	829.967	0	36983.6	22	3	22	10.98	35652	92334	9085	Green	0.0374132
8365	Q96AB3	ISOC2_HUMAN	Isochorismatase domain-containing protein 2_ mitochondrial OS=Homo sapiens GN=ISOC2 PE=1 SV=1	Regular	4121.01	0	22622.4	47	8	12	71.71	130114	91906	36433	Green	0.0372398
5463	Q96HE7	ERO1A_HUMAN	ERO1-like protein alpha OS=Homo sapiens GN=ERO1L PE=1 SV=2	Regular	1622.33	0	55248.1	61	11	34	41.03	170002	91888	54402	Green	0.0372325
7512	Q93099	HGD_HUMAN	Homogentisate 1_2-dioxygenase OS=Homo sapiens GN=HGD PE=1 SV=2	Regular	125.01	2.71	50648.2	11	6	23	6.07	92507	91807.5	39882	Yellow	0.0371999
5498	P10768	ESTD_HUMAN	S-formylglutathione hydrolase OS=Homo sapiens GN=ESD PE=1 SV=2	Regular	1354.4	0	31976.1	22	6	17	36.52	97704	91766	21440	Green	0.0371831
13601	P30044	PRDX5_HUMAN	Peroxiredoxin-5_ mitochondrial OS=Homo sapiens GN=PRDX5 PE=1 SV=4	Regular	3723.1	0	22314.6	65	7	18	36.45	151842	91475	50565	Green	0.0370652
8314	Q9Y5U9	IR3IP_HUMAN	Immediate early response 3-interacting protein 1 OS=Homo sapiens GN=IER3IP1 PE=1 SV=1	Regular	2551.69	0	9025.82	14	2	5	34.15	60684	91026	23744	Green	0.0368833
297	Q96IU4	ABHEB_HUMAN	Alpha/beta hydrolase domain-containing protein 14B OS=Homo sapiens GN=ABHD14B PE=1 SV=1	Regular	344.053	0.08	22459.8	10	1	14	10.48	30182	90546	15089	Green	0.0366888
7298	P16403	H12_HUMAN	Histone H1.2 OS=Homo sapiens GN=HIST1H1C PE=1 SV=2	Regular	2425.99	0	21364.8	22	2	20	9.86	59976	89964	21442	Green	0.0364529
7261	P11166	GTR1_HUMAN	Solute carrier family 2_ facilitated glucose transporter member 1 OS=Homo sapiens GN=SLC2A1 PE=1 SV=2	Regular	631.408	0	54426.1	30	5	18	11.99	106444	89780	38437	Green	0.0363784
698	P49419	AL7A1_HUMAN	Alpha-aminoadipic semialdehyde dehydrogenase OS=Homo sapiens GN=ALDH7A1 PE=1 SV=5	Regular	729.836	0	59057.5	51	11	39	32.65	189918	89755	36881	Green	0.0363682
17027	P09758	TACD2_HUMAN	Tumor-associated calcium signal transducer 2 OS=Homo sapiens GN=TACSTD2 PE=1 SV=3	Regular	572.178	0	36393.8	27	5	20	28.17	67340	89743.5	32891	Green	0.0363636
18269	P07996	TSP1_HUMAN	Thrombospondin-1 OS=Homo sapiens GN=THBS1 PE=1 SV=2	Regular	309.406	0.08	133375	55	10	101	12.65	162546	89572	64636	Green	0.0362941
13770	Q99436	PSB7_HUMAN	Proteasome subunit beta type-7 OS=Homo sapiens GN=PSMB7 PE=1 SV=1	Regular	2517.16	0	30307.7	36	6	18	43.68	98798	89540	16676	Green	0.0362811
2651	P21926	CD9_HUMAN	CD9 antigen OS=Homo sapiens GN=CD9 PE=1 SV=4	Regular	1128.91	0	25986.4	25	4	16	19.74	60275	89352	15349	Green	0.036205
652	Q02952	AKA12_HUMAN	A-kinase anchor protein 12 OS=Homo sapiens GN=AKAP12 PE=1 SV=4	Regular	187.444	0.87	192052	64	17	164	13.75	330325	89189	122236	Yellow	0.0361389
19235	P67809	YBOX1_HUMAN	Nuclease-sensitive element-binding protein 1 OS=Homo sapiens GN=YBX1 PE=1 SV=3	Regular	5139.07	0	35924.2	44	7	26	32.41	227719	88991.2	56786	Green	0.0360588
8528	P13645	K1C10_HUMAN	Keratin_ type I cytoskeletal 10 OS=Homo sapiens GN=KRT10 PE=1 SV=6	Contaminant	312.093	0.08	59055.3	46	9	35	21.58	141209	88688	34623	Green	0.0359359
7973	O60841	IF2P_HUMAN	Eukaryotic translation initiation factor 5B OS=Homo sapiens GN=EIF5B PE=1 SV=4	Regular	324.779	0.08	139283	51	13	103	14.51	194126	88635	68853	Green	0.0359144
6688	P31150	GDIA_HUMAN	Rab GDP dissociation inhibitor alpha OS=Homo sapiens GN=GDI1 PE=1 SV=2	Regular	2726.49	0	51210.1	101	15	35	50.56	314617	88365	105465	Green	0.035805
18486	O75643	U520_HUMAN	U5 small nuclear ribonucleoprotein 200 kDa helicase OS=Homo sapiens GN=SNRNP200 PE=1 SV=2	Regular	577.81	0	246162	163	34	177	20.22	349326	88284	102831	Green	0.0357722
229	P17174	AATC_HUMAN	Aspartate aminotransferase_ cytoplasmic OS=Homo sapiens GN=GOT1 PE=1 SV=3	Regular	1793.63	0	46475.7	48	6	32	27.36	139075	88116	44124	Green	0.0357041
3646	Q9ULV4	COR1C_HUMAN	Coronin-1C OS=Homo sapiens GN=CORO1C PE=1 SV=1	Regular	1321.75	0	53933.5	47	7	33	26.79	140065	88057	47795	Green	0.0356802
15372	Q9UBE0	SAE1_HUMAN	SUMO-activating enzyme subunit 1 OS=Homo sapiens GN=SAE1 PE=1 SV=1	Regular	1966.15	0	38906.1	53	9	31	48.27	126282	87957	46665	Green	0.0356397
15597	P55735	SEC13_HUMAN	Protein SEC13 homolog OS=Homo sapiens GN=SEC13 PE=1 SV=3	Regular	1297.41	0	36053.8	41	8	25	35.4	131305	87943	35374	Green	0.035634
6199	Q00688	FKBP3_HUMAN	Peptidyl-prolyl cis-trans isomerase FKBP3 OS=Homo sapiens GN=FKBP3 PE=1 SV=1	Regular	727.27	0	25233.9	16	3	19	19.64	65025	87895.5	9171	Green	0.0356148
17512	O14925	TIM23_HUMAN	Mitochondrial import inner membrane translocase subunit Tim23 OS=Homo sapiens GN=TIMM23 PE=1 SV=1	Regular	774.608	0	22114.3	10	2	12	9.09	34796	87810	5454	Green	0.0355801
15985	Q9H156	SLIK2_HUMAN	SLIT and NTRK-like protein 2 OS=Homo sapiens GN=SLITRK2 PE=2 SV=1	Regular	107.649	3.76	96545.1	16	7	66	5.09	102579	87719	24927	Yellow	0.0355433
13926	P30520	PURA2_HUMAN	Adenylosuccinate synthetase isozyme 2 OS=Homo sapiens GN=ADSS PE=1 SV=3	Regular	1197.78	0	50496.6	41	6	32	17.98	100925	87703	36032	Green	0.0355368
11997	P11177	ODPB_HUMAN	Pyruvate dehydrogenase E1 component subunit beta_ mitochondrial OS=Homo sapiens GN=PDHB PE=1 SV=3	Regular	2488.79	0	39575.7	37	5	32	28.41	96259	87467	21722	Green	0.0354412
634	Q13155	AIMP2_HUMAN	Aminoacyl tRNA synthase complex-interacting multifunctional protein 2 OS=Homo sapiens GN=AIMP2 PE=1 SV=2	Regular	1573.96	0	35691	25	4	26	18.13	64316	87324	11462	Green	0.0353832
14485	Q07960	RHG01_HUMAN	Rho GTPase-activating protein 1 OS=Homo sapiens GN=ARHGAP1 PE=1 SV=1	Regular	1871.3	0	50492.8	48	7	34	28.25	138409	87139	54814	Green	0.0353083
5081	Q13011	ECH1_HUMAN	Delta(3_5)-Delta(2_4)-dienoyl-CoA isomerase_ mitochondrial OS=Homo sapiens GN=ECH1 PE=1 SV=2	Regular	797	0	36158.4	43	8	30	48.48	138232	87004	27260	Green	0.0352536
1414	P36542	ATPG_HUMAN	ATP synthase subunit gamma_ mitochondrial OS=Homo sapiens GN=ATP5C1 PE=1 SV=1	Regular	1468.09	0	33053.1	26	4	21	19.46	68392	86974.5	16792	Green	0.0352416
14188	Q09028	RBBP4_HUMAN	Histone-binding protein RBBP4 OS=Homo sapiens GN=RBBP4 PE=1 SV=3	Regular	1211.01	0	47940.9	44	8	26	24	201961	86923.4	70205	Green	0.0352209
16468	Q9BXG8	SPZ1_HUMAN	Spermatogenic leucine zipper protein 1 OS=Homo sapiens GN=SPZ1 PE=1 SV=2	Regular	524.304	0	49673.2	21	4	37	15.58	61029	86707.5	26834	Green	0.0351334
5042	P19525	E2AK2_HUMAN	Interferon-induced_ double-stranded RNA-activated protein kinase OS=Homo sapiens GN=EIF2AK2 PE=1 SV=2	Regular	1194.74	0	62550.6	45	7	38	14.52	109348	86686	26788	Green	0.0351247
10849	Q7Z406	MYH14_HUMAN	Myosin-14 OS=Homo sapiens GN=MYH14 PE=1 SV=2	Regular	1089.26	0	228840	126	31	171	22.26	552841	86520	172386	Green	0.0350574
4859	Q9NY33	DPP3_HUMAN	Dipeptidyl peptidase 3 OS=Homo sapiens GN=DPP3 PE=1 SV=2	Regular	702.491	0	82931.4	64	13	55	21.44	135710	86496	36300	Green	0.0350477
14600	Q02543	RL18A_HUMAN	60S ribosomal protein L18a OS=Homo sapiens GN=RPL18A PE=1 SV=2	Regular	2381.35	0	21047.5	28	5	19	30.11	96385	86384	26672	Green	0.0350023
7408	Q16836	HCDH_HUMAN	Hydroxyacyl-coenzyme A dehydrogenase_ mitochondrial OS=Homo sapiens GN=HADH PE=1 SV=3	Regular	1130.88	0	34350.6	40	4	19	23.25	101718	86247	39898	Green	0.0349468
17325	Q9UGI8	TES_HUMAN	Testin OS=Homo sapiens GN=TES PE=1 SV=1	Regular	1001.49	0	49821.4	32	7	37	23.04	115550	86208	31437	Green	0.034931
2152	Q14444	CAPR1_HUMAN	Caprin-1 OS=Homo sapiens GN=CAPRIN1 PE=1 SV=2	Regular	420.065	0	78537.4	38	8	41	22.71	170140	86015	66179	Green	0.0348528
4770	O00429	DNM1L_HUMAN	Dynamin-1-like protein OS=Homo sapiens GN=DNM1L PE=1 SV=2	Regular	1184.59	0	82390.5	88	18	79	33.29	182763	86004	56243	Green	0.0348484
3777	O75131	CPNE3_HUMAN	Copine-3 OS=Homo sapiens GN=CPNE3 PE=1 SV=1	Regular	854.238	0	60986.1	52	8	39	24.39	163182	85833	50771	Green	0.0347791
14612	P46776	RL27A_HUMAN	60S ribosomal protein L27a OS=Homo sapiens GN=RPL27A PE=1 SV=2	Regular	311.186	0.08	16675.5	20	3	7	23.65	54143	85734	13100	Green	0.034739
11333	Q9NQR4	NIT2_HUMAN	Omega-amidase NIT2 OS=Homo sapiens GN=NIT2 PE=1 SV=1	Regular	1059.79	0	31007.2	44	9	23	41.67	131901	85672	39344	Green	0.0347138
13754	P25788	PSA3_HUMAN	Proteasome subunit alpha type-3 OS=Homo sapiens GN=PSMA3 PE=1 SV=2	Regular	499.967	0	28661.4	12	3	30	11.76	63822	85609.5	11832	Green	0.0346885
9963	Q9UNF1	MAGD2_HUMAN	Melanoma-associated antigen D2 OS=Homo sapiens GN=MAGED2 PE=1 SV=2	Regular	299.56	0.08	65125.4	43	8	52	18.65	113307	85257	29857	Green	0.0345457
13971	P17812	PYRG1_HUMAN	CTP synthase 1 OS=Homo sapiens GN=CTPS1 PE=1 SV=2	Regular	859.834	0	67374.8	56	10	42	26.73	138034	85003	55385	Green	0.0344428
18686	O60701	UGDH_HUMAN	UDP-glucose 6-dehydrogenase OS=Homo sapiens GN=UGDH PE=1 SV=1	Regular	845.105	0	55708.5	54	11	47	36.84	149281	84558	53078	Green	0.0342625
17754	Q9Y3B3	TMED7_HUMAN	Transmembrane emp24 domain-containing protein 7 OS=Homo sapiens GN=TMED7 PE=1 SV=2	Regular	281.839	0.23	25513.8	9	1	17	5.8	28120	84360	2202	Green	0.0341822
3289	Q9Y6N3	CLCA3_HUMAN	Calcium-activated chloride channel regulator family member 3 OS=Homo sapiens GN=CLCA3P PE=1 SV=1	Regular	230.389	0.43	30313.5	18	6	22	11.45	62835	84174	18529	Yellow	0.0341069
18412	Q9BRA2	TXD17_HUMAN	Thioredoxin domain-containing protein 17 OS=Homo sapiens GN=TXNDC17 PE=1 SV=1	Regular	2958.45	0	14226	26	3	12	38.21	84037	84037	21045	Green	0.0340513
16680	Q9UJZ1	STML2_HUMAN	Stomatin-like protein 2_ mitochondrial OS=Homo sapiens GN=STOML2 PE=1 SV=1	Regular	1490.91	0	38648.2	58	8	28	33.99	143416	83856	49794	Green	0.033978
14221	Q14498	RBM39_HUMAN	RNA-binding protein 39 OS=Homo sapiens GN=RBM39 PE=1 SV=2	Regular	771.704	0	59664.8	32	7	35	18.49	98078	83854	25270	Green	0.0339772
18536	P62256	UBE2H_HUMAN	Ubiquitin-conjugating enzyme E2 H OS=Homo sapiens GN=UBE2H PE=1 SV=1	Regular	791.607	0	20712.2	14	2	11	16.39	55777	83665.5	13079	Green	0.0339008
3619	P21964	COMT_HUMAN	Catechol O-methyltransferase OS=Homo sapiens GN=COMT PE=1 SV=2	Regular	1303.53	0	30493.3	41	7	24	51.66	108143	83599	30230	Green	0.0338739
15092	P62304	RUXE_HUMAN	Small nuclear ribonucleoprotein E OS=Homo sapiens GN=SNRPE PE=1 SV=1	Regular	5899.09	0	10860.7	38	5	4	67.39	101984	83483	29010	Green	0.0338269
16637	P42224	STAT1_HUMAN	Signal transducer and activator of transcription 1-alpha/beta OS=Homo sapiens GN=STAT1 PE=1 SV=2	Regular	771.379	0	87905.2	60	11	61	20.53	184284	83300	56491	Green	0.0337527
16704	Q96SI9	STRBP_HUMAN	Spermatid perinuclear RNA-binding protein OS=Homo sapiens GN=STRBP PE=1 SV=1	Regular	166.614	1.22	74337	17	8	71	5.51	95334	83195.5	34639	Green	0.0337104
7990	P55010	IF5_HUMAN	Eukaryotic translation initiation factor 5 OS=Homo sapiens GN=EIF5 PE=1 SV=2	Regular	870.422	0	49679	44	7	40	30.39	102431	83126	38939	Green	0.0336822
765	Q9H4A4	AMPB_HUMAN	Aminopeptidase B OS=Homo sapiens GN=RNPEP PE=1 SV=2	Regular	891.488	0	73280.2	61	14	49	27.85	154840	82971	58856	Green	0.0336194
7421	Q13547	HDAC1_HUMAN	Histone deacetylase 1 OS=Homo sapiens GN=HDAC1 PE=1 SV=1	Regular	359.575	0	55673.4	24	5	41	6.43	68580	82870.1	29462	Green	0.0335785
6905	P08754	GNAI3_HUMAN	Guanine nucleotide-binding protein G(k) subunit alpha OS=Homo sapiens GN=GNAI3 PE=1 SV=3	Regular	954.688	0	41102.5	20	6	29	22.6	90084	82806	26745	Green	0.0335526
8283	Q96P70	IPO9_HUMAN	Importin-9 OS=Homo sapiens GN=IPO9 PE=1 SV=3	Regular	1027.76	0	116933	76	11	61	16.33	163844	82722	38171	Green	0.0335185
14206	Q96PK6	RBM14_HUMAN	RNA-binding protein 14 OS=Homo sapiens GN=RBM14 PE=1 SV=2	Regular	662.21	0	69662.8	40	9	39	21.23	91467	82525	21969	Green	0.0334387
15713	Q9Y3B4	SF3B6_HUMAN	Splicing factor 3B subunit 6 OS=Homo sapiens GN=SF3B6 PE=1 SV=1	Regular	747.42	0	14699	20	2	9	20.8	54937	82405.5	13332	Green	0.0333903
4437	Q13561	DCTN2_HUMAN	Dynactin subunit 2 OS=Homo sapiens GN=DCTN2 PE=1 SV=4	Regular	811.665	0	44345.1	43	8	28	36.66	117888	82108	29366	Green	0.0332697
18804	O95292	VAPB_HUMAN	Vesicle-associated membrane protein-associated protein B/C OS=Homo sapiens GN=VAPB PE=1 SV=3	Regular	1578.91	0	27456.6	20	2	19	16.05	54733	82099.5	24161	Green	0.0332663
8178	O00629	IMA3_HUMAN	Importin subunit alpha-3 OS=Homo sapiens GN=KPNA4 PE=1 SV=1	Regular	949.609	0	58400.1	42	8	34	33.01	112168	82098	23891	Green	0.0332657
1185	O15144	ARPC2_HUMAN	Actin-related protein 2/3 complex subunit 2 OS=Homo sapiens GN=ARPC2 PE=1 SV=1	Regular	3348.58	0	34447.1	45	7	37	35.33	114440	82042	19919	Green	0.033243
14931	Q9P2E9	RRBP1_HUMAN	Ribosome-binding protein 1 OS=Homo sapiens GN=RRBP1 PE=1 SV=4	Regular	316.447	0.08	152872	51	12	178	10	117716	81968	35611	Green	0.033213
16521	Q9BXP5	SRRT_HUMAN	Serrate RNA effector molecule homolog OS=Homo sapiens GN=SRRT PE=1 SV=1	Regular	523.779	0	101123	37	8	90	11.19	96482	81877	27455	Green	0.0331761
16832	P41252	SYIC_HUMAN	Isoleucine--tRNA ligase_ cytoplasmic OS=Homo sapiens GN=IARS PE=1 SV=2	Regular	414.849	0	145810	64	18	98	16.64	225138	81803	53837	Green	0.0331461
16836	Q9P2J5	SYLC_HUMAN	Leucine--tRNA ligase_ cytoplasmic OS=Homo sapiens GN=LARS PE=1 SV=2	Regular	847.168	0	135664	126	28	97	31.04	305439	81659	57473	Green	0.0330878
5932	Q96CS3	FAF2_HUMAN	FAS-associated factor 2 OS=Homo sapiens GN=FAF2 PE=1 SV=2	Regular	1535.58	0	52965.7	43	7	34	23.15	100194	81583	33208	Green	0.033057
7633	O14979	HNRDL_HUMAN	Heterogeneous nuclear ribonucleoprotein D-like OS=Homo sapiens GN=HNRNPDL PE=1 SV=3	Regular	1493.22	0	46608.7	66	9	30	17.86	196151	81459	64896	Green	0.0330068
17440	Q9BWD1	THIC_HUMAN	Acetyl-CoA acetyltransferase_ cytosolic OS=Homo sapiens GN=ACAT2 PE=1 SV=2	Regular	955.983	0	41864.2	37	7	27	29.72	99191	81184	43872	Green	0.0328953
15773	Q9Y2Z0	SGT1_HUMAN	Protein SGT1 homolog OS=Homo sapiens GN=SUGT1 PE=1 SV=3	Regular	754.89	0	41309.3	22	7	32	27.67	85458	80614	24147	Green	0.0326644
4583	Q53GQ0	DHB12_HUMAN	Very-long-chain 3-oxoacyl-CoA reductase OS=Homo sapiens GN=HSD17B12 PE=1 SV=2	Regular	493.294	0	34438.3	18	4	20	9.29	56343	80110.5	18027	Green	0.0324603
14191	Q16576	RBBP7_HUMAN	Histone-binding protein RBBP7 OS=Homo sapiens GN=RBBP7 PE=1 SV=1	Regular	1283.64	0	48162.3	59	9	27	42.82	261575	80055.4	94394	Green	0.032438
4338	Q96EP5	DAZP1_HUMAN	DAZ-associated protein 1 OS=Homo sapiens GN=DAZAP1 PE=1 SV=1	Regular	757.896	0	43611.6	35	5	19	16.71	87820	79587	17701	Green	0.0322482
2288	P16152	CBR1_HUMAN	Carbonyl reductase [NADPH] 1 OS=Homo sapiens GN=CBR1 PE=1 SV=3	Regular	1750.46	0	30660.1	44	10	26	44.77	135212	79373	34000	Green	0.0321615
12369	Q96FW1	OTUB1_HUMAN	Ubiquitin thioesterase OTUB1 OS=Homo sapiens GN=OTUB1 PE=1 SV=2	Regular	820.044	0	31512.2	32	7	23	35.06	96665	79211	19406	Green	0.0320959
997	Q9BZZ5	API5_HUMAN	Apoptosis inhibitor 5 OS=Homo sapiens GN=API5 PE=1 SV=3	Regular	839.729	0	59346.8	39	8	39	22.9	116320	79188	23502	Green	0.0320866
15663	Q9UHD8	SEPT9_HUMAN	Septin-9 OS=Homo sapiens GN=SEPT9 PE=1 SV=2	Regular	1015.78	0	65686.7	42	10	55	24.23	100788	79185	47011	Green	0.0320853
8579	P54819	KAD2_HUMAN	Adenylate kinase 2_ mitochondrial OS=Homo sapiens GN=AK2 PE=1 SV=2	Regular	1826.89	0	26705.9	63	9	24	48.54	154308	79050	55757	Green	0.0320306
383	Q99798	ACON_HUMAN	Aconitate hydratase_ mitochondrial OS=Homo sapiens GN=ACO2 PE=1 SV=2	Regular	966.033	0	86166.9	70	14	57	27.31	191727	78836	64935	Green	0.0319439
16731	Q15833	STXB2_HUMAN	Syntaxin-binding protein 2 OS=Homo sapiens GN=STXBP2 PE=1 SV=2	Regular	408.093	0	66908.9	37	8	44	15.85	107003	78727	19175	Green	0.0318998
16712	P46977	STT3A_HUMAN	Dolichyl-diphosphooligosaccharide--protein glycosyltransferase subunit STT3A OS=Homo sapiens GN=STT3A PE=1 SV=2	Regular	651.822	0	81157.1	54	11	47	11.35	145025	78598	38697	Green	0.0318475
539	P12236	ADT3_HUMAN	ADP/ATP translocase 3 OS=Homo sapiens GN=SLC25A6 PE=1 SV=4	Regular	5170.45	0	33094.4	54	7	30	21.81	518459	78440.2	299358	Green	0.0317835
4256	P99999	CYC_HUMAN	Cytochrome c OS=Homo sapiens GN=CYCS PE=1 SV=2	Regular	8253.93	0	11862.8	29	3	10	24.76	78426	78426	23181	Green	0.0317778
15457	O94979	SC31A_HUMAN	Protein transport protein Sec31A OS=Homo sapiens GN=SEC31A PE=1 SV=3	Regular	230.319	0.43	133984	43	12	69	11.31	100220	78209	33135	Green	0.0316899
17934	P11387	TOP1_HUMAN	DNA topoisomerase 1 OS=Homo sapiens GN=TOP1 PE=1 SV=2	Regular	183.498	0.93	91182.1	50	13	77	12.68	178003	78011	43295	Yellow	0.0316096
3665	P00395	COX1_HUMAN	Cytochrome c oxidase subunit 1 OS=Homo sapiens GN=MT-CO1 PE=1 SV=1	Regular	126.163	2.72	57098.6	5	1	15	6.04	25993	77979	16298	Yellow	0.0315967
7233	P21266	GSTM3_HUMAN	Glutathione S-transferase Mu 3 OS=Homo sapiens GN=GSTM3 PE=1 SV=3	Regular	1601.73	0	27015.9	39	6	19	37.33	85279	77846	22876	Green	0.0315428
407	O95573	ACSL3_HUMAN	Long-chain-fatty-acid--CoA ligase 3 OS=Homo sapiens GN=ACSL3 PE=1 SV=3	Regular	475.057	0	81389.7	35	8	42	16.25	127454	77763.2	42329	Green	0.0315093
19318	O15498	YKT6_HUMAN	Synaptobrevin homolog YKT6 OS=Homo sapiens GN=YKT6 PE=1 SV=1	Regular	716.988	0	22588.7	25	5	16	36.87	97911	77682	21765	Green	0.0314763
14028	P51153	RAB13_HUMAN	Ras-related protein Rab-13 OS=Homo sapiens GN=RAB13 PE=1 SV=1	Regular	1393.11	0	23002.3	29	5	18	29.56	115692	76915	26969	Green	0.0311655
2701	Q5VV42	CDKAL_HUMAN	Threonylcarbamoyladenosine tRNA methylthiotransferase OS=Homo sapiens GN=CDKAL1 PE=1 SV=1	Regular	234.934	0.43	65795.9	9	5	40	7.77	68292	76660.5	34268	Green	0.0310624
17889	Q92973	TNPO1_HUMAN	Transportin-1 OS=Homo sapiens GN=TNPO1 PE=1 SV=2	Regular	535.846	0	103838	57	14	64	19.93	189520	76520.2	33065	Green	0.0310056
1032	P07741	APT_HUMAN	Adenine phosphoribosyltransferase OS=Homo sapiens GN=APRT PE=1 SV=2	Regular	2851.03	0	19778.9	32	4	18	31.11	77570	76256	15608	Green	0.0308985
5437	Q969X5	ERGI1_HUMAN	Endoplasmic reticulum-Golgi intermediate compartment protein 1 OS=Homo sapiens GN=ERGIC1 PE=1 SV=1	Regular	313.372	0.08	32991.5	8	2	20	4.83	29053	76170	3098	Green	0.0308637
6436	P51114	FXR1_HUMAN	Fragile X mental retardation syndrome-related protein 1 OS=Homo sapiens GN=FXR1 PE=1 SV=3	Regular	308.253	0.08	70063.1	34	8	58	21.42	85973	76143	24154	Green	0.0308527
9724	Q9Y333	LSM2_HUMAN	U6 snRNA-associated Sm-like protein LSm2 OS=Homo sapiens GN=LSM2 PE=1 SV=1	Regular	2253.56	0	10948.6	8	2	10	30.53	27369	75981	9722	Green	0.0307871
10643	P49006	MRP_HUMAN	MARCKS-related protein OS=Homo sapiens GN=MARCKSL1 PE=1 SV=2	Regular	8172.09	0	19585.8	34	4	13	58.46	79501	75844	47407	Green	0.0307316
17104	Q9NY65	TBA8_HUMAN	Tubulin alpha-8 chain OS=Homo sapiens GN=TUBA8 PE=1 SV=1	Regular	22639.2	0	50778	232	16	34	38.08	3714284	75672.9	2549581	Green	0.0306623
18505	P68036	UB2L3_HUMAN	Ubiquitin-conjugating enzyme E2 L3 OS=Homo sapiens GN=UBE2L3 PE=1 SV=1	Regular	1653.34	0	18032.7	18	2	12	25.97	50341	75511.5	14976	Green	0.0305969
16870	P49591	SYSC_HUMAN	Serine--tRNA ligase_ cytoplasmic OS=Homo sapiens GN=SARS PE=1 SV=3	Regular	677.951	0	59290.6	50	15	45	30.74	142712	75511	34585	Green	0.0305967
5083	P55084	ECHB_HUMAN	Trifunctional enzyme subunit beta_ mitochondrial OS=Homo sapiens GN=HADHB PE=1 SV=3	Regular	1160.72	0	51579.7	40	7	41	27	104544	74991	23646	Green	0.030386
14069	P20340	RAB6A_HUMAN	Ras-related protein Rab-6A OS=Homo sapiens GN=RAB6A PE=1 SV=3	Regular	905.738	0	23706.9	18	3	20	25	56215	74779.5	14957	Green	0.0303003
17650	Q6UW68	TM205_HUMAN	Transmembrane protein 205 OS=Homo sapiens GN=TMEM205 PE=1 SV=1	Regular	300.347	0.08	21483	8	1	10	6.88	24901	74703	7347	Green	0.0302693
6607	P32455	GBP1_HUMAN	Interferon-induced guanylate-binding protein 1 OS=Homo sapiens GN=GBP1 PE=1 SV=2	Regular	1869.9	0	68444.1	79	10	55	34.12	129737	74584	49241	Green	0.030221
17926	O96008	TOM40_HUMAN	Mitochondrial import receptor subunit TOM40 homolog OS=Homo sapiens GN=TOMM40 PE=1 SV=1	Regular	1747.08	0	38235.3	40	7	21	30.75	129873	74487	48949	Green	0.0301817
2299	Q13185	CBX3_HUMAN	Chromobox protein homolog 3 OS=Homo sapiens GN=CBX3 PE=1 SV=4	Regular	2729.14	0	20982.5	26	4	13	38.25	82158	74483.5	19630	Green	0.0301803
5912	Q01469	FABP5_HUMAN	Fatty acid-binding protein_ epidermal OS=Homo sapiens GN=FABP5 PE=1 SV=3	Regular	1050.91	0	15506.6	21	3	14	37.78	53055	74416.5	15686	Green	0.0301532
1418	Q6RW13	ATRAP_HUMAN	Type-1 angiotensin II receptor-associated protein OS=Homo sapiens GN=AGTRAP PE=1 SV=1	Regular	1754.85	0	17590.3	14	3	9	25.79	44627	74376	8800	Green	0.0301368
15662	Q16181	SEPT7_HUMAN	Septin-7 OS=Homo sapiens GN=SEPT7 PE=1 SV=2	Regular	914.976	0	50965.2	41	7	34	26.54	162902	74223	54043	Green	0.0300748
2150	P40121	CAPG_HUMAN	Macrophage-capping protein OS=Homo sapiens GN=CAPG PE=1 SV=2	Regular	195.824	0.68	38783.7	11	2	23	8.33	49342	74013	6700	Green	0.0299897
1586	Q07812	BAX_HUMAN	Apoptosis regulator BAX OS=Homo sapiens GN=BAX PE=1 SV=1	Regular	597.017	0	21298.5	10	2	16	17.71	26354	73938	8755	Green	0.0299593
4658	Q9UBS4	DJB11_HUMAN	DnaJ homolog subfamily B member 11 OS=Homo sapiens GN=DNAJB11 PE=1 SV=1	Regular	1751.44	0	40799.1	20	2	28	7.54	48995	73492.5	15627	Green	0.0297788
14484	Q15382	RHEB_HUMAN	GTP-binding protein Rheb OS=Homo sapiens GN=RHEB PE=1 SV=1	Regular	1439.55	0	20554.6	22	4	14	34.78	74951	73385	14984	Green	0.0297352
17928	O94826	TOM70_HUMAN	Mitochondrial import receptor subunit TOM70 OS=Homo sapiens GN=TOMM70A PE=1 SV=1	Regular	883.599	0	68139.3	57	10	50	21.55	117914	73234	34988	Green	0.029674
13757	P60900	PSA6_HUMAN	Proteasome subunit alpha type-6 OS=Homo sapiens GN=PSMA6 PE=1 SV=1	Regular	974.206	0	27855.7	28	6	20	26.02	82495	73197	18464	Green	0.029659
7502	O94992	HEXI1_HUMAN	Protein HEXIM1 OS=Homo sapiens GN=HEXIM1 PE=1 SV=1	Regular	762.852	0	40908.7	23	5	22	13.65	79074	72934.5	14288	Green	0.0295527
16563	P43307	SSRA_HUMAN	Translocon-associated protein subunit alpha OS=Homo sapiens GN=SSR1 PE=1 SV=3	Regular	875.249	0	32235.4	17	4	14	20.98	52186	72682.5	10867	Green	0.0294506
13761	P55786	PSA_HUMAN	Puromycin-sensitive aminopeptidase OS=Homo sapiens GN=NPEPPS PE=1 SV=2	Regular	1188.81	0	103961	95	19	68	25.46	247356	72523	50178	Green	0.0293859
18527	P61081	UBC12_HUMAN	NEDD8-conjugating enzyme Ubc12 OS=Homo sapiens GN=UBE2M PE=1 SV=1	Regular	840.321	0	21185.1	20	3	16	22.4	65216	72442.5	17007	Green	0.0293533
1600	P50895	BCAM_HUMAN	Basal cell adhesion molecule OS=Homo sapiens GN=BCAM PE=1 SV=2	Regular	761.085	0	68203.3	58	13	45	33.92	153123	72406	55284	Green	0.0293385
13986	Q9UDW1	QCR9_HUMAN	Cytochrome b-c1 complex subunit 9 OS=Homo sapiens GN=UQCR10 PE=1 SV=3	Regular	1083.7	0	7308.51	8	1	6	26.98	24117	72351	3478	Green	0.0293162
17445	P10599	THIO_HUMAN	Thioredoxin OS=Homo sapiens GN=TXN PE=1 SV=3	Regular	900.649	0	12022.7	13	3	9	19.05	78486	72295.5	11992	Green	0.0292938
16567	Q08945	SSRP1_HUMAN	FACT complex subunit SSRP1 OS=Homo sapiens GN=SSRP1 PE=1 SV=1	Regular	680.268	0	81417.1	49	10	53	22.71	166806	72191	54757	Green	0.0292514
17387	Q92734	TFG_HUMAN	Protein TFG OS=Homo sapiens GN=TFG PE=1 SV=2	Regular	405.85	0	43505	12	4	17	13.25	49479	71940	23230	Green	0.0291497
8599	P10644	KAP0_HUMAN	cAMP-dependent protein kinase type I-alpha regulatory subunit OS=Homo sapiens GN=PRKAR1A PE=1 SV=1	Regular	290.719	0.16	43209.9	12	2	32	7.61	46871	71775	11418	Green	0.0290828
2661	P60953	CDC42_HUMAN	Cell division control protein 42 homolog OS=Homo sapiens GN=CDC42 PE=1 SV=2	Regular	335.837	0.08	21600.8	18	2	13	10.99	47847	71770.5	19590	Yellow	0.029081
16526	Q07955	SRSF1_HUMAN	Serine/arginine-rich splicing factor 1 OS=Homo sapiens GN=SRSF1 PE=1 SV=2	Regular	2104.19	0	27858.7	29	6	29	25.4	76621	71591	31241	Green	0.0290083
12824	Q96HC4	PDLI5_HUMAN	PDZ and LIM domain protein 5 OS=Homo sapiens GN=PDLIM5 PE=1 SV=5	Regular	294.195	0.08	65142.8	23	5	46	7.55	79391	71311	44219	Green	0.0288948
1052	Q15041	AR6P1_HUMAN	ADP-ribosylation factor-like protein 6-interacting protein 1 OS=Homo sapiens GN=ARL6IP1 PE=1 SV=2	Regular	550.27	0	23533.9	14	3	9	25.62	39431	71259	10896	Green	0.0288738
13962	P11216	PYGB_HUMAN	Glycogen phosphorylase_ brain form OS=Homo sapiens GN=PYGB PE=1 SV=5	Regular	832.056	0	97380.5	82	19	79	27.64	208507	71121	72267	Green	0.0288179
13817	Q8WXF1	PSPC1_HUMAN	Paraspeckle component 1 OS=Homo sapiens GN=PSPC1 PE=1 SV=1	Regular	264.539	0.45	58857.8	16	5	37	8.41	105724	71070	10116	Green	0.0287972
14342	Q92900	RENT1_HUMAN	Regulator of nonsense transcripts 1 OS=Homo sapiens GN=UPF1 PE=1 SV=2	Regular	404.495	0	125657	69	16	81	18.33	169259	71026	57977	Green	0.0287794
13678	P11908	PRPS2_HUMAN	Ribose-phosphate pyrophosphokinase 2 OS=Homo sapiens GN=PRPS2 PE=1 SV=2	Regular	568.762	0	35168.4	29	7	23	30.5	102463	70875.8	19928	Green	0.0287185
14311	P46063	RECQ1_HUMAN	ATP-dependent DNA helicase Q1 OS=Homo sapiens GN=RECQL PE=1 SV=3	Regular	386.992	0	74484	44	8	52	14.48	235401	70776	58881	Green	0.0286781
9249	P07942	LAMB1_HUMAN	Laminin subunit beta-1 OS=Homo sapiens GN=LAMB1 PE=1 SV=2	Regular	269.142	0.38	205281	60	18	115	11.81	164165	70364	44338	Green	0.0285111
2523	O96020	CCNE2_HUMAN	G1/S-specific cyclin-E2 OS=Homo sapiens GN=CCNE2 PE=1 SV=1	Regular	172.265	1.11	47327.6	13	6	29	16.09	89466	70253	21256	Yellow	0.0284661
18587	Q14157	UBP2L_HUMAN	Ubiquitin-associated protein 2-like OS=Homo sapiens GN=UBAP2L PE=1 SV=2	Regular	734.747	0	114649	52	8	50	13.16	143898	70140	37234	Green	0.0284204
12919	P61758	PFD3_HUMAN	Prefoldin subunit 3 OS=Homo sapiens GN=VBP1 PE=1 SV=3	Regular	1822.04	0	22829.1	40	6	23	26.4	86394	70063	31298	Green	0.0283892
11407	Q8NCW5	NNRE_HUMAN	NAD(P)H-hydrate epimerase OS=Homo sapiens GN=APOA1BP PE=1 SV=2	Regular	1287.43	0	32016.8	12	2	21	19.79	46669	70003.5	14949	Green	0.028365
4617	O43143	DHX15_HUMAN	Pre-mRNA-splicing factor ATP-dependent RNA helicase DHX15 OS=Homo sapiens GN=DHX15 PE=1 SV=2	Regular	415.895	0	91731.4	34	8	84	10.69	98459	69996	26875	Green	0.028362
12530	Q13177	PAK2_HUMAN	Serine/threonine-protein kinase PAK 2 OS=Homo sapiens GN=PAK2 PE=1 SV=3	Regular	325.784	0.08	58327.9	23	4	43	12.6	95704	69918	9471	Green	0.0283304
16838	P56192	SYMC_HUMAN	Methionine--tRNA ligase_ cytoplasmic OS=Homo sapiens GN=MARS PE=1 SV=2	Regular	619.93	0	102313	63	16	51	26.67	165500	69627	60364	Green	0.0282125
5466	Q9BS26	ERP44_HUMAN	Endoplasmic reticulum resident protein 44 OS=Homo sapiens GN=ERP44 PE=1 SV=1	Regular	627.018	0	47370.5	41	9	33	32.27	150658	69506	65083	Green	0.0281635
11310	Q96TA1	NIBL1_HUMAN	Niban-like protein 1 OS=Homo sapiens GN=FAM129B PE=1 SV=3	Regular	325.45	0.08	84651.3	35	7	56	15.68	86058	69196	28270	Green	0.0280379
16511	Q9Y5M8	SRPRB_HUMAN	Signal recognition particle receptor subunit beta OS=Homo sapiens GN=SRPRB PE=1 SV=3	Regular	677.819	0	29930.4	17	5	24	19.93	67358	69192	9180	Green	0.0280362
4746	O60884	DNJA2_HUMAN	DnaJ homolog subfamily A member 2 OS=Homo sapiens GN=DNAJA2 PE=1 SV=1	Regular	2268.95	0	46373	62	12	33	50.49	129852	69088	42393	Green	0.0279941
9436	Q9UHB6	LIMA1_HUMAN	LIM domain and actin-binding protein 1 OS=Homo sapiens GN=LIMA1 PE=1 SV=1	Regular	522.575	0	85681.9	46	13	75	17	105262	68979	32942	Green	0.0279499
626	O95831	AIFM1_HUMAN	Apoptosis-inducing factor 1_ mitochondrial OS=Homo sapiens GN=AIFM1 PE=1 SV=1	Regular	508.97	0	67185.8	33	6	41	14.19	96100	68891	25104	Green	0.0279143
12444	P13674	P4HA1_HUMAN	Prolyl 4-hydroxylase subunit alpha-1 OS=Homo sapiens GN=P4HA1 PE=1 SV=2	Regular	288.587	0.23	61334.5	46	8	45	16.67	125784	68747	31396	Green	0.0278559
1064	O15143	ARC1B_HUMAN	Actin-related protein 2/3 complex subunit 1B OS=Homo sapiens GN=ARPC1B PE=1 SV=3	Regular	833.039	0	41748.2	45	7	28	38.71	94707	68564	32408	Green	0.0277818
11521	Q8TAT6	NPL4_HUMAN	Nuclear protein localization protein 4 homolog OS=Homo sapiens GN=NPLOC4 PE=1 SV=3	Regular	406.231	0	69089.8	34	5	50	10.36	76374	68516	23983	Green	0.0277623
6753	Q92820	GGH_HUMAN	Gamma-glutamyl hydrolase OS=Homo sapiens GN=GGH PE=1 SV=2	Regular	849.319	0	36363.6	28	4	21	19.5	71678	68488	19503	Green	0.027751
1543	O75531	BAF_HUMAN	Barrier-to-autointegration factor OS=Homo sapiens GN=BANF1 PE=1 SV=1	Regular	1203.61	0	10286.7	17	3	17	40.45	47220	68371.5	13904	Green	0.0277038
1856	P20290	BTF3_HUMAN	Transcription factor BTF3 OS=Homo sapiens GN=BTF3 PE=1 SV=1	Regular	949.345	0	22225	23	4	14	33.98	101029	68282	23273	Green	0.0276675
7967	O00425	IF2B3_HUMAN	Insulin-like growth factor 2 mRNA-binding protein 3 OS=Homo sapiens GN=IGF2BP3 PE=1 SV=2	Regular	762.758	0	64047.3	41	8	44	16.58	120437	68155.5	30110	Green	0.0276163
13192	P14923	PLAK_HUMAN	Junction plakoglobin OS=Homo sapiens GN=JUP PE=1 SV=3	Regular	556.613	0	82486.3	51	10	50	22.55	159865	68155.5	44401	Green	0.0276162
9413	Q86UP9	LHPL3_HUMAN	Lipoma HMGIC fusion partner-like 3 protein OS=Homo sapiens GN=LHFPL3 PE=2 SV=3	Regular	167.606	1.16	26453.6	7	1	13	9.75	22710	68130	8808	Yellow	0.0276059
6904	P04899	GNAI2_HUMAN	Guanine nucleotide-binding protein G(i) subunit alpha-2 OS=Homo sapiens GN=GNAI2 PE=1 SV=3	Regular	625.945	0	41021.3	23	7	29	24.79	60108	68035.5	20122	Green	0.0275676
16866	P47897	SYQ_HUMAN	Glutamine--tRNA ligase OS=Homo sapiens GN=QARS PE=1 SV=1	Regular	440.575	0	88711.3	45	9	68	17.68	102704	67966	31277	Green	0.0275395
13782	O00487	PSDE_HUMAN	26S proteasome non-ATPase regulatory subunit 14 OS=Homo sapiens GN=PSMD14 PE=1 SV=1	Regular	1274.6	0	34748.2	40	5	19	35.16	87330	67925	17954	Green	0.0275228
3985	P67870	CSK2B_HUMAN	Casein kinase II subunit beta OS=Homo sapiens GN=CSNK2B PE=1 SV=1	Regular	1272	0	25284.7	21	5	13	24.65	43358	67920	16284	Green	0.0275208
686	P30837	AL1B1_HUMAN	Aldehyde dehydrogenase X_ mitochondrial OS=Homo sapiens GN=ALDH1B1 PE=1 SV=3	Regular	912.853	0	57662.6	63	12	38	33.66	143874	67657	60430	Green	0.0274143
17977	P55327	TPD52_HUMAN	Tumor protein D52 OS=Homo sapiens GN=TPD52 PE=1 SV=2	Regular	2854.04	0	24384.1	42	6	15	43.3	146544	67602	53006	Green	0.027392
12455	P32322	P5CR1_HUMAN	Pyrroline-5-carboxylate reductase 1_ mitochondrial OS=Homo sapiens GN=PYCR1 PE=1 SV=2	Regular	994.202	0	33588.8	15	2	25	11.29	54095	67372.8	12634	Green	0.0272991
10400	P28482	MK01_HUMAN	Mitogen-activated protein kinase 1 OS=Homo sapiens GN=MAPK1 PE=1 SV=3	Regular	622.178	0	41789	29	5	28	22.78	72967	66741	36522	Green	0.0270431
11080	Q9Y2A7	NCKP1_HUMAN	Nck-associated protein 1 OS=Homo sapiens GN=NCKAP1 PE=1 SV=1	Regular	382.941	0	130102	58	15	96	18.97	129182	66532	37194	Green	0.0269584
633	Q12904	AIMP1_HUMAN	Aminoacyl tRNA synthase complex-interacting multifunctional protein 1 OS=Homo sapiens GN=AIMP1 PE=1 SV=2	Regular	772.584	0	34637.9	28	5	27	22.76	93233	66151	41179	Green	0.026804
16639	P40763	STAT3_HUMAN	Signal transducer and activator of transcription 3 OS=Homo sapiens GN=STAT3 PE=1 SV=2	Regular	317.388	0.08	88866.4	41	10	58	16.49	103908	65942	36616	Green	0.0267193
4440	Q9BTE1	DCTN5_HUMAN	Dynactin subunit 5 OS=Homo sapiens GN=DCTN5 PE=1 SV=1	Regular	123.802	2.81	20696.8	7	1	13	3.85	21938	65814	4940	Yellow	0.0266675
13307	Q15126	PMVK_HUMAN	Phosphomevalonate kinase OS=Homo sapiens GN=PMVK PE=1 SV=3	Regular	1007.71	0	22166	20	4	21	39.58	68858	65658	7661	Green	0.0266043
11329	Q9BPW8	NIPS1_HUMAN	Protein NipSnap homolog 1 OS=Homo sapiens GN=NIPSNAP1 PE=1 SV=1	Regular	1042.86	0	33481.1	19	4	26	26.76	67200	65595	15127	Green	0.0265787
16659	Q86WV6	STING_HUMAN	Stimulator of interferon genes protein OS=Homo sapiens GN=TMEM173 PE=1 SV=1	Regular	1603.84	0	42762.9	30	4	22	18.47	70584	65521	24027	Green	0.0265488
14248	Q92804	RBP56_HUMAN	TATA-binding protein-associated factor 2N OS=Homo sapiens GN=TAF15 PE=1 SV=1	Regular	935.751	0	62058.1	29	6	40	12.67	128840	65515.9	37422	Green	0.0265467
5505	P13804	ETFA_HUMAN	Electron transfer flavoprotein subunit alpha_ mitochondrial OS=Homo sapiens GN=ETFA PE=1 SV=1	Regular	1557.55	0	35421.8	37	7	24	32.73	86020	65302	26048	Green	0.02646
10135	P33992	MCM5_HUMAN	DNA replication licensing factor MCM5 OS=Homo sapiens GN=MCM5 PE=1 SV=5	Regular	462.831	0	83084.1	51	12	57	24.11	155323	65108	51391	Green	0.0263814
12469	P68402	PA1B2_HUMAN	Platelet-activating factor acetylhydrolase IB subunit beta OS=Homo sapiens GN=PAFAH1B2 PE=1 SV=1	Regular	1349.05	0	25740.4	25	4	17	31.44	66151	65069	22275	Green	0.0263656
3454	Q9P003	CNIH4_HUMAN	Protein cornichon homolog 4 OS=Homo sapiens GN=CNIH4 PE=1 SV=1	Regular	2050.71	0	16435.6	9	2	6	17.27	23343	65061	13810	Green	0.0263624
14101	P35241	RADI_HUMAN	Radixin OS=Homo sapiens GN=RDX PE=1 SV=1	Regular	3459.23	0	68678.1	124	13	61	25.39	774675	64867	371324	Green	0.0262838
10881	O00159	MYO1C_HUMAN	Unconventional myosin-Ic OS=Homo sapiens GN=MYO1C PE=1 SV=4	Regular	681.838	0	122537	83	22	85	25.31	221212	64692	57901	Green	0.0262129
7501	P07686	HEXB_HUMAN	Beta-hexosaminidase subunit beta OS=Homo sapiens GN=HEXB PE=1 SV=3	Regular	524.588	0	63567.6	27	6	41	14.03	85243	64432	22339	Green	0.0261075
7350	P84243	H33_HUMAN	Histone H3.3 OS=Homo sapiens GN=H3F3A PE=1 SV=2	Regular	1731.52	0	15385	19	2	12	31.62	24132	64389	6300	Green	0.0260901
18096	Q14258	TRI25_HUMAN	E3 ubiquitin/ISG15 ligase TRIM25 OS=Homo sapiens GN=TRIM25 PE=1 SV=2	Regular	771.867	0	72627.3	53	12	48	20.63	112984	64139	27834	Green	0.0259888
7969	P20042	IF2B_HUMAN	Eukaryotic translation initiation factor 2 subunit 2 OS=Homo sapiens GN=EIF2S2 PE=1 SV=2	Regular	906.756	0	38730.6	35	9	43	27.33	105200	64060	31759	Green	0.0259568
15013	Q15404	RSU1_HUMAN	Ras suppressor protein 1 OS=Homo sapiens GN=RSU1 PE=1 SV=3	Regular	3652.41	0	31540.3	31	3	23	17.69	64016	64016	28434	Green	0.0259389
13849	Q9Y3E5	PTH2_HUMAN	Peptidyl-tRNA hydrolase 2_ mitochondrial OS=Homo sapiens GN=PTRH2 PE=1 SV=1	Regular	892.964	0	19478.7	19	3	8	21.23	61671	63963	20573	Green	0.0259175
13921	O15067	PUR4_HUMAN	Phosphoribosylformylglycinamidine synthase OS=Homo sapiens GN=PFAS PE=1 SV=4	Regular	540.845	0	146388	72	16	95	26.61	163827	63821	36901	Green	0.0258599
17391	P48307	TFPI2_HUMAN	Tissue factor pathway inhibitor 2 OS=Homo sapiens GN=TFPI2 PE=1 SV=1	Regular	417.278	0	27960.4	14	4	13	8.51	26339	63681	8532	Green	0.0258032
1277	Q12797	ASPH_HUMAN	Aspartyl/asparaginyl beta-hydroxylase OS=Homo sapiens GN=ASPH PE=1 SV=3	Regular	496.136	0	86318.9	45	13	49	21.11	103881	63678	31805	Green	0.025802
15373	Q9UBT2	SAE2_HUMAN	SUMO-activating enzyme subunit 2 OS=Homo sapiens GN=UBA2 PE=1 SV=2	Regular	545.483	0	71794	47	12	46	21.88	135948	63644	36331	Green	0.0257882
18845	Q9Y277	VDAC3_HUMAN	Voltage-dependent anion-selective channel protein 3 OS=Homo sapiens GN=VDAC3 PE=1 SV=1	Regular	534.532	0	31000.9	24	6	19	24.03	82636	63477	12403	Green	0.0257205
7665	Q5SSJ5	HP1B3_HUMAN	Heterochromatin protein 1-binding protein 3 OS=Homo sapiens GN=HP1BP3 PE=1 SV=1	Regular	653.819	0	61492.2	30	7	56	17.18	72565	63345	20255	Green	0.0256671
15797	Q9H299	SH3L3_HUMAN	SH3 domain-binding glutamic acid-rich-like protein 3 OS=Homo sapiens GN=SH3BGRL3 PE=1 SV=1	Regular	343.279	0.08	10494.8	7	1	7	20.43	21102	63306	7951	Yellow	0.0256513
14117	P11233	RALA_HUMAN	Ras-related protein Ral-A OS=Homo sapiens GN=RALA PE=1 SV=1	Regular	436.558	0	23737.9	14	2	16	16.99	42015	63022.5	13003	Green	0.0255364
15058	Q9NQC3	RTN4_HUMAN	Reticulon-4 OS=Homo sapiens GN=RTN4 PE=1 SV=2	Regular	142.67	1.88	130331	35	11	90	5.54	122151	62849	27393	Yellow	0.0254661
3792	O43809	CPSF5_HUMAN	Cleavage and polyadenylation specificity factor subunit 5 OS=Homo sapiens GN=NUDT21 PE=1 SV=1	Regular	1015.04	0	26284.3	13	4	21	26.87	66837	62824	16365	Green	0.025456
7865	P07099	HYEP_HUMAN	Epoxide hydrolase 1 OS=Homo sapiens GN=EPHX1 PE=1 SV=1	Regular	1153.43	0	53177.1	52	11	39	44.4	123597	62755	50088	Green	0.025428
7218	P00390	GSHR_HUMAN	Glutathione reductase_ mitochondrial OS=Homo sapiens GN=GSR PE=1 SV=2	Regular	354.75	0	56827.4	29	5	35	14.94	84075	62731	42599	Green	0.0254183
18760	O60763	USO1_HUMAN	General vesicular transport factor p115 OS=Homo sapiens GN=USO1 PE=1 SV=2	Regular	340.288	0.08	108808	42	12	67	13.93	87597	62550	24068	Green	0.0253449
1488	P61769	B2MG_HUMAN	Beta-2-microglobulin OS=Homo sapiens GN=B2M PE=1 SV=1	Regular	1443.13	0	13828.6	11	2	9	46.22	41670	62505	12610	Green	0.0253267
16506	Q9UHB9	SRP68_HUMAN	Signal recognition particle subunit SRP68 OS=Homo sapiens GN=SRP68 PE=1 SV=2	Regular	375.09	0	71243	39	9	53	12.12	77925	62050	12204	Green	0.0251423
14157	P01112	RASH_HUMAN	GTPase HRas OS=Homo sapiens GN=HRAS PE=1 SV=1	Regular	2727.69	0	21640.3	41	5	15	47.09	70754	62038	15705	Green	0.0251375
6095	P39748	FEN1_HUMAN	Flap endonuclease 1 OS=Homo sapiens GN=FEN1 PE=1 SV=1	Regular	1223.84	0	42935.2	41	6	26	25.26	73319	62011	31144	Green	0.0251265
19210	Q9H0D6	XRN2_HUMAN	5'-3' exoribonuclease 2 OS=Homo sapiens GN=XRN2 PE=1 SV=1	Regular	629.02	0	109495	60	16	83	24.42	137349	61835	33417	Green	0.0250552
15952	P63208	SKP1_HUMAN	S-phase kinase-associated protein 1 OS=Homo sapiens GN=SKP1 PE=1 SV=2	Regular	2768.72	0	18829.1	46	8	17	62.58	106690	61596	46394	Green	0.0249584
2603	Q9Y5K6	CD2AP_HUMAN	CD2-associated protein OS=Homo sapiens GN=CD2AP PE=1 SV=1	Regular	444.786	0	71679.3	30	7	68	13.3	72913	61562	17783	Green	0.0249446
12881	P12955	PEPD_HUMAN	Xaa-Pro dipeptidase OS=Homo sapiens GN=PEPD PE=1 SV=3	Regular	539.324	0	55346.7	44	11	31	28.4	137526	60665	33079	Green	0.0245811
13799	O43242	PSMD3_HUMAN	26S proteasome non-ATPase regulatory subunit 3 OS=Homo sapiens GN=PSMD3 PE=1 SV=2	Regular	508.916	0	61091.7	41	10	57	32.77	567860	60542	20286	Green	0.0245313
11635	Q08J23	NSUN2_HUMAN	tRNA (cytosine(34)-C(5))-methyltransferase OS=Homo sapiens GN=NSUN2 PE=1 SV=2	Regular	1020.82	0	87269.3	85	18	70	30.77	213954	60423	58671	Green	0.0244831
14604	P46778	RL21_HUMAN	60S ribosomal protein L21 OS=Homo sapiens GN=RPL21 PE=1 SV=2	Regular	2235	0	18621.9	25	5	13	20.63	68134	60342	19921	Green	0.0244503
13802	Q15008	PSMD6_HUMAN	26S proteasome non-ATPase regulatory subunit 6 OS=Homo sapiens GN=PSMD6 PE=1 SV=1	Regular	275.157	0.3	45816.6	35	11	40	26.99	119057	60242	15222	Yellow	0.0244097
46	P10314	1A32_HUMAN	HLA class I histocompatibility antigen_ A-32 alpha chain OS=Homo sapiens GN=HLA-A PE=1 SV=2	Regular	164.827	1.22	41333.3	15	5	25	16.71	94040	60207.3	14312	Green	0.0243957
16643	O95793	STAU1_HUMAN	Double-stranded RNA-binding protein Staufen homolog 1 OS=Homo sapiens GN=STAU1 PE=1 SV=2	Regular	528.629	0	63467.5	37	9	50	22.01	134031	60103	22399	Green	0.0243534
10844	Q9HB07	MYG1_HUMAN	UPF0160 protein MYG1_ mitochondrial OS=Homo sapiens GN=C12orf10 PE=1 SV=2	Regular	386.317	0	42791.5	23	6	30	15.69	67439	60088	15437	Green	0.0243473
18352	Q14166	TTL12_HUMAN	Tubulin--tyrosine ligase-like protein 12 OS=Homo sapiens GN=TTLL12 PE=1 SV=2	Regular	637.868	0	75202.1	61	14	49	30.59	135775	60049	33463	Green	0.0243315
13328	P00491	PNPH_HUMAN	Purine nucleoside phosphorylase OS=Homo sapiens GN=PNP PE=1 SV=2	Regular	720.537	0	32346.1	42	8	21	31.49	91569	60024	33559	Green	0.0243214
17109	Q9BVA1	TBB2B_HUMAN	Tubulin beta-2B chain OS=Homo sapiens GN=TUBB2B PE=1 SV=1	Regular	23239.9	0	50409.4	315	24	30	55.73	3884557	59902	2639442	Green	0.024272
4749	P25685	DNJB1_HUMAN	DnaJ homolog subfamily B member 1 OS=Homo sapiens GN=DNAJB1 PE=1 SV=4	Regular	1025.71	0	38215.3	26	6	38	18.24	86326	59889.1	19880	Green	0.0242668
2341	Q96CT7	CC124_HUMAN	Coiled-coil domain-containing protein 124 OS=Homo sapiens GN=CCDC124 PE=1 SV=1	Regular	405.435	0	25835.3	18	3	21	15.7	65352	59874	12851	Green	0.0242606
16085	Q8TAQ2	SMRC2_HUMAN	SWI/SNF complex subunit SMARCC2 OS=Homo sapiens GN=SMARCC2 PE=1 SV=1	Regular	242.756	0.44	133279	42	12	101	6.84	105325	59689.9	19767	Green	0.024186
9489	P43034	LIS1_HUMAN	Platelet-activating factor acetylhydrolase IB subunit alpha OS=Homo sapiens GN=PAFAH1B1 PE=1 SV=2	Regular	452.469	0	47208.3	30	8	39	22.68	72684	59674	15081	Green	0.0241796
6902	Q96EK6	GNA1_HUMAN	Glucosamine 6-phosphate N-acetyltransferase OS=Homo sapiens GN=GNPNAT1 PE=1 SV=1	Regular	614.756	0	21091.3	25	5	16	36.41	67813	59584	20970	Green	0.0241431
19193	Q9HAV4	XPO5_HUMAN	Exportin-5 OS=Homo sapiens GN=XPO5 PE=1 SV=1	Regular	274.359	0.3	138422	48	14	85	10.71	276491	59552	39447	Green	0.0241302
553	Q8N4X5	AF1L2_HUMAN	Actin filament-associated protein 1-like 2 OS=Homo sapiens GN=AFAP1L2 PE=1 SV=1	Regular	902.639	0	92212.2	58	16	63	31.54	148473	59302	49181	Green	0.0240289
1399	O75947	ATP5H_HUMAN	ATP synthase subunit d_ mitochondrial OS=Homo sapiens GN=ATP5H PE=1 SV=3	Regular	3434.85	0	18548.3	26	2	13	22.98	39374	59061	17367	Green	0.0239312
7666	Q9NZL4	HPBP1_HUMAN	Hsp70-binding protein 1 OS=Homo sapiens GN=HSPBP1 PE=1 SV=1	Regular	1178.34	0	40215.4	42	9	29	39.23	88954	58679	25898	Green	0.0237764
1607	O15382	BCAT2_HUMAN	Branched-chain-amino-acid aminotransferase_ mitochondrial OS=Homo sapiens GN=BCAT2 PE=1 SV=2	Regular	147.667	1.6	44687	17	6	31	8.67	103271	58670	12557	Yellow	0.0237728
14603	O76021	RL1D1_HUMAN	Ribosomal L1 domain-containing protein 1 OS=Homo sapiens GN=RSL1D1 PE=1 SV=3	Regular	448.928	0	55200.7	26	8	43	10.61	76424	58627	20198	Green	0.0237553
18798	P51809	VAMP7_HUMAN	Vesicle-associated membrane protein 7 OS=Homo sapiens GN=VAMP7 PE=1 SV=3	Regular	148.185	1.6	25277.3	10	5	17	4.09	67236	58566	11275	Yellow	0.0237306
14087	P63000	RAC1_HUMAN	Ras-related C3 botulinum toxin substrate 1 OS=Homo sapiens GN=RAC1 PE=1 SV=1	Regular	689.161	0	21849.3	13	3	13	14.58	45087	58509	11032	Green	0.0237075
5285	P50402	EMD_HUMAN	Emerin OS=Homo sapiens GN=EMD PE=1 SV=1	Regular	472.312	0	29050.9	18	5	28	22.44	52458	58335	9925	Green	0.023637
11099	P16435	NCPR_HUMAN	NADPH--cytochrome P450 reductase OS=Homo sapiens GN=POR PE=1 SV=2	Regular	822.764	0	77146.1	86	16	63	29.99	181565	58004	52917	Green	0.0235029
17728	Q99805	TM9S2_HUMAN	Transmembrane 9 superfamily member 2 OS=Homo sapiens GN=TM9SF2 PE=1 SV=1	Regular	245.429	0.44	76859.3	25	4	30	10.26	59384	57942	20909	Green	0.0234778
1137	P40616	ARL1_HUMAN	ADP-ribosylation factor-like protein 1 OS=Homo sapiens GN=ARL1 PE=1 SV=1	Regular	2935.63	0	20531.6	28	4	14	32.6	60046	57846	15500	Green	0.0234389
394	P13798	ACPH_HUMAN	Acylamino-acid-releasing enzyme OS=Homo sapiens GN=APEH PE=1 SV=4	Regular	732.197	0	82194.1	38	7	40	15.98	127260	57817	31433	Green	0.0234271
2731	Q9UKY7	CDV3_HUMAN	Protein CDV3 homolog OS=Homo sapiens GN=CDV3 PE=1 SV=1	Regular	1103.11	0	27334.9	16	3	23	36.82	57809	57809	19229	Green	0.0234239
270	P28288	ABCD3_HUMAN	ATP-binding cassette sub-family D member 3 OS=Homo sapiens GN=ABCD3 PE=1 SV=1	Regular	435.216	0	75989.3	44	12	55	17.75	141922	57715	31788	Green	0.0233858
4557	O00273	DFFA_HUMAN	DNA fragmentation factor subunit alpha OS=Homo sapiens GN=DFFA PE=1 SV=1	Regular	640.837	0	36921.1	28	6	32	22.05	62223	57704	14722	Green	0.0233814
367	O96019	ACL6A_HUMAN	Actin-like protein 6A OS=Homo sapiens GN=ACTL6A PE=1 SV=1	Regular	415.887	0	47974.3	24	6	32	21.21	74265	57537	14446	Green	0.0233137
11723	Q9UKK9	NUDT5_HUMAN	ADP-sugar pyrophosphatase OS=Homo sapiens GN=NUDT5 PE=1 SV=1	Regular	360.943	0	24612.8	10	2	15	11.87	38358	57537	5631	Green	0.0233137
5202	Q9BY44	EIF2A_HUMAN	Eukaryotic translation initiation factor 2A OS=Homo sapiens GN=EIF2A PE=1 SV=3	Regular	328.721	0.08	65560.5	11	2	41	5.47	38344	57516	9551	Green	0.0233052
936	Q10567	AP1B1_HUMAN	AP-1 complex subunit beta-1 OS=Homo sapiens GN=AP1B1 PE=1 SV=2	Regular	557.746	0	105549	61	15	71	24.66	192239	57501.2	46024	Green	0.0232992
8186	P12268	IMDH2_HUMAN	Inosine-5'-monophosphate dehydrogenase 2 OS=Homo sapiens GN=IMPDH2 PE=1 SV=2	Regular	1575.4	0	56261.3	48	9	41	20.82	115725	57276	39890	Green	0.0232079
15704	Q15637	SF01_HUMAN	Splicing factor 1 OS=Homo sapiens GN=SF1 PE=1 SV=4	Regular	722.286	0	68558.2	16	3	27	7.36	39348	57271.5	11827	Green	0.0232061
18398	Q6IBS0	TWF2_HUMAN	Twinfilin-2 OS=Homo sapiens GN=TWF2 PE=1 SV=2	Regular	459.96	0	39776.2	24	8	33	28.37	75623	57258	18114	Green	0.0232006
10514	Q13724	MOGS_HUMAN	Mannosyl-oligosaccharide glucosidase OS=Homo sapiens GN=MOGS PE=1 SV=5	Regular	337.416	0.08	92088.8	38	9	54	12.07	95074	57009	19175	Green	0.0230997
2663	Q99459	CDC5L_HUMAN	Cell division cycle 5-like protein OS=Homo sapiens GN=CDC5L PE=1 SV=2	Regular	565.996	0	92478.9	65	13	73	26.06	124584	56936	41928	Green	0.0230702
3431	P62633	CNBP_HUMAN	Cellular nucleic acid-binding protein OS=Homo sapiens GN=CNBP PE=1 SV=1	Regular	881.508	0	20717.3	7	1	25	8.47	18951	56853	3742	Green	0.0230365
18570	P54578	UBP14_HUMAN	Ubiquitin carboxyl-terminal hydrolase 14 OS=Homo sapiens GN=USP14 PE=1 SV=3	Regular	367.671	0	56525.4	41	8	40	17	97361	56816	22290	Green	0.0230215
16713	Q8TCJ2	STT3B_HUMAN	Dolichyl-diphosphooligosaccharide--protein glycosyltransferase subunit STT3B OS=Homo sapiens GN=STT3B PE=1 SV=1	Regular	291.443	0.16	94301.8	16	7	53	7.63	68640	56673	15201	Green	0.0229636
5054	O43491	E41L2_HUMAN	Band 4.1-like protein 2 OS=Homo sapiens GN=EPB41L2 PE=1 SV=1	Regular	138.523	2.1	113101	19	7	108	5.07	101466	56648	21054	Yellow	0.0229535
4377	Q13409	DC1I2_HUMAN	Cytoplasmic dynein 1 intermediate chain 2 OS=Homo sapiens GN=DYNC1I2 PE=1 SV=3	Regular	198.209	0.68	71855.9	23	5	40	15.36	87589	56528	21517	Yellow	0.0229048
4159	O60888	CUTA_HUMAN	Protein CutA OS=Homo sapiens GN=CUTA PE=1 SV=2	Regular	2215.95	0	19230.4	17	3	8	22.91	45477	56481	14590	Green	0.0228858
14233	Q9BWF3	RBM4_HUMAN	RNA-binding protein 4 OS=Homo sapiens GN=RBM4 PE=1 SV=1	Regular	693.302	0	40713.1	16	4	30	12.09	59992	56083.5	24227	Green	0.0227247
9298	Q14739	LBR_HUMAN	Lamin-B receptor OS=Homo sapiens GN=LBR PE=1 SV=2	Regular	286.889	0.23	71102.5	18	4	42	3.9	83475	55764	14347	Green	0.0225953
7349	Q71DI3	H32_HUMAN	Histone H3.2 OS=Homo sapiens GN=HIST2H3A PE=1 SV=3	Regular	852.814	0	15445.1	12	2	12	31.62	21203	55602	4125	Green	0.0225296
16424	P52788	SPSY_HUMAN	Spermine synthase OS=Homo sapiens GN=SMS PE=1 SV=2	Regular	1743.92	0	41724.5	67	11	31	63.39	145105	55369	49319	Green	0.0224352
1230	Q8WXJ9	ASB17_HUMAN	Ankyrin repeat and SOCS box protein 17 OS=Homo sapiens GN=ASB17 PE=2 SV=2	Regular	152.08	1.55	34909.6	12	4	25	8.14	41044	55335	15257	Yellow	0.0224214
18494	Q16222	UAP1_HUMAN	UDP-N-acetylhexosamine pyrophosphorylase OS=Homo sapiens GN=UAP1 PE=1 SV=3	Regular	369.038	0	59168.3	25	5	47	12.45	63189	55313	10482	Green	0.0224125
15793	Q99961	SH3G1_HUMAN	Endophilin-A2 OS=Homo sapiens GN=SH3GL1 PE=1 SV=1	Regular	1053.22	0	41718.1	34	9	37	24.46	88059	55169	22404	Green	0.0223542
14821	P10155	RO60_HUMAN	60 kDa SS-A/Ro ribonucleoprotein OS=Homo sapiens GN=TROVE2 PE=1 SV=2	Regular	200.607	0.69	61412.1	26	7	44	8.55	68694	54955	17066	Green	0.0222675
4259	Q8WWM9	CYGB_HUMAN	Cytoglobin OS=Homo sapiens GN=CYGB PE=1 SV=1	Regular	702.858	0	21518.7	25	4	16	41.05	48276	54867	12270	Green	0.0222318
2693	P24941	CDK2_HUMAN	Cyclin-dependent kinase 2 OS=Homo sapiens GN=CDK2 PE=1 SV=2	Regular	420.259	0	34100.7	26	7	27	24.83	76813	54680.2	22429	Green	0.0221561
8757	P12277	KCRB_HUMAN	Creatine kinase B-type OS=Homo sapiens GN=CKB PE=1 SV=1	Regular	879.349	0	42929.5	39	10	24	30.71	122523	54639	26381	Green	0.0221394
16258	Q9Y5B9	SP16H_HUMAN	FACT complex subunit SPT16 OS=Homo sapiens GN=SUPT16H PE=1 SV=1	Regular	447.758	0	120484	79	22	101	17.1	112731	54634	25622	Green	0.0221374
6819	Q04446	GLGB_HUMAN	1_4-alpha-glucan-branching enzyme OS=Homo sapiens GN=GBE1 PE=1 SV=3	Regular	339.533	0.08	80930.3	35	12	47	18.66	93127	54607	20160	Green	0.0221265
526	P55263	ADK_HUMAN	Adenosine kinase OS=Homo sapiens GN=ADK PE=1 SV=2	Regular	1833.1	0	40944.7	47	6	40	29.56	75437	54602	27326	Green	0.0221244
30	P31947	1433S_HUMAN	14-3-3 protein sigma OS=Homo sapiens GN=SFN PE=1 SV=1	Regular	5952.09	0	27888.2	83	9	25	41.13	419152	53730	293689	Green	0.0217711
6393	Q96AE4	FUBP1_HUMAN	Far upstream element-binding protein 1 OS=Homo sapiens GN=FUBP1 PE=1 SV=3	Regular	253.747	0.44	67731.6	17	3	45	5.12	53605	53605	14721	Green	0.0217205
4589	P51659	DHB4_HUMAN	Peroxisomal multifunctional enzyme type 2 OS=Homo sapiens GN=HSD17B4 PE=1 SV=3	Regular	413.241	0	80142.7	49	11	53	27.58	135623	53592	28425	Green	0.0217152
1312	P54709	AT1B3_HUMAN	Sodium/potassium-transporting ATPase subunit beta-3 OS=Homo sapiens GN=ATP1B3 PE=1 SV=1	Regular	652.856	0	31854.8	26	5	19	14.7	55616	53591	18023	Green	0.0217148
5271	Q9HC35	EMAL4_HUMAN	Echinoderm microtubule-associated protein-like 4 OS=Homo sapiens GN=EML4 PE=1 SV=3	Regular	359.279	0	110000	23	7	76	14.07	60630	53386	20400	Green	0.0216317
4765	O75937	DNJC8_HUMAN	DnaJ homolog subfamily C member 8 OS=Homo sapiens GN=DNAJC8 PE=1 SV=2	Regular	602.827	0	29841.7	25	5	29	20.95	57422	53127	21190	Green	0.0215268
4809	P30046	DOPD_HUMAN	D-dopachrome decarboxylase OS=Homo sapiens GN=DDT PE=1 SV=3	Regular	409.84	0	12825.8	11	2	11	17.8	35110	52665	3207	Green	0.0213396
13768	P28074	PSB5_HUMAN	Proteasome subunit beta type-5 OS=Homo sapiens GN=PSMB5 PE=1 SV=3	Regular	1970.44	0	28651.4	34	5	22	32.32	57088	52489	15628	Green	0.0212683
12837	Q6P996	PDXD1_HUMAN	Pyridoxal-dependent decarboxylase domain-containing protein 1 OS=Homo sapiens GN=PDXDC1 PE=1 SV=2	Regular	1028.3	0	87619.5	73	15	57	31.73	136364	52347	54183	Green	0.0212107
11439	Q15155	NOMO1_HUMAN	Nodal modulator 1 OS=Homo sapiens GN=NOMO1 PE=1 SV=5	Regular	276.976	0.31	135294	42	12	83	14.24	165020	52338	30662	Green	0.0212071
5920	O75844	FACE1_HUMAN	CAAX prenyl protease 1 homolog OS=Homo sapiens GN=ZMPSTE24 PE=1 SV=2	Regular	567.84	0	55098.1	35	6	34	16.63	69857	52160	13136	Green	0.021135
11742	Q8N1F7	NUP93_HUMAN	Nuclear pore complex protein Nup93 OS=Homo sapiens GN=NUP93 PE=1 SV=2	Regular	472.121	0	94001.7	51	17	76	23.2	132095	51930	52400	Green	0.0210418
9825	O75608	LYPA1_HUMAN	Acyl-protein thioesterase 1 OS=Homo sapiens GN=LYPLA1 PE=1 SV=1	Regular	1379.57	0	25011.8	7	1	15	11.3	17303	51909	8116	Green	0.0210333
14119	Q9UKM9	RALY_HUMAN	RNA-binding protein Raly OS=Homo sapiens GN=RALY PE=1 SV=1	Regular	661.982	0	32520.2	16	2	23	14.38	34527	51790.5	9157	Green	0.0209852
6394	Q96I24	FUBP3_HUMAN	Far upstream element-binding protein 3 OS=Homo sapiens GN=FUBP3 PE=1 SV=2	Regular	412.194	0	61982.7	18	3	46	8.74	50536	51493.5	12715	Green	0.0208649
5079	P42892	ECE1_HUMAN	Endothelin-converting enzyme 1 OS=Homo sapiens GN=ECE1 PE=1 SV=2	Regular	170.548	1.17	87962.2	18	6	64	1.95	182920	51474	9071	Green	0.020857
950	P63010	AP2B1_HUMAN	AP-2 complex subunit beta OS=Homo sapiens GN=AP2B1 PE=1 SV=1	Regular	323.932	0.08	105465	53	11	71	19.1	174879	51434.8	35225	Green	0.0208411
14919	Q9NQG5	RPR1B_HUMAN	Regulation of nuclear pre-mRNA domain-containing protein 1B OS=Homo sapiens GN=RPRD1B PE=1 SV=1	Regular	604.291	0	37013.8	27	6	30	22.7	72530	51394	11599	Green	0.0208246
10942	Q9BXJ9	NAA15_HUMAN	N-alpha-acetyltransferase 15_ NatA auxiliary subunit OS=Homo sapiens GN=NAA15 PE=1 SV=1	Regular	164.357	1.22	102527	42	13	93	10.85	348350	51278	26554	Yellow	0.0207776
14659	Q9Y3B7	RM11_HUMAN	39S ribosomal protein L11_ mitochondrial OS=Homo sapiens GN=MRPL11 PE=1 SV=1	Regular	318.964	0.08	20740.2	12	5	24	18.23	64296	51249	4097	Yellow	0.0207658
16826	Q9NSD9	SYFB_HUMAN	Phenylalanine--tRNA ligase beta subunit OS=Homo sapiens GN=FARSB PE=1 SV=3	Regular	670.358	0	66743	40	10	48	16.13	99360	51227	22787	Green	0.0207569
15705	Q15459	SF3A1_HUMAN	Splicing factor 3A subunit 1 OS=Homo sapiens GN=SF3A1 PE=1 SV=1	Regular	433.806	0	88943.4	48	10	59	14.88	105084	51183	35313	Green	0.0207391
9238	O00515	LAD1_HUMAN	Ladinin-1 OS=Homo sapiens GN=LAD1 PE=1 SV=2	Regular	285.767	0.23	57188.2	17	5	48	3.29	30447	51003	8491	Green	0.0206661
11624	P46459	NSF_HUMAN	Vesicle-fusing ATPase OS=Homo sapiens GN=NSF PE=1 SV=3	Regular	340.155	0.08	83107.8	34	11	67	9.54	116243	50833	15560	Green	0.0205973
11977	Q9BZK8	OCR1_HUMAN	Ovarian cancer-related protein 1 OS=Homo sapiens GN=OCR1 PE=4 SV=1	Regular	372.993	0	8653.95	4	1	9	25	16786	50358	5237	Yellow	0.0204048
15409	P07602	SAP_HUMAN	Prosaposin OS=Homo sapiens GN=PSAP PE=1 SV=2	Regular	491.82	0	59937.6	20	5	47	9.35	52710	50291	11856	Green	0.0203776
3999	Q7L5N1	CSN6_HUMAN	COP9 signalosome complex subunit 6 OS=Homo sapiens GN=COPS6 PE=1 SV=1	Regular	283.851	0.23	36505.7	24	7	20	26.61	61548	49732	15238	Yellow	0.0201511
4764	Q8WXX5	DNJC9_HUMAN	DnaJ homolog subfamily C member 9 OS=Homo sapiens GN=DNAJC9 PE=1 SV=1	Regular	1127.78	0	30080.9	24	6	24	28.46	57187	49577	13368	Green	0.0200883
14277	Q15293	RCN1_HUMAN	Reticulocalbin-1 OS=Homo sapiens GN=RCN1 PE=1 SV=1	Regular	803.147	0	38890	18	3	35	16.31	49496	49496	15713	Green	0.0200555
13375	Q15165	PON2_HUMAN	Serum paraoxonase/arylesterase 2 OS=Homo sapiens GN=PON2 PE=1 SV=3	Regular	331.873	0.08	39625.1	17	3	18	14.69	55679	49440	12499	Green	0.0200328
8441	Q9Y624	JAM1_HUMAN	Junctional adhesion molecule A OS=Homo sapiens GN=F11R PE=1 SV=1	Regular	415.878	0	32982.4	17	5	18	18.39	175517	49434	30928	Green	0.0200304
5213	O75822	EIF3J_HUMAN	Eukaryotic translation initiation factor 3 subunit J OS=Homo sapiens GN=EIF3J PE=1 SV=2	Regular	486.598	0	29176.5	23	3	26	15.89	64890	49419	14412	Green	0.0200243
5212	Q13347	EIF3I_HUMAN	Eukaryotic translation initiation factor 3 subunit I OS=Homo sapiens GN=EIF3I PE=1 SV=1	Regular	315.591	0.08	36901.1	20	6	29	32.62	57406	49392	10463	Yellow	0.0200134
19515	Q7Z2W4	ZCCHV_HUMAN	Zinc finger CCCH-type antiviral protein 1 OS=Homo sapiens GN=ZC3HAV1 PE=1 SV=3	Regular	412.173	0	103199	42	13	75	11.09	82299	49369	22787	Green	0.0200041
14928	P62070	RRAS2_HUMAN	Ras-related protein R-Ras2 OS=Homo sapiens GN=RRAS2 PE=1 SV=1	Regular	254.776	0.45	23627.7	16	5	20	15.2	39363	49306.5	7237	Yellow	0.0199787
14129	P62834	RAP1A_HUMAN	Ras-related protein Rap-1A OS=Homo sapiens GN=RAP1A PE=1 SV=1	Regular	989.852	0	21329.4	26	5	15	32.61	188987	49272.9	32390	Green	0.0199651
6192	Q96AY3	FKB10_HUMAN	Peptidyl-prolyl cis-trans isomerase FKBP10 OS=Homo sapiens GN=FKBP10 PE=1 SV=1	Regular	136.982	2.09	64758.4	12	3	52	4.98	34114	49261.5	7640	Yellow	0.0199605
4535	O43583	DENR_HUMAN	Density-regulated protein OS=Homo sapiens GN=DENR PE=1 SV=2	Regular	514.265	0	22491.2	10	2	13	17.17	18753	49233	8797	Green	0.0199489
6886	O60547	GMDS_HUMAN	GDP-mannose 4_6 dehydratase OS=Homo sapiens GN=GMDS PE=1 SV=1	Regular	438.903	0	42291.9	38	9	39	22.85	99821	49091	21499	Green	0.0198914
273	Q9UG63	ABCF2_HUMAN	ATP-binding cassette sub-family F member 2 OS=Homo sapiens GN=ABCF2 PE=1 SV=2	Regular	324.258	0.08	71860.7	42	11	57	18.3	67588	49078	20207	Green	0.0198861
18528	P63279	UBC9_HUMAN	SUMO-conjugating enzyme UBC9 OS=Homo sapiens GN=UBE2I PE=1 SV=1	Regular	572.374	0	18235	12	3	13	18.35	38823	48991.5	12239	Green	0.0198511
2864	Q96G23	CERS2_HUMAN	Ceramide synthase 2 OS=Homo sapiens GN=CERS2 PE=1 SV=1	Regular	208.075	0.63	44990.3	15	3	28	9.47	39151	48852	13134	Yellow	0.0197946
14524	P61586	RHOA_HUMAN	Transforming protein RhoA OS=Homo sapiens GN=RHOA PE=1 SV=1	Regular	3514.56	0	22110.3	35	4	16	41.45	81018	48851.6	37483	Green	0.0197944
13092	Q13526	PIN1_HUMAN	Peptidyl-prolyl cis-trans isomerase NIMA-interacting 1 OS=Homo sapiens GN=PIN1 PE=1 SV=1	Regular	592.603	0	18357.4	23	5	12	34.36	60490	48734	17440	Green	0.0197468
3579	Q9Y281	COF2_HUMAN	Cofilin-2 OS=Homo sapiens GN=CFL2 PE=1 SV=1	Regular	5966.01	0	18850.7	82	8	18	51.81	626833	48629.5	308140	Green	0.0197044
10057	Q9NZL9	MAT2B_HUMAN	Methionine adenosyltransferase 2 subunit beta OS=Homo sapiens GN=MAT2B PE=1 SV=1	Regular	355.636	0	37894	34	5	30	28.44	63110	48592	22705	Green	0.0196892
9263	P42166	LAP2A_HUMAN	Lamina-associated polypeptide 2_ isoform alpha OS=Homo sapiens GN=TMPO PE=1 SV=2	Regular	1611.75	0	76062.4	52	9	63	25.36	186971	48560.7	59784	Green	0.0196765
19198	O43592	XPOT_HUMAN	Exportin-T OS=Homo sapiens GN=XPOT PE=1 SV=2	Regular	443.464	0	111219	63	14	65	15.8	126298	48513	28748	Green	0.0196572
14288	Q8TC12	RDH11_HUMAN	Retinol dehydrogenase 11 OS=Homo sapiens GN=RDH11 PE=1 SV=2	Regular	367.764	0	35785.5	21	4	27	14.78	59965	48443	12217	Green	0.0196288
17781	P57088	TMM33_HUMAN	Transmembrane protein 33 OS=Homo sapiens GN=TMEM33 PE=1 SV=2	Regular	389.779	0	28320.4	10	3	15	17.41	22404	48183	4562	Green	0.0195235
17929	Q9P0U1	TOM7_HUMAN	Mitochondrial import receptor subunit TOM7 homolog OS=Homo sapiens GN=TOMM7 PE=1 SV=1	Regular	708.9	0	6248.51	5	1	4	30.91	16020	48060	2876	Green	0.0194737
5735	Q9BRX8	F213A_HUMAN	Redox-regulatory protein FAM213A OS=Homo sapiens GN=FAM213A PE=1 SV=3	Regular	545.398	0	25878.3	24	5	27	19.65	53822	47952	6628	Green	0.0194299
7637	Q9BUJ2	HNRL1_HUMAN	Heterogeneous nuclear ribonucleoprotein U-like protein 1 OS=Homo sapiens GN=HNRNPUL1 PE=1 SV=2	Regular	359.064	0	96308.9	34	12	55	11.57	78913	47950	30644	Green	0.0194291
35	P04439	1A03_HUMAN	HLA class I histocompatibility antigen_ A-3 alpha chain OS=Homo sapiens GN=HLA-A PE=1 SV=2	Regular	243.865	0.44	41125.9	20	6	27	13.7	91739	47892.7	12143	Green	0.0194059
10899	Q9NZM1	MYOF_HUMAN	Myoferlin OS=Homo sapiens GN=MYOF PE=1 SV=1	Regular	304.36	0.08	236249	102	34	164	20.33	263195	47734	62122	Green	0.0193416
14374	P27694	RFA1_HUMAN	Replication protein A 70 kDa DNA-binding subunit OS=Homo sapiens GN=RPA1 PE=1 SV=2	Regular	411.189	0	68765.6	62	13	40	22.08	132910	47691	37940	Green	0.0193241
12525	Q9H074	PAIP1_HUMAN	Polyadenylate-binding protein-interacting protein 1 OS=Homo sapiens GN=PAIP1 PE=1 SV=1	Regular	148.484	1.6	53980.9	9	2	28	4.18	27656	47688	3730	Yellow	0.0193229
18810	P50552	VASP_HUMAN	Vasodilator-stimulated phosphoprotein OS=Homo sapiens GN=VASP PE=1 SV=3	Regular	431.18	0	40000.9	32	8	30	23.95	73688	47603	19525	Green	0.0192885
8168	P30740	ILEU_HUMAN	Leukocyte elastase inhibitor OS=Homo sapiens GN=SERPINB1 PE=1 SV=1	Regular	533.555	0	42856	31	7	27	25.86	64492	47181	19052	Green	0.0191175
18210	Q16881	TRXR1_HUMAN	Thioredoxin reductase 1_ cytoplasmic OS=Homo sapiens GN=TXNRD1 PE=1 SV=3	Regular	651.499	0	71725.6	58	10	40	34.05	118686	47072	41737	Green	0.0190733
15129	Q9HCY8	S10AE_HUMAN	Protein S100-A14 OS=Homo sapiens GN=S100A14 PE=1 SV=1	Regular	1320.99	0	11833.2	25	3	10	49.04	46895	46895	19293	Green	0.0190016
13869	P18031	PTN1_HUMAN	Tyrosine-protein phosphatase non-receptor type 1 OS=Homo sapiens GN=PTPN1 PE=1 SV=1	Regular	322.881	0.08	50537.2	33	11	52	25.06	89310	46828	20202	Green	0.0189745
17159	Q9BTW9	TBCD_HUMAN	Tubulin-specific chaperone D OS=Homo sapiens GN=TBCD PE=1 SV=2	Regular	258.45	0.45	134368	47	12	88	11.83	93522	46794	16923	Green	0.0189607
5023	P50570	DYN2_HUMAN	Dynamin-2 OS=Homo sapiens GN=DNM2 PE=1 SV=2	Regular	869.516	0	98406.6	76	19	84	36.09	166133	46757	52970	Green	0.0189457
5409	Q9NZ08	ERAP1_HUMAN	Endoplasmic reticulum aminopeptidase 1 OS=Homo sapiens GN=ERAP1 PE=1 SV=3	Regular	186.744	0.87	107805	26	7	61	9.99	57851	46620	13999	Green	0.0188902
17092	Q9C0C2	TB182_HUMAN	182 kDa tankyrase-1-binding protein OS=Homo sapiens GN=TNKS1BP1 PE=1 SV=4	Regular	116.209	3.09	182822	28	13	149	9.83	635959	46474	61989	Red	0.018831
4370	Q9UJU6	DBNL_HUMAN	Drebrin-like protein OS=Homo sapiens GN=DBNL PE=1 SV=1	Regular	411.848	0	48492.5	24	4	33	16.98	57464	46332	19311	Green	0.0187735
16825	Q9Y285	SYFA_HUMAN	Phenylalanine--tRNA ligase alpha subunit OS=Homo sapiens GN=FARSA PE=1 SV=3	Regular	617.363	0	57620.8	32	8	37	25.79	55421	46329	16244	Green	0.0187723
19199	Q9NQW7	XPP1_HUMAN	Xaa-Pro aminopeptidase 1 OS=Homo sapiens GN=XPNPEP1 PE=1 SV=3	Regular	665.587	0	70602.3	29	7	57	16.85	66592	46324	10872	Green	0.0187702
15445	P67812	SC11A_HUMAN	Signal peptidase complex catalytic subunit SEC11A OS=Homo sapiens GN=SEC11A PE=1 SV=1	Regular	826.654	0	20625.4	21	4	15	18.99	92906	46313	17354	Green	0.0187658
15377	Q14151	SAFB2_HUMAN	Scaffold attachment factor B2 OS=Homo sapiens GN=SAFB2 PE=1 SV=1	Regular	209.921	0.56	107987	33	10	98	9.34	86505	46300	47149	Green	0.0187605
7621	A6NHT5	HMX3_HUMAN	Homeobox protein HMX3 OS=Homo sapiens GN=HMX3 PE=3 SV=1	Regular	250.611	0.44	37881.7	17	5	30	16.25	51710	46114	19210	Yellow	0.0186851
4776	O43598	DNPH1_HUMAN	2'-deoxynucleoside 5'-phosphate N-hydrolase 1 OS=Homo sapiens GN=DNPH1 PE=1 SV=1	Regular	2472.06	0	19222.5	38	5	12	56.9	58766	46039	14891	Green	0.0186548
12002	Q9H488	OFUT1_HUMAN	GDP-fucose protein O-fucosyltransferase 1 OS=Homo sapiens GN=POFUT1 PE=1 SV=1	Regular	485.21	0	44412.1	16	7	28	32.22	64332	45967	15902	Green	0.0186256
9944	P43358	MAGA4_HUMAN	Melanoma-associated antigen 4 OS=Homo sapiens GN=MAGEA4 PE=1 SV=2	Regular	288.994	0.23	35127.4	5	2	21	5.68	18174	45819	7839	Green	0.0185656
4378	Q9Y6G9	DC1L1_HUMAN	Cytoplasmic dynein 1 light intermediate chain 1 OS=Homo sapiens GN=DYNC1LI1 PE=1 SV=3	Regular	742.929	0	56864.4	37	7	49	20.65	149782	45707.8	37480	Green	0.0185206
16316	P61009	SPCS3_HUMAN	Signal peptidase complex subunit 3 OS=Homo sapiens GN=SPCS3 PE=1 SV=1	Regular	133.798	2.37	20370.5	7	2	11	6.67	20124	45705	3226	Red	0.0185194
15649	Q9NVA2	SEP11_HUMAN	Septin-11 OS=Homo sapiens GN=SEPT11 PE=1 SV=3	Regular	128.866	2.62	49683.5	11	2	42	2.56	19841	45612	6808	Yellow	0.0184817
5428	P62495	ERF1_HUMAN	Eukaryotic peptide chain release factor subunit 1 OS=Homo sapiens GN=ETF1 PE=1 SV=3	Regular	274.92	0.3	49259.1	23	6	32	15.33	49305	45483	19914	Green	0.0184295
3421	Q9Y224	CN166_HUMAN	UPF0568 protein C14orf166 OS=Homo sapiens GN=C14orf166 PE=1 SV=1	Regular	1730.33	0	28182.2	29	5	21	29.92	51513	45428	16056	Green	0.0184072
2204	P07339	CATD_HUMAN	Cathepsin D OS=Homo sapiens GN=CTSD PE=1 SV=1	Regular	428.772	0	45065.5	15	4	28	11.17	64232	45418	12953	Green	0.0184031
18641	P15374	UCHL3_HUMAN	Ubiquitin carboxyl-terminal hydrolase isozyme L3 OS=Homo sapiens GN=UCHL3 PE=1 SV=1	Regular	358.659	0	26353.7	12	3	16	6.96	19974	45318	10275	Green	0.0183626
18813	P38606	VATA_HUMAN	V-type proton ATPase catalytic subunit A OS=Homo sapiens GN=ATP6V1A PE=1 SV=2	Regular	423.668	0	68703.4	49	9	52	13.45	124434	45260	19551	Green	0.0183391
11701	Q02818	NUCB1_HUMAN	Nucleobindin-1 OS=Homo sapiens GN=NUCB1 PE=1 SV=4	Regular	396.594	0	53879.4	23	4	50	10.2	47424	45212	6996	Green	0.0183197
6854	O76003	GLRX3_HUMAN	Glutaredoxin-3 OS=Homo sapiens GN=GLRX3 PE=1 SV=2	Regular	637.966	0	37717.2	36	6	26	20.3	80760	45041	32396	Green	0.0182504
13554	O60831	PRAF2_HUMAN	PRA1 family protein 2 OS=Homo sapiens GN=PRAF2 PE=1 SV=1	Regular	354.397	0	19600.1	13	1	7	10.11	14968	44904	3698	Green	0.0181949
8291	Q9H2U2	IPYR2_HUMAN	Inorganic pyrophosphatase 2_ mitochondrial OS=Homo sapiens GN=PPA2 PE=1 SV=2	Regular	1026.51	0	38433.5	30	6	31	32.34	55381	44654	15099	Green	0.0180936
17923	Q15388	TOM20_HUMAN	Mitochondrial import receptor subunit TOM20 homolog OS=Homo sapiens GN=TOMM20 PE=1 SV=1	Regular	1175.46	0	16469	13	1	8	13.79	14819	44457	3076	Green	0.0180137
18027	Q9UI30	TR112_HUMAN	Multifunctional methyltransferase subunit TRM112-like protein OS=Homo sapiens GN=TRMT112 PE=1 SV=1	Regular	290.737	0.16	14313.5	6	1	7	11.2	14818	44454	5410	Yellow	0.0180125
13254	O60568	PLOD3_HUMAN	Procollagen-lysine_2-oxoglutarate 5-dioxygenase 3 OS=Homo sapiens GN=PLOD3 PE=1 SV=1	Regular	323.611	0.08	85355.6	31	11	58	14.5	77633	44133	17537	Green	0.0178825
17924	Q9NS69	TOM22_HUMAN	Mitochondrial import receptor subunit TOM22 homolog OS=Homo sapiens GN=TOMM22 PE=1 SV=3	Regular	561.251	0	15521.7	23	5	8	57.75	53151	44095	16842	Green	0.0178671
3008	Q14839	CHD4_HUMAN	Chromodomain-helicase-DNA-binding protein 4 OS=Homo sapiens GN=CHD4 PE=1 SV=2	Regular	232.558	0.43	219545	94	25	147	11.77	247979	44047	88065	Green	0.0178476
4062	P56545	CTBP2_HUMAN	C-terminal-binding protein 2 OS=Homo sapiens GN=CTBP2 PE=1 SV=1	Regular	381.754	0	49458.2	25	6	35	11.01	74147	43887.8	15028	Green	0.0177831
19064	Q9GZS3	WDR61_HUMAN	WD repeat-containing protein 61 OS=Homo sapiens GN=WDR61 PE=1 SV=1	Regular	347.516	0.08	33751.7	17	5	22	23.93	41539	43885.5	8370	Green	0.0177822
13415	Q15435	PP1R7_HUMAN	Protein phosphatase 1 regulatory subunit 7 OS=Homo sapiens GN=PPP1R7 PE=1 SV=1	Regular	1735.31	0	41678.3	43	8	30	33.33	70615	43692	15668	Green	0.0177038
6160	Q14192	FHL2_HUMAN	Four and a half LIM domains protein 2 OS=Homo sapiens GN=FHL2 PE=1 SV=3	Regular	625.909	0	34188.8	24	5	39	22.94	55032	43667	14217	Green	0.0176936
7147	Q9UBQ7	GRHPR_HUMAN	Glyoxylate reductase/hydroxypyruvate reductase OS=Homo sapiens GN=GRHPR PE=1 SV=1	Regular	884.846	0	36067.5	25	7	23	22.26	55028	43579	10393	Green	0.017658
16786	O95425	SVIL_HUMAN	Supervillin OS=Homo sapiens GN=SVIL PE=1 SV=2	Regular	169.495	1.17	249572	63	19	185	6.87	124526	43564	54301	Green	0.0176519
12619	Q96IZ0	PAWR_HUMAN	PRKC apoptosis WT1 regulator protein OS=Homo sapiens GN=PAWR PE=1 SV=1	Regular	703.749	0	36681.6	26	10	25	33.82	141063	43556	21119	Green	0.0176487
14237	Q9Y5S9	RBM8A_HUMAN	RNA-binding protein 8A OS=Homo sapiens GN=RBM8A PE=1 SV=1	Regular	1155.56	0	19946.1	12	2	12	20.11	28967	43450.5	5955	Green	0.0176059
18811	Q99536	VAT1_HUMAN	Synaptic vesicle membrane protein VAT-1 homolog OS=Homo sapiens GN=VAT1 PE=1 SV=2	Regular	601.341	0	42148.5	22	4	22	17.56	47284	43407	12217	Green	0.0175883
4874	Q16555	DPYL2_HUMAN	Dihydropyrimidinase-related protein 2 OS=Homo sapiens GN=DPYSL2 PE=1 SV=1	Regular	423.088	0	62749.9	28	7	43	15.73	59881	43388	14657	Green	0.0175806
9159	Q86UP2	KTN1_HUMAN	Kinectin OS=Homo sapiens GN=KTN1 PE=1 SV=1	Regular	420.623	0	156561	48	12	166	9.8	131673	43193	33266	Green	0.0175016
2406	Q8N163	CCAR2_HUMAN	Cell cycle and apoptosis regulator protein 2 OS=Homo sapiens GN=CCAR2 PE=1 SV=2	Regular	397.406	0	103529	33	7	92	14.73	63562	42925	17953	Green	0.017393
4615	Q00796	DHSO_HUMAN	Sorbitol dehydrogenase OS=Homo sapiens GN=SORD PE=1 SV=4	Regular	597.391	0	38951.9	31	7	32	31.09	53971	42750	20404	Green	0.0173221
18656	P47985	UCRI_HUMAN	Cytochrome b-c1 complex subunit Rieske_ mitochondrial OS=Homo sapiens GN=UQCRFS1 PE=1 SV=2	Regular	404.064	0	29953.2	15	3	25	19.34	42747	42747	6662	Green	0.0173209
12923	P08237	PFKAM_HUMAN	ATP-dependent 6-phosphofructokinase_ muscle type OS=Homo sapiens GN=PFKM PE=1 SV=2	Regular	562.46	0	86038.1	56	14	54	23.33	166046	42744	54054	Green	0.0173196
18642	Q9Y5K5	UCHL5_HUMAN	Ubiquitin carboxyl-terminal hydrolase isozyme L5 OS=Homo sapiens GN=UCHL5 PE=1 SV=3	Regular	715.413	0	37892.1	18	4	25	19.76	43483	42706	12994	Green	0.0173042
5818	Q641Q2	FA21A_HUMAN	WASH complex subunit FAM21A OS=Homo sapiens GN=FAM21A PE=2 SV=3	Regular	85.2212	3.38	147355	30	12	102	9.69	166699	42551	28702	Red	0.0172414
954	P53680	AP2S1_HUMAN	AP-2 complex subunit sigma OS=Homo sapiens GN=AP2S1 PE=1 SV=2	Regular	297.272	0.08	17188.8	6	1	9	6.34	14182	42546	1141	Green	0.0172394
271	Q8NE71	ABCF1_HUMAN	ATP-binding cassette sub-family F member 1 OS=Homo sapiens GN=ABCF1 PE=1 SV=2	Regular	341.238	0.08	96382.1	38	14	66	15.62	82058	42437	14587	Green	0.0171952
2483	P53701	CCHL_HUMAN	Cytochrome c-type heme lyase OS=Homo sapiens GN=HCCS PE=1 SV=1	Regular	918.426	0	31000.8	21	6	28	22.39	51746	42405	15061	Green	0.0171823
11445	Q9Y3C1	NOP16_HUMAN	Nucleolar protein 16 OS=Homo sapiens GN=NOP16 PE=1 SV=2	Regular	897.123	0	21245.4	19	3	17	26.4	42205	42205	10365	Green	0.0171012
14358	P09455	RET1_HUMAN	Retinol-binding protein 1 OS=Homo sapiens GN=RBP1 PE=1 SV=2	Regular	1292.76	0	16021.3	48	8	15	64.44	135479	42181	40956	Green	0.0170915
17476	P31483	TIA1_HUMAN	Nucleolysin TIA-1 isoform p40 OS=Homo sapiens GN=TIA1 PE=1 SV=3	Regular	482.478	0	43305.4	29	6	23	18.91	56371	42140	15343	Green	0.0170749
17528	O75663	TIPRL_HUMAN	TIP41-like protein OS=Homo sapiens GN=TIPRL PE=1 SV=2	Regular	1244.79	0	31672.2	34	8	23	32.35	61134	42101	21986	Green	0.0170591
13492	P53041	PPP5_HUMAN	Serine/threonine-protein phosphatase 5 OS=Homo sapiens GN=PPP5C PE=1 SV=1	Regular	398.033	0	57449	35	8	41	16.83	57976	42017	14552	Green	0.0170251
11453	Q9Y314	NOSIP_HUMAN	Nitric oxide synthase-interacting protein OS=Homo sapiens GN=NOSIP PE=1 SV=1	Regular	546.171	0	33685.3	25	4	33	23.26	46981	41999	20472	Green	0.0170178
13094	Q9H307	PININ_HUMAN	Pinin OS=Homo sapiens GN=PNN PE=1 SV=4	Regular	132.235	2.47	81727.9	22	6	71	4.6	41979	41985	11315	Yellow	0.0170121
8497	Q9UPX6	K1024_HUMAN	UPF0258 protein KIAA1024 OS=Homo sapiens GN=KIAA1024 PE=2 SV=3	Regular	153.933	1.56	104419	31	12	77	8.41	81030	41926	17629	Yellow	0.0169882
17442	P24752	THIL_HUMAN	Acetyl-CoA acetyltransferase_ mitochondrial OS=Homo sapiens GN=ACAT1 PE=1 SV=1	Regular	573.491	0	45484.8	22	6	38	11.71	49967	41675	13283	Green	0.0168865
4475	Q9BUQ8	DDX23_HUMAN	Probable ATP-dependent RNA helicase DDX23 OS=Homo sapiens GN=DDX23 PE=1 SV=3	Regular	257.035	0.45	95924.8	33	8	97	9.76	80146	41648	27449	Green	0.0168755
17890	Q9Y5L0	TNPO3_HUMAN	Transportin-3 OS=Homo sapiens GN=TNPO3 PE=1 SV=3	Regular	129.656	2.63	106029	31	9	64	9.21	65327	41608	14521	Yellow	0.0168593
9400	Q08380	LG3BP_HUMAN	Galectin-3-binding protein OS=Homo sapiens GN=LGALS3BP PE=1 SV=1	Regular	210.53	0.56	66243.5	20	9	39	11.11	70149	41433	18595	Yellow	0.0167884
18089	O95361	TRI16_HUMAN	Tripartite motif-containing protein 16 OS=Homo sapiens GN=TRIM16 PE=1 SV=3	Regular	553.206	0	64924.7	53	12	48	33.16	69257	41336	20439	Green	0.0167491
5301	Q8N8S7	ENAH_HUMAN	Protein enabled homolog OS=Homo sapiens GN=ENAH PE=1 SV=2	Regular	441.586	0	66624.4	29	6	39	15.91	52000	41335	19434	Green	0.0167487
17759	Q9BVK6	TMED9_HUMAN	Transmembrane emp24 domain-containing protein 9 OS=Homo sapiens GN=TMED9 PE=1 SV=2	Regular	3930.38	0	27391.5	17	4	21	20	108291	41265.6	43450	Green	0.0167206
13964	P11217	PYGM_HUMAN	Glycogen phosphorylase_ muscle form OS=Homo sapiens GN=PYGM PE=1 SV=6	Regular	375.595	0	97548.5	45	17	75	18.17	165307	41253.6	52057	Green	0.0167157
7984	P78344	IF4G2_HUMAN	Eukaryotic translation initiation factor 4 gamma 2 OS=Homo sapiens GN=EIF4G2 PE=1 SV=1	Regular	298.793	0.08	102875	48	12	76	11.47	92212	41177	21313	Green	0.0166847
12606	Q9NVD7	PARVA_HUMAN	Alpha-parvin OS=Homo sapiens GN=PARVA PE=1 SV=1	Regular	150.217	1.61	42300.8	15	4	26	11.02	51785	41060.8	10659	Red	0.0166376
13862	P20962	PTMS_HUMAN	Parathymosin OS=Homo sapiens GN=PTMS PE=1 SV=2	Regular	2616.22	0	11529.9	10	1	9	10.78	13680	41040	3279	Green	0.0166292
4436	Q14203	DCTN1_HUMAN	Dynactin subunit 1 OS=Homo sapiens GN=DCTN1 PE=1 SV=3	Regular	256.13	0.45	142436	67	19	105	10.8	126286	40901	34551	Green	0.0165729
10610	P49959	MRE11_HUMAN	Double-strand break repair protein MRE11A OS=Homo sapiens GN=MRE11A PE=1 SV=3	Regular	444.57	0	80935.6	51	16	52	27.68	178441	40875	27617	Green	0.0165623
1150	Q9NVJ2	ARL8B_HUMAN	ADP-ribosylation factor-like protein 8B OS=Homo sapiens GN=ARL8B PE=1 SV=1	Regular	655.453	0	21767.2	18	6	21	42.47	46979	40744.5	15125	Green	0.0165095
4517	O15121	DEGS1_HUMAN	Sphingolipid delta(4)-desaturase DES1 OS=Homo sapiens GN=DEGS1 PE=1 SV=1	Regular	114.812	3.34	38037.2	12	2	17	4.95	15495	40671	2933	Yellow	0.0164797
8181	O60684	IMA7_HUMAN	Importin subunit alpha-7 OS=Homo sapiens GN=KPNA6 PE=1 SV=1	Regular	247.078	0.44	60771	39	11	42	16.79	77636	40618	24448	Yellow	0.0164582
12916	Q9UHV9	PFD2_HUMAN	Prefoldin subunit 2 OS=Homo sapiens GN=PFDN2 PE=1 SV=1	Regular	470.889	0	16704.9	14	3	19	25.97	135046	40572	30210	Green	0.0164396
17847	Q9H3N1	TMX1_HUMAN	Thioredoxin-related transmembrane protein 1 OS=Homo sapiens GN=TMX1 PE=1 SV=1	Regular	730.68	0	32190.5	17	4	27	8.93	43264	40489	5178	Green	0.0164059
17935	P11388	TOP2A_HUMAN	DNA topoisomerase 2-alpha OS=Homo sapiens GN=TOP2A PE=1 SV=3	Regular	161.974	1.21	175127	56	19	132	10.39	101602	40425	27612	Yellow	0.01638
9500	P49257	LMAN1_HUMAN	Protein ERGIC-53 OS=Homo sapiens GN=LMAN1 PE=1 SV=2	Regular	322.793	0.08	57834.2	17	6	45	18.82	53175	40414	15119	Green	0.0163755
1877	O95971	BY55_HUMAN	CD160 antigen OS=Homo sapiens GN=CD160 PE=1 SV=1	Regular	257.821	0.45	20266.1	7	1	14	18.78	13468	40404	3649	Yellow	0.0163715
15065	P08621	RU17_HUMAN	U1 small nuclear ribonucleoprotein 70 kDa OS=Homo sapiens GN=SNRNP70 PE=1 SV=2	Regular	551.517	0	51613.8	19	4	56	12.59	42015	40378	15129	Green	0.016361
15598	Q12981	SEC20_HUMAN	Vesicle transport protein SEC20 OS=Homo sapiens GN=BNIP1 PE=1 SV=3	Regular	225.806	0.43	26303.5	5	3	24	17.98	28293	40294.5	8107	Yellow	0.0163271
6204	Q14318	FKBP8_HUMAN	Peptidyl-prolyl cis-trans isomerase FKBP8 OS=Homo sapiens GN=FKBP8 PE=1 SV=2	Regular	460.255	0	45018	19	3	23	14.81	40261	40261	8600	Green	0.0163135
11656	P61970	NTF2_HUMAN	Nuclear transport factor 2 OS=Homo sapiens GN=NUTF2 PE=1 SV=1	Regular	428.033	0	14649.6	12	3	8	11.02	17905	40113	5703	Green	0.0162536
9748	Q6IAA8	LTOR1_HUMAN	Ragulator complex protein LAMTOR1 OS=Homo sapiens GN=LAMTOR1 PE=1 SV=2	Regular	722.915	0	17858.9	9	1	13	8.07	13359	40077	2566	Green	0.016239
8895	Q07866	KLC1_HUMAN	Kinesin light chain 1 OS=Homo sapiens GN=KLC1 PE=1 SV=2	Regular	125.383	2.71	65822.9	24	9	65	7.16	95196	40020	17726	Yellow	0.0162159
17034	Q13148	TADBP_HUMAN	TAR DNA-binding protein 43 OS=Homo sapiens GN=TARDBP PE=1 SV=1	Regular	1390.9	0	45082.1	25	5	19	29.95	54482	39974	15118	Green	0.0161973
14963	P62266	RS23_HUMAN	40S ribosomal protein S23 OS=Homo sapiens GN=RPS23 PE=1 SV=3	Regular	1305.83	0	15978.7	16	2	8	26.57	26605	39907.5	8514	Green	0.0161703
5429	P15170	ERF3A_HUMAN	Eukaryotic peptide chain release factor GTP-binding subunit ERF3A OS=Homo sapiens GN=GSPT1 PE=1 SV=1	Regular	702.178	0	56383.3	43	10	47	18.24	59558	39781	34294	Green	0.016119
11719	Q9Y266	NUDC_HUMAN	Nuclear migration protein nudC OS=Homo sapiens GN=NUDC PE=1 SV=1	Regular	759.842	0	38300	25	8	31	37.46	59868	39651	15475	Green	0.0160664
10498	Q9H8S9	MOB1A_HUMAN	MOB kinase activator 1A OS=Homo sapiens GN=MOB1A PE=1 SV=4	Regular	361.457	0	25250.9	7	3	15	15.28	27969	39628.5	10068	Green	0.0160573
16524	Q05519	SRS11_HUMAN	Serine/arginine-rich splicing factor 11 OS=Homo sapiens GN=SRSF11 PE=1 SV=1	Regular	197.769	0.68	53656.3	16	3	31	7.85	30872	39544.5	12704	Yellow	0.0160232
4931	P55265	DSRAD_HUMAN	Double-stranded RNA-specific adenosine deaminase OS=Homo sapiens GN=ADAR PE=1 SV=4	Regular	206.964	0.63	137264	44	11	94	9.38	103357	39484	25169	Green	0.0159987
9690	Q9BTT6	LRRC1_HUMAN	Leucine-rich repeat-containing protein 1 OS=Homo sapiens GN=LRRC1 PE=1 SV=1	Regular	318.351	0.08	59983.2	14	6	37	12.21	46298	39347.1	4941	Green	0.0159432
1717	Q13867	BLMH_HUMAN	Bleomycin hydrolase OS=Homo sapiens GN=BLMH PE=1 SV=1	Regular	170.896	1.17	53189.7	24	9	41	13.63	57447	39236	11158	Yellow	0.0158982
1880	Q9Y6E2	BZW2_HUMAN	Basic leucine zipper and W2 domain-containing protein 2 OS=Homo sapiens GN=BZW2 PE=1 SV=1	Regular	267.019	0.45	48390.6	23	7	43	9.79	47325	39158	7684	Yellow	0.0158666
13091	P22061	PIMT_HUMAN	Protein-L-isoaspartate(D-aspartate) O-methyltransferase OS=Homo sapiens GN=PCMT1 PE=1 SV=4	Regular	980.471	0	24807.5	18	4	18	33.92	41364	39061	9449	Green	0.0158273
12468	Q15102	PA1B3_HUMAN	Platelet-activating factor acetylhydrolase IB subunit gamma OS=Homo sapiens GN=PAFAH1B3 PE=1 SV=1	Regular	692.481	0	25848.3	15	3	23	21.65	38833	38833	10378	Green	0.0157349
16507	O76094	SRP72_HUMAN	Signal recognition particle subunit SRP72 OS=Homo sapiens GN=SRP72 PE=1 SV=3	Regular	135.678	2.2	75176.6	34	8	54	10.43	83962	38692	16396	Yellow	0.0156778
112	P63151	2ABA_HUMAN	Serine/threonine-protein phosphatase 2A 55 kDa regulatory subunit B alpha isoform OS=Homo sapiens GN=PPP2R2A PE=1 SV=1	Regular	251.483	0.44	52205.4	26	7	36	16.11	47111	38616	17347	Green	0.015647
1366	Q9NT62	ATG3_HUMAN	Ubiquitin-like-conjugating enzyme ATG3 OS=Homo sapiens GN=ATG3 PE=1 SV=1	Regular	455.283	0	36320.7	25	6	24	24.84	58271	38554	21094	Green	0.0156219
6931	P15586	GNS_HUMAN	N-acetylglucosamine-6-sulfatase OS=Homo sapiens GN=GNS PE=1 SV=3	Regular	224.66	0.43	62880.6	29	8	32	14.13	62246	38388	15924	Green	0.0155546
10078	Q9BQG0	MBB1A_HUMAN	Myb-binding protein 1A OS=Homo sapiens GN=MYBBP1A PE=1 SV=2	Regular	286.519	0.23	149824	39	9	103	7.45	69135	38367	21430	Green	0.0155461
4258	Q7L576	CYFP1_HUMAN	Cytoplasmic FMR1-interacting protein 1 OS=Homo sapiens GN=CYFIP1 PE=1 SV=1	Regular	370.889	0	146837	63	16	95	12.37	108312	38333.7	30842	Green	0.0155326
6876	P34896	GLYC_HUMAN	Serine hydroxymethyltransferase_ cytosolic OS=Homo sapiens GN=SHMT1 PE=1 SV=1	Regular	765.605	0	53653	42	9	40	18.22	78483	38314.2	34160	Green	0.0155247
7223	P0CG29	GST2_HUMAN	Glutathione S-transferase theta-2 OS=Homo sapiens GN=GSTT2 PE=1 SV=1	Regular	372.008	0	27677.2	21	4	18	23.77	42095	38234	12237	Green	0.0154922
10015	P50579	MAP2_HUMAN	Methionine aminopeptidase 2 OS=Homo sapiens GN=METAP2 PE=1 SV=1	Regular	395.316	0	53747.1	33	9	39	22.59	72674	38137	14829	Green	0.0154529
18687	Q9NYU2	UGGG1_HUMAN	UDP-glucose:glycoprotein glucosyltransferase 1 OS=Homo sapiens GN=UGGT1 PE=1 SV=3	Regular	409.186	0	177931	71	19	116	20.13	138111	38038	43976	Green	0.0154128
10483	Q96T76	MMS19_HUMAN	MMS19 nucleotide excision repair protein homolog OS=Homo sapiens GN=MMS19 PE=1 SV=2	Regular	142.392	1.94	115001	23	8	82	10.29	51726	37964	14885	Yellow	0.0153828
15411	Q9Y6B6	SAR1B_HUMAN	GTP-binding protein SAR1b OS=Homo sapiens GN=SAR1B PE=1 SV=1	Regular	2088.93	0	22524	22	4	19	33.33	143053	37894.7	29546	Green	0.0153547
2704	Q00532	CDKL1_HUMAN	Cyclin-dependent kinase-like 1 OS=Homo sapiens GN=CDKL1 PE=1 SV=5	Regular	130.845	2.58	42241.6	11	4	35	12.61	39637	37798	6477	Red	0.0153155
18550	P17480	UBF1_HUMAN	Nucleolar transcription factor 1 OS=Homo sapiens GN=UBTF PE=1 SV=1	Regular	418.019	0	89748.3	19	6	76	9.16	48772	37605	5724	Green	0.0152373
13882	Q15257	PTPA_HUMAN	Serine/threonine-protein phosphatase 2A activator OS=Homo sapiens GN=PPP2R4 PE=1 SV=3	Regular	922.512	0	41123.8	22	8	25	29.89	49450	37568	13574	Green	0.0152224
9541	P36776	LONM_HUMAN	Lon protease homolog_ mitochondrial OS=Homo sapiens GN=LONP1 PE=1 SV=2	Regular	193.782	0.75	107003	46	14	82	9.59	84017	37527	22260	Green	0.0152057
18685	Q9NUQ7	UFSP2_HUMAN	Ufm1-specific protease 2 OS=Homo sapiens GN=UFSP2 PE=1 SV=3	Regular	175.266	1.05	53660.6	20	5	36	21.96	95888	37388	32875	Red	0.0151494
17925	Q15785	TOM34_HUMAN	Mitochondrial import receptor subunit TOM34 OS=Homo sapiens GN=TOMM34 PE=1 SV=2	Regular	527.736	0	34958.6	27	7	31	25.57	56979	37342	13505	Green	0.0151308
5211	O15372	EIF3H_HUMAN	Eukaryotic translation initiation factor 3 subunit H OS=Homo sapiens GN=EIF3H PE=1 SV=1	Regular	132.936	2.42	40101.5	47	9	28	22.44	113647	37304	27114	Green	0.0151154
16181	Q9Y5X3	SNX5_HUMAN	Sorting nexin-5 OS=Homo sapiens GN=SNX5 PE=1 SV=1	Regular	334.265	0.08	47101.7	31	10	37	22.28	58758	37260	12657	Green	0.0150976
17852	Q03169	TNAP2_HUMAN	Tumor necrosis factor alpha-induced protein 2 OS=Homo sapiens GN=TNFAIP2 PE=2 SV=2	Regular	275.798	0.3	73060.6	27	8	58	13.76	48508	37236	16872	Green	0.0150878
7250	P78347	GTF2I_HUMAN	General transcription factor II-I OS=Homo sapiens GN=GTF2I PE=1 SV=2	Regular	291.692	0.08	112930	49	14	84	17.13	128178	37060	33003	Green	0.0150165
10158	Q13257	MD2L1_HUMAN	Mitotic spindle assembly checkpoint protein MAD2A OS=Homo sapiens GN=MAD2L1 PE=1 SV=1	Regular	359.845	0	23681.1	17	4	20	27.8	37112	37027.5	14939	Yellow	0.0150033
14058	O95716	RAB3D_HUMAN	Ras-related protein Rab-3D OS=Homo sapiens GN=RAB3D PE=1 SV=1	Regular	643.219	0	24495.3	17	4	18	21	38003	36930	7761	Green	0.0149638
11994	P10515	ODP2_HUMAN	Dihydrolipoyllysine-residue acetyltransferase component of pyruvate dehydrogenase complex_ mitochondrial OS=Homo sapiens GN=DLAT PE=1 SV=3	Regular	227.679	0.43	69510	16	6	44	11.44	43782	36816	16285	Yellow	0.0149176
6706	Q8TEQ6	GEMI5_HUMAN	Gem-associated protein 5 OS=Homo sapiens GN=GEMIN5 PE=1 SV=3	Regular	122.802	2.8	170928	33	10	114	6.96	97523	36807	12025	Yellow	0.014914
1679	Q9UHR4	BI2L1_HUMAN	Brain-specific angiogenesis inhibitor 1-associated protein 2-like protein 1 OS=Homo sapiens GN=BAIAP2L1 PE=1 SV=2	Regular	242.622	0.44	57224.9	25	9	44	19.57	58689	36786	9933	Yellow	0.0149055
15871	Q9NR45	SIAS_HUMAN	Sialic acid synthase OS=Homo sapiens GN=NANS PE=1 SV=2	Regular	457.67	0	40763.8	22	5	24	14.76	47361	36785	21468	Green	0.0149051
4245	P08574	CY1_HUMAN	Cytochrome c1_ heme protein_ mitochondrial OS=Homo sapiens GN=CYC1 PE=1 SV=3	Regular	647.126	0	35764.2	17	2	24	19.69	24480	36720	8597	Green	0.0148787
11166	O75489	NDUS3_HUMAN	NADH dehydrogenase [ubiquinone] iron-sulfur protein 3_ mitochondrial OS=Homo sapiens GN=NDUFS3 PE=1 SV=1	Regular	531.113	0	30355.6	22	4	28	20.83	39217	36630	18917	Green	0.0148423
3673	P09669	COX6C_HUMAN	Cytochrome c oxidase subunit 6C OS=Homo sapiens GN=COX6C PE=1 SV=2	Regular	395.324	0	8781.47	18	2	7	17.33	75230	36561	14183	Green	0.0148143
15433	Q9Y3A5	SBDS_HUMAN	Ribosome maturation protein SBDS OS=Homo sapiens GN=SBDS PE=1 SV=4	Regular	344.28	0.08	29048.7	11	3	28	15.2	14534	36225	5269	Green	0.0146782
3971	O75534	CSDE1_HUMAN	Cold shock domain-containing protein E1 OS=Homo sapiens GN=CSDE1 PE=1 SV=2	Regular	304.802	0.08	89740.2	39	10	77	10.78	66890	36200	22071	Green	0.014668
17511	O43615	TIM44_HUMAN	Mitochondrial import inner membrane translocase subunit TIM44 OS=Homo sapiens GN=TIMM44 PE=1 SV=2	Regular	235.93	0.43	51698	24	6	47	14.16	40471	36151	8781	Green	0.0146482
4484	Q7L014	DDX46_HUMAN	Probable ATP-dependent RNA helicase DDX46 OS=Homo sapiens GN=DDX46 PE=1 SV=2	Regular	121.727	2.85	117876	26	11	98	2.91	323693	36099	179395	Yellow	0.0146271
5436	P48449	ERG7_HUMAN	Lanosterol synthase OS=Homo sapiens GN=LSS PE=1 SV=1	Regular	509.681	0	84506.5	49	14	51	25.68	90310	36021	25881	Green	0.0145955
853	O14744	ANM5_HUMAN	Protein arginine N-methyltransferase 5 OS=Homo sapiens GN=PRMT5 PE=1 SV=4	Regular	489.391	0	73368.3	39	9	52	21.35	71959	36018	34840	Green	0.0145943
17829	Q9NYL9	TMOD3_HUMAN	Tropomodulin-3 OS=Homo sapiens GN=TMOD3 PE=1 SV=1	Regular	1025.72	0	39765.9	23	4	38	18.18	37807	35950	15166	Green	0.0145667
7944	P14735	IDE_HUMAN	Insulin-degrading enzyme OS=Homo sapiens GN=IDE PE=1 SV=4	Regular	263.593	0.45	118767	37	12	85	10.21	90466	35916	24448	Green	0.014553
16534	Q13242	SRSF9_HUMAN	Serine/arginine-rich splicing factor 9 OS=Homo sapiens GN=SRSF9 PE=1 SV=1	Regular	339.523	0.08	25656.3	8	2	32	10.86	23834	35751	6539	Green	0.0144861
19227	P46937	YAP1_HUMAN	Transcriptional coactivator YAP1 OS=Homo sapiens GN=YAP1 PE=1 SV=2	Regular	335.065	0.08	54518.7	18	6	26	20.04	41287	35694	9547	Green	0.014463
7196	Q12849	GRSF1_HUMAN	G-rich sequence factor 1 OS=Homo sapiens GN=GRSF1 PE=1 SV=3	Regular	245.19	0.44	53639.7	45	9	37	21.04	62404	35534	24500	Yellow	0.0143982
4478	Q96GQ7	DDX27_HUMAN	Probable ATP-dependent RNA helicase DDX27 OS=Homo sapiens GN=DDX27 PE=1 SV=2	Regular	293.185	0.08	90348.7	28	12	73	9.3	161456	35531	19215	Green	0.014397
15456	P53992	SC24C_HUMAN	Protein transport protein Sec24C OS=Homo sapiens GN=SEC24C PE=1 SV=3	Regular	318.267	0.08	119865	34	11	58	10.69	49342	35494	14841	Green	0.014382
16035	Q9NTJ3	SMC4_HUMAN	Structural maintenance of chromosomes protein 4 OS=Homo sapiens GN=SMC4 PE=1 SV=2	Regular	190.174	0.81	147867	44	16	137	7.53	142630	35464	43236	Green	0.0143698
15037	P51398	RT29_HUMAN	28S ribosomal protein S29_ mitochondrial OS=Homo sapiens GN=DAP3 PE=1 SV=1	Regular	292.974	0.08	45908.7	19	4	32	12.56	38243	35460	7913	Green	0.0143682
7220	Q92896	GSLG1_HUMAN	Golgi apparatus protein 1 OS=Homo sapiens GN=GLG1 PE=1 SV=2	Regular	133.538	2.42	138430	26	10	95	5.6	48568	35436	19188	Yellow	0.0143585
9273	Q6PKG0	LARP1_HUMAN	La-related protein 1 OS=Homo sapiens GN=LARP1 PE=1 SV=2	Regular	109.842	3.62	123910	42	11	103	7.94	68359	35403	19157	Yellow	0.0143451
107	Q14738	2A5D_HUMAN	Serine/threonine-protein phosphatase 2A 56 kDa regulatory subunit delta isoform OS=Homo sapiens GN=PPP2R5D PE=1 SV=1	Regular	423.258	0	70334.1	43	10	49	21.59	74069	35258.1	16111	Green	0.0142864
16407	P35270	SPRE_HUMAN	Sepiapterin reductase OS=Homo sapiens GN=SPR PE=1 SV=1	Regular	888.531	0	28333.6	20	5	20	18.39	38685	35209	11690	Green	0.0142665
13039	Q8TBX8	PI42C_HUMAN	Phosphatidylinositol 5-phosphate 4-kinase type-2 gamma OS=Homo sapiens GN=PIP4K2C PE=1 SV=3	Regular	270.87	0.3	47471.1	14	4	36	9.26	29700	35206.5	8893	Green	0.0142655
6779	P13284	GILT_HUMAN	Gamma-interferon-inducible lysosomal thiol reductase OS=Homo sapiens GN=IFI30 PE=1 SV=3	Regular	1034.41	0	28591	7	1	13	10.4	11726	35178	4676	Green	0.0142539
16742	Q96I99	SUCB2_HUMAN	Succinyl-CoA ligase [GDP-forming] subunit beta_ mitochondrial OS=Homo sapiens GN=SUCLG2 PE=1 SV=2	Regular	447.86	0	46852.9	25	9	45	20.14	53269	35079	16626	Green	0.0142138
14278	Q14257	RCN2_HUMAN	Reticulocalbin-2 OS=Homo sapiens GN=RCN2 PE=1 SV=1	Regular	155.498	1.51	36933.5	13	4	24	5.05	47369	35046	8651	Red	0.0142005
9253	P11047	LAMC1_HUMAN	Laminin subunit gamma-1 OS=Homo sapiens GN=LAMC1 PE=1 SV=3	Regular	194.768	0.75	183306	45	16	124	16.22	110538	34948	25814	Yellow	0.0141607
17120	Q8TC07	TBC15_HUMAN	TBC1 domain family member 15 OS=Homo sapiens GN=TBC1D15 PE=1 SV=2	Regular	160.469	1.27	80403.3	21	10	59	11.72	71510	34807	21291	Yellow	0.0141036
10665	P52701	MSH6_HUMAN	DNA mismatch repair protein Msh6 OS=Homo sapiens GN=MSH6 PE=1 SV=2	Regular	312.255	0.08	154611	59	20	98	16.69	93417	34781	26445	Green	0.0140931
17178	Q969Z0	TBRG4_HUMAN	Protein TBRG4 OS=Homo sapiens GN=TBRG4 PE=1 SV=1	Regular	297.018	0.08	71194.4	18	4	51	6.81	36448	34733	9120	Green	0.0140736
137	P31937	3HIDH_HUMAN	3-hydroxyisobutyrate dehydrogenase_ mitochondrial OS=Homo sapiens GN=HIBADH PE=1 SV=2	Regular	154.082	1.56	35728.2	23	5	24	5.65	26782	34722	9398	Red	0.0140692
5182	Q9H4M9	EHD1_HUMAN	EH domain-containing protein 1 OS=Homo sapiens GN=EHD1 PE=1 SV=2	Regular	236.837	0.43	60684	20	6	48	9.55	41926	34681.5	4235	Green	0.0140528
10644	Q7L0Y3	MRRP1_HUMAN	Mitochondrial ribonuclease P protein 1 OS=Homo sapiens GN=TRMT10C PE=1 SV=2	Regular	349.307	0	47632.2	45	8	40	18.11	65675	34661	22230	Yellow	0.0140445
17513	Q3ZCQ8	TIM50_HUMAN	Mitochondrial import inner membrane translocase subunit TIM50 OS=Homo sapiens GN=TIMM50 PE=1 SV=2	Regular	295.338	0.08	39874.4	13	3	26	12.18	34645	34645	17223	Green	0.014038
14279	Q96D15	RCN3_HUMAN	Reticulocalbin-3 OS=Homo sapiens GN=RCN3 PE=1 SV=1	Regular	434.954	0	37493	22	4	38	14.02	26627	34620	14031	Green	0.0140278
9217	P32004	L1CAM_HUMAN	Neural cell adhesion molecule L1 OS=Homo sapiens GN=L1CAM PE=1 SV=2	Regular	107.353	3.81	140972	33	12	93	4.3	72735	34620	21525	Yellow	0.0140278
9300	Q9Y383	LC7L2_HUMAN	Putative RNA-binding protein Luc7-like 2 OS=Homo sapiens GN=LUC7L2 PE=1 SV=2	Regular	355.123	0	46970.2	19	4	35	15.05	42729	34591	11003	Green	0.0140161
5146	Q96RP9	EFGM_HUMAN	Elongation factor G_ mitochondrial OS=Homo sapiens GN=GFM1 PE=1 SV=2	Regular	332.832	0.08	84156	45	13	59	9.99	66791	34492	24716	Green	0.013976
15664	Q92599	SEPT8_HUMAN	Septin-8 OS=Homo sapiens GN=SEPT8 PE=1 SV=4	Regular	343.317	0.08	56269.6	24	6	47	16.36	51419	34389	8776	Green	0.0139342
9009	P41743	KPCI_HUMAN	Protein kinase C iota type OS=Homo sapiens GN=PRKCI PE=1 SV=2	Regular	169.692	1.17	69232	16	5	37	6.88	42525	34353	5289	Yellow	0.0139197
11136	Q16718	NDUA5_HUMAN	NADH dehydrogenase [ubiquinone] 1 alpha subcomplex subunit 5 OS=Homo sapiens GN=NDUFA5 PE=1 SV=3	Regular	339.954	0.08	13515.7	14	2	8	35.34	28478	34341	10963	Green	0.0139148
9922	Q6ZN28	MACC1_HUMAN	Metastasis-associated in colon cancer protein 1 OS=Homo sapiens GN=MACC1 PE=1 SV=2	Regular	109.402	3.62	97437.7	29	10	65	8.92	137033	34325	30088	Red	0.0139083
16336	P19623	SPEE_HUMAN	Spermidine synthase OS=Homo sapiens GN=SRM PE=1 SV=1	Regular	499.705	0	34395	15	5	30	26.82	39610	34169	10699	Green	0.0138451
15733	Q9H9B4	SFXN1_HUMAN	Sideroflexin-1 OS=Homo sapiens GN=SFXN1 PE=1 SV=4	Regular	160.572	1.27	35904.6	7	2	23	4.66	12255	34098	4752	Yellow	0.0138163
10973	Q9UJ70	NAGK_HUMAN	N-acetyl-D-glucosamine kinase OS=Homo sapiens GN=NAGK PE=1 SV=4	Regular	311.072	0.08	37717.9	21	5	27	14.83	51157	34081	10906	Yellow	0.0138094
17211	P23193	TCEA1_HUMAN	Transcription elongation factor A protein 1 OS=Homo sapiens GN=TCEA1 PE=1 SV=2	Regular	493.092	0	34425.9	13	4	33	10.96	37592	34024.5	7625	Green	0.0137865
14103	P78406	RAE1L_HUMAN	mRNA export factor OS=Homo sapiens GN=RAE1 PE=1 SV=1	Regular	255.611	0.45	41595.5	23	5	22	18.21	40282	33789	15811	Green	0.0136911
13846	Q14914	PTGR1_HUMAN	Prostaglandin reductase 1 OS=Homo sapiens GN=PTGR1 PE=1 SV=2	Regular	445.094	0	36098	22	8	21	31	59001	33765	26123	Green	0.0136814
5475	Q9H6S3	ES8L2_HUMAN	Epidermal growth factor receptor kinase substrate 8-like protein 2 OS=Homo sapiens GN=EPS8L2 PE=1 SV=2	Regular	282.108	0.23	81248	35	8	54	12.17	50921	33716	11387	Green	0.0136615
18540	Q16763	UBE2S_HUMAN	Ubiquitin-conjugating enzyme E2 S OS=Homo sapiens GN=UBE2S PE=1 SV=2	Regular	433.604	0	23959.4	12	2	18	9.46	22314	33471	5707	Green	0.0135623
18815	P21281	VATB2_HUMAN	V-type proton ATPase subunit B_ brain isoform OS=Homo sapiens GN=ATP6V1B2 PE=1 SV=3	Regular	632.285	0	56843	37	7	41	26.61	55521	33298	14730	Green	0.0134922
3129	Q15642	CIP4_HUMAN	Cdc42-interacting protein 4 OS=Homo sapiens GN=TRIP10 PE=1 SV=3	Regular	416.62	0	68580.5	30	7	46	15.31	47234	33198	18037	Green	0.0134517
15201	Q9Y6Y8	S23IP_HUMAN	SEC23-interacting protein OS=Homo sapiens GN=SEC23IP PE=1 SV=1	Regular	134.49	2.37	111761	36	8	57	8.5	60832	33156	28863	Yellow	0.0134346
13203	Q01970	PLCB3_HUMAN	1-phosphatidylinositol 4_5-bisphosphate phosphodiesterase beta-3 OS=Homo sapiens GN=PLCB3 PE=1 SV=2	Regular	203.421	0.62	139598	34	13	92	10.21	62789	33132	22364	Green	0.0134249
17148	Q15814	TBCC_HUMAN	Tubulin-specific chaperone C OS=Homo sapiens GN=TBCC PE=1 SV=2	Regular	241.419	0.44	39761.4	22	7	36	18.79	46700	33052	6939	Yellow	0.0133925
13425	P60510	PP4C_HUMAN	Serine/threonine-protein phosphatase 4 catalytic subunit OS=Homo sapiens GN=PPP4C PE=1 SV=1	Regular	1297.24	0	35650.2	30	6	24	28.01	111639	32996.8	33971	Green	0.0133701
9510	Q9NZU5	LMCD1_HUMAN	LIM and cysteine-rich domains protein 1 OS=Homo sapiens GN=LMCD1 PE=1 SV=1	Regular	497.217	0	42030.4	16	6	36	26.03	40172	32925	8664	Green	0.013341
14584	P31350	RIR2_HUMAN	Ribonucleoside-diphosphate reductase subunit M2 OS=Homo sapiens GN=RRM2 PE=1 SV=1	Regular	598.072	0	45162.9	35	11	39	16.2	72031	32794.9	16108	Green	0.0132883
1349	Q9NVI7	ATD3A_HUMAN	ATPase family AAA domain-containing protein 3A OS=Homo sapiens GN=ATAD3A PE=1 SV=2	Regular	644.742	0	71654.4	28	7	56	16.72	70350	32746.7	19356	Green	0.0132688
409	O60488	ACSL4_HUMAN	Long-chain-fatty-acid--CoA ligase 4 OS=Homo sapiens GN=ACSL4 PE=1 SV=2	Regular	513.872	0	80271.7	30	7	52	13.22	86353	32644.7	37866	Green	0.0132275
1310	P05026	AT1B1_HUMAN	Sodium/potassium-transporting ATPase subunit beta-1 OS=Homo sapiens GN=ATP1B1 PE=1 SV=1	Regular	266.211	0.45	35460.5	18	6	29	20.13	46866	32637	16512	Yellow	0.0132243
9386	O95202	LETM1_HUMAN	LETM1 and EF-hand domain-containing protein 1_ mitochondrial OS=Homo sapiens GN=LETM1 PE=1 SV=1	Regular	210.806	0.56	84038.6	37	12	66	7.58	120602	32551	20636	Green	0.0131895
3997	Q9BT78	CSN4_HUMAN	COP9 signalosome complex subunit 4 OS=Homo sapiens GN=COPS4 PE=1 SV=1	Regular	316.155	0.08	46554	28	11	31	28.82	69583	32476	19775	Green	0.0131591
2198	Q9NQ75	CASS4_HUMAN	Cas scaffolding protein family member 4 OS=Homo sapiens GN=CASS4 PE=1 SV=2	Regular	128.517	2.62	87942.9	14	5	70	4.83	59341	32403	12297	Yellow	0.0131295
17919	Q5JTV8	TOIP1_HUMAN	Torsin-1A-interacting protein 1 OS=Homo sapiens GN=TOR1AIP1 PE=1 SV=2	Regular	241.448	0.44	66419.6	21	6	51	8.75	42724	32400	12064	Green	0.0131283
9725	Q9Y4Z0	LSM4_HUMAN	U6 snRNA-associated Sm-like protein LSm4 OS=Homo sapiens GN=LSM4 PE=1 SV=1	Regular	1031.39	0	15520.8	11	2	15	11.51	21553	32329.5	5325	Green	0.0130997
13765	P49721	PSB2_HUMAN	Proteasome subunit beta type-2 OS=Homo sapiens GN=PSMB2 PE=1 SV=1	Regular	273.579	0.3	23007.4	12	4	17	17.91	26950	32256	6078	Yellow	0.01307
10898	P15172	MYOD1_HUMAN	Myoblast determination protein 1 OS=Homo sapiens GN=MYOD1 PE=1 SV=3	Regular	134.123	2.37	35071.7	5	2	25	11.88	21920	32181	10662	Red	0.0130396
6087	P37268	FDFT_HUMAN	Squalene synthase OS=Homo sapiens GN=FDFT1 PE=1 SV=1	Regular	178.301	0.99	48628.6	36	10	31	15.83	64483	32105	12357	Yellow	0.0130088
7293	P13807	GYS1_HUMAN	Glycogen [starch] synthase_ muscle OS=Homo sapiens GN=GYS1 PE=1 SV=2	Regular	218.999	0.5	84584.1	18	5	49	12.62	40698	32079	10645	Green	0.0129982
14067	P61020	RAB5B_HUMAN	Ras-related protein Rab-5B OS=Homo sapiens GN=RAB5B PE=1 SV=1	Regular	1231.62	0	23935	18	5	14	22.79	70639	31957.6	13366	Green	0.012949
693	P51648	AL3A2_HUMAN	Fatty aldehyde dehydrogenase OS=Homo sapiens GN=ALDH3A2 PE=1 SV=1	Regular	249.193	0.44	55304.1	21	5	38	11.75	43564	31782	11262	Yellow	0.0128779
13705	Q96M27	PRRC1_HUMAN	Protein PRRC1 OS=Homo sapiens GN=PRRC1 PE=1 SV=1	Regular	190.638	0.81	46758.4	12	3	17	5.84	25717	31759.5	4955	Green	0.0128688
6185	Q6UN15	FIP1_HUMAN	Pre-mRNA 3'-end-processing factor FIP1 OS=Homo sapiens GN=FIP1L1 PE=1 SV=1	Regular	127.978	2.62	66640.5	15	5	95	3.2	54522	31512	23886	Red	0.0127685
12920	Q99471	PFD5_HUMAN	Prefoldin subunit 5 OS=Homo sapiens GN=PFDN5 PE=1 SV=2	Regular	510.022	0	17385.2	17	5	12	30.52	35187	31509	5266	Green	0.0127673
8173	Q13418	ILK_HUMAN	Integrin-linked protein kinase OS=Homo sapiens GN=ILK PE=1 SV=2	Regular	378.377	0	51932.6	10	3	39	5.53	31735	31485	7007	Green	0.0127576
9443	P48059	LIMS1_HUMAN	LIM and senescent cell antigen-like-containing domain protein 1 OS=Homo sapiens GN=LIMS1 PE=1 SV=4	Regular	195.981	0.68	39133.3	17	5	30	8	33092	31191	4328	Yellow	0.0126384
389	Q9Y305	ACOT9_HUMAN	Acyl-coenzyme A thioesterase 9_ mitochondrial OS=Homo sapiens GN=ACOT9 PE=1 SV=2	Regular	663.958	0	50301	33	7	40	20.27	50772	31123	17464	Green	0.0126109
9405	Q99538	LGMN_HUMAN	Legumain OS=Homo sapiens GN=LGMN PE=1 SV=1	Regular	929.161	0	49810.5	30	7	28	30.25	54318	31103	18896	Green	0.0126028
13273	Q14651	PLSI_HUMAN	Plastin-1 OS=Homo sapiens GN=PLS1 PE=1 SV=2	Regular	680.329	0	70652.8	56	11	51	23.85	203063	31100	82301	Green	0.0126016
4486	Q9H0S4	DDX47_HUMAN	Probable ATP-dependent RNA helicase DDX47 OS=Homo sapiens GN=DDX47 PE=1 SV=1	Regular	144.794	1.77	50931.8	28	7	33	7.69	61725	30979.5	13481	Red	0.0125527
13536	O75400	PR40A_HUMAN	Pre-mRNA-processing factor 40 homolog A OS=Homo sapiens GN=PRPF40A PE=1 SV=2	Regular	128.077	2.62	109090	20	10	82	8.99	48504	30979	15094	Yellow	0.0125525
847	Q9NQW6	ANLN_HUMAN	Actin-binding protein anillin OS=Homo sapiens GN=ANLN PE=1 SV=2	Regular	110.912	3.53	125568	19	4	98	4.09	35563	30950	10614	Yellow	0.0125408
94	P30504	1C04_HUMAN	HLA class I histocompatibility antigen_ Cw-4 alpha chain OS=Homo sapiens GN=HLA-C PE=1 SV=1	Regular	1047.07	0	41394.2	24	4	26	13.66	137986	30876	24900	Green	0.0125108
7615	P30519	HMOX2_HUMAN	Heme oxygenase 2 OS=Homo sapiens GN=HMOX2 PE=1 SV=2	Regular	905.968	0	36204	26	6	32	33.23	36456	30691	9761	Green	0.0124358
4735	Q9UI46	DNAI1_HUMAN	Dynein intermediate chain 1_ axonemal OS=Homo sapiens GN=DNAI1 PE=1 SV=1	Regular	107.464	3.81	79739	22	7	58	9.01	37432	30635	12057	Red	0.0124131
12554	Q9NVE7	PANK4_HUMAN	Pantothenate kinase 4 OS=Homo sapiens GN=PANK4 PE=1 SV=1	Regular	156.969	1.33	86675.4	32	11	65	9.83	98770	30581	20669	Yellow	0.0123913
1686	P53004	BIEA_HUMAN	Biliverdin reductase A OS=Homo sapiens GN=BLVRA PE=1 SV=2	Regular	397.446	0	33713.7	12	5	29	11.49	34101	30553	8278	Green	0.0123799
15545	Q8NBX0	SCPDL_HUMAN	Saccharopine dehydrogenase-like oxidoreductase OS=Homo sapiens GN=SCCPDH PE=1 SV=1	Regular	167.891	1.16	47493.6	12	4	25	10.02	28004	30529.5	9229	Yellow	0.0123704
6910	P63092	GNAS2_HUMAN	Guanine nucleotide-binding protein G(s) subunit alpha isoforms short OS=Homo sapiens GN=GNAS PE=1 SV=1	Regular	238.93	0.44	46120.9	35	11	28	21.83	69397	30452	16512	Green	0.012339
9814	P10253	LYAG_HUMAN	Lysosomal alpha-glucosidase OS=Homo sapiens GN=GAA PE=1 SV=4	Regular	154.984	1.5	106179	21	8	61	6.41	49791	30401	14865	Yellow	0.0123183
11030	P00387	NB5R3_HUMAN	NADH-cytochrome b5 reductase 3 OS=Homo sapiens GN=CYB5R3 PE=1 SV=3	Regular	159.448	1.27	34463	9	3	24	13.95	22763	30351	3712	Yellow	0.0122981
1609	Q9P287	BCCIP_HUMAN	BRCA2 and CDKN1A-interacting protein OS=Homo sapiens GN=BCCIP PE=1 SV=1	Regular	237.892	0.43	36321.7	19	4	32	16.24	35173	30100	12635	Yellow	0.0121964
12036	O60313	OPA1_HUMAN	Dynamin-like 120 kDa protein_ mitochondrial OS=Homo sapiens GN=OPA1 PE=1 SV=3	Regular	149.874	1.61	112201	49	17	87	12.71	89256	30026	18032	Yellow	0.0121664
13860	Q13308	PTK7_HUMAN	Inactive tyrosine-protein kinase 7 OS=Homo sapiens GN=PTK7 PE=1 SV=2	Regular	187.194	0.87	119875	38	14	80	12.24	159276	30003	22566	Green	0.0121571
12523	P05121	PAI1_HUMAN	Plasminogen activator inhibitor 1 OS=Homo sapiens GN=SERPINE1 PE=1 SV=1	Regular	106.809	3.8	45117.1	7	3	33	8.21	29980	29980	8825	Red	0.0121477
13990	Q08257	QOR_HUMAN	Quinone oxidoreductase OS=Homo sapiens GN=CRYZ PE=1 SV=1	Regular	196.686	0.68	35377.8	15	4	30	12.46	32686	29877	7373	Yellow	0.012106
7641	Q8WVV9	HNRLL_HUMAN	Heterogeneous nuclear ribonucleoprotein L-like OS=Homo sapiens GN=HNRNPLL PE=1 SV=1	Regular	303.222	0.08	60938.6	20	7	45	13.28	48572	29773	14773	Green	0.0120639
5214	Q9UBQ5	EIF3K_HUMAN	Eukaryotic translation initiation factor 3 subunit K OS=Homo sapiens GN=EIF3K PE=1 SV=1	Regular	805.156	0	25344.9	20	4	15	24.31	34779	29762	9586	Green	0.0120594
16417	P49903	SPS1_HUMAN	Selenide_ water dikinase 1 OS=Homo sapiens GN=SEPHS1 PE=1 SV=2	Regular	251.924	0.44	43424	24	7	16	26.28	37717	29671	4322	Yellow	0.0120225
7728	Q6YN16	HSDL2_HUMAN	Hydroxysteroid dehydrogenase-like protein 2 OS=Homo sapiens GN=HSDL2 PE=1 SV=1	Regular	109.324	3.67	45680	10	2	37	4.31	11758	29589	3496	Yellow	0.0119893
4762	Q99615	DNJC7_HUMAN	DnaJ homolog subfamily C member 7 OS=Homo sapiens GN=DNAJC7 PE=1 SV=2	Regular	229.348	0.43	57239.3	25	7	49	11.54	48491	29541	17792	Yellow	0.0119699
19024	Q9GZL7	WDR12_HUMAN	Ribosome biogenesis protein WDR12 OS=Homo sapiens GN=WDR12 PE=1 SV=2	Regular	527.827	0	48221.3	14	5	30	12.77	42810	29524	14987	Green	0.011963
8603	P17612	KAPCA_HUMAN	cAMP-dependent protein kinase catalytic subunit alpha OS=Homo sapiens GN=PRKACA PE=1 SV=2	Regular	566.733	0	40703.8	27	6	33	26.78	33992	29391	10795	Green	0.0119091
11473	Q99733	NP1L4_HUMAN	Nucleosome assembly protein 1-like 4 OS=Homo sapiens GN=NAP1L4 PE=1 SV=1	Regular	478.553	0	42994.6	30	5	23	24.53	46022	29357.7	13635	Green	0.0118956
13200	Q99943	PLCA_HUMAN	1-acyl-sn-glycerol-3-phosphate acyltransferase alpha OS=Homo sapiens GN=AGPAT1 PE=1 SV=2	Regular	157.314	1.33	32058.8	14	2	22	7.42	20136	29187	2237	Yellow	0.0118264
1316	Q93084	AT2A3_HUMAN	Sarcoplasmic/endoplasmic reticulum calcium ATPase 3 OS=Homo sapiens GN=ATP2A3 PE=1 SV=2	Regular	514.033	0	115517	30	6	70	5.37	155108	29126.6	37956	Green	0.0118019
13462	P45877	PPIC_HUMAN	Peptidyl-prolyl cis-trans isomerase C OS=Homo sapiens GN=PPIC PE=1 SV=1	Regular	169.556	1.17	22877.4	9	1	11	4.72	9707	29121	1945	Yellow	0.0117997
1606	P54687	BCAT1_HUMAN	Branched-chain-amino-acid aminotransferase_ cytosolic OS=Homo sapiens GN=BCAT1 PE=1 SV=3	Regular	472.961	0	43536.5	34	7	24	21.5	51739	29093	15454	Green	0.0117883
5561	Q01780	EXOSX_HUMAN	Exosome component 10 OS=Homo sapiens GN=EXOSC10 PE=1 SV=2	Regular	125.553	2.71	101630	23	11	83	5.88	46868	29016	21941	Red	0.0117571
12956	Q96G03	PGM2_HUMAN	Phosphoglucomutase-2 OS=Homo sapiens GN=PGM2 PE=1 SV=4	Regular	270.55	0.38	68796.7	25	6	52	9.8	42713	29005	19712	Green	0.0117527
7916	Q16270	IBP7_HUMAN	Insulin-like growth factor-binding protein 7 OS=Homo sapiens GN=IGFBP7 PE=1 SV=1	Regular	295.355	0.08	30156.8	12	4	21	17.02	31827	28955	5456	Green	0.0117324
9626	Q8N1G4	LRC47_HUMAN	Leucine-rich repeat-containing protein 47 OS=Homo sapiens GN=LRRC47 PE=1 SV=1	Regular	330.574	0.08	64043.3	21	7	48	7.72	269531	28849.5	16791	Green	0.0116897
17158	Q15813	TBCE_HUMAN	Tubulin-specific chaperone E OS=Homo sapiens GN=TBCE PE=1 SV=1	Regular	661.449	0	59973.5	32	8	47	22.58	39294	28838	16515	Green	0.011685
6205	O95302	FKBP9_HUMAN	Peptidyl-prolyl cis-trans isomerase FKBP9 OS=Homo sapiens GN=FKBP9 PE=1 SV=2	Regular	235.686	0.43	63539.9	25	8	40	12.98	39326	28641	12778	Green	0.0116052
9013	Q14558	KPRA_HUMAN	Phosphoribosyl pyrophosphate synthase-associated protein 1 OS=Homo sapiens GN=PRPSAP1 PE=1 SV=2	Regular	344.012	0.08	39678.9	14	5	29	10.11	29436	28636.5	5016	Green	0.0116034
9460	Q86W92	LIPB1_HUMAN	Liprin-beta-1 OS=Homo sapiens GN=PPFIBP1 PE=1 SV=2	Regular	306.332	0.08	114595	56	21	91	11.87	95759	28609	21864	Green	0.0115922
11681	O75694	NU155_HUMAN	Nuclear pore complex protein Nup155 OS=Homo sapiens GN=NUP155 PE=1 SV=1	Regular	226.535	0.43	156796	48	14	92	10.86	64768	28582	17240	Green	0.0115813
11992	Q02218	ODO1_HUMAN	2-oxoglutarate dehydrogenase_ mitochondrial OS=Homo sapiens GN=OGDH PE=1 SV=3	Regular	212.793	0.56	117133	46	15	71	12.51	96963	28577	22022	Green	0.0115792
15390	Q9Y512	SAM50_HUMAN	Sorting and assembly machinery component 50 homolog OS=Homo sapiens GN=SAMM50 PE=1 SV=3	Regular	156.619	1.33	52375.4	24	6	40	10.02	68982	28503	33865	Yellow	0.0115493
8211	Q27J81	INF2_HUMAN	Inverted formin-2 OS=Homo sapiens GN=INF2 PE=1 SV=2	Regular	269.333	0.38	136936	41	10	78	11.45	108843	28436	30583	Green	0.0115221
3433	Q15021	CND1_HUMAN	Condensin complex subunit 1 OS=Homo sapiens GN=NCAPD2 PE=1 SV=3	Regular	112.064	3.48	158608	44	13	115	6.57	67094	28416	20445	Yellow	0.011514
11447	O00567	NOP56_HUMAN	Nucleolar protein 56 OS=Homo sapiens GN=NOP56 PE=1 SV=4	Regular	379.053	0	66449.2	25	7	48	18.52	78941	28338	14634	Green	0.0114824
13923	P30566	PUR8_HUMAN	Adenylosuccinate lyase OS=Homo sapiens GN=ADSL PE=1 SV=2	Regular	492.18	0	55630.7	44	10	33	32.44	82494	28335	23239	Green	0.0114812
1073	P62330	ARF6_HUMAN	ADP-ribosylation factor 6 OS=Homo sapiens GN=ARF6 PE=1 SV=2	Regular	1481.38	0	20196.3	17	5	12	50.29	30230	28329	8138	Green	0.0114788
772	P15144	AMPN_HUMAN	Aminopeptidase N OS=Homo sapiens GN=ANPEP PE=1 SV=4	Regular	130.463	2.58	109939	30	13	73	7.65	109796	28302	28942	Yellow	0.0114678
17497	Q9NQ88	TIGAR_HUMAN	Fructose-2_6-bisphosphatase TIGAR OS=Homo sapiens GN=TIGAR PE=1 SV=1	Regular	181.416	1	30461.8	10	2	20	10.37	18861	28291.5	4354	Yellow	0.0114636
15051	Q9BY42	RTF2_HUMAN	Protein RTF2 homolog OS=Homo sapiens GN=RTFDC1 PE=1 SV=3	Regular	442.096	0	34571.1	9	4	26	13.4	26056	28285.5	8646	Green	0.0114611
4020	P33240	CSTF2_HUMAN	Cleavage stimulation factor subunit 2 OS=Homo sapiens GN=CSTF2 PE=1 SV=1	Regular	130.513	2.58	61073.8	15	4	29	8.32	21731	28251	11639	Yellow	0.0114472
319	P11310	ACADM_HUMAN	Medium-chain specific acyl-CoA dehydrogenase_ mitochondrial OS=Homo sapiens GN=ACADM PE=1 SV=1	Regular	248.458	0.44	47044.6	25	6	32	15.2	68138	28191	13411	Yellow	0.0114228
317	Q9H845	ACAD9_HUMAN	Acyl-CoA dehydrogenase family member 9_ mitochondrial OS=Homo sapiens GN=ACAD9 PE=1 SV=1	Regular	258.972	0.45	69387.7	19	6	52	11.76	82651	28155	19954	Green	0.0114083
3995	P61201	CSN2_HUMAN	COP9 signalosome complex subunit 2 OS=Homo sapiens GN=COPS2 PE=1 SV=1	Regular	263.752	0.45	51881.9	17	4	34	10.16	24970	28117.5	7079	Green	0.0113931
11686	P35658	NU214_HUMAN	Nuclear pore complex protein Nup214 OS=Homo sapiens GN=NUP214 PE=1 SV=2	Regular	110.505	3.58	214361	34	13	99	7.22	184525	27994	64706	Yellow	0.011343
16154	Q53GS9	SNUT2_HUMAN	U4/U6.U5 tri-snRNP-associated protein 2 OS=Homo sapiens GN=USP39 PE=1 SV=2	Regular	419.572	0	65779.8	24	7	58	16.28	37101	27973	11111	Green	0.0113345
2072	P55285	CADH6_HUMAN	Cadherin-6 OS=Homo sapiens GN=CDH6 PE=1 SV=1	Regular	163.331	1.22	88593.9	27	10	71	19.37	39595	27902	14142	Yellow	0.0113057
14582	P23921	RIR1_HUMAN	Ribonucleoside-diphosphate reductase large subunit OS=Homo sapiens GN=RRM1 PE=1 SV=1	Regular	234.489	0.43	90982.8	33	10	66	16.41	68310	27860	16927	Yellow	0.0112887
16440	O00267	SPT5H_HUMAN	Transcription elongation factor SPT5 OS=Homo sapiens GN=SUPT5H PE=1 SV=1	Regular	105.716	3.83	121399	28	9	87	5.06	236692	27730.5	36531	Yellow	0.0112363
3988	O14936	CSKP_HUMAN	Peripheral plasma membrane protein CASK OS=Homo sapiens GN=CASK PE=1 SV=3	Regular	179.684	0.99	106035	15	7	83	7.34	33058	27657	7041	Green	0.0112065
4759	Q99543	DNJC2_HUMAN	DnaJ homolog subfamily C member 2 OS=Homo sapiens GN=DNAJC2 PE=1 SV=4	Regular	184.703	0.94	72509.7	23	8	58	8.05	53661	27573	11250	Yellow	0.0111724
18616	Q9UMX0	UBQL1_HUMAN	Ubiquilin-1 OS=Homo sapiens GN=UBQLN1 PE=1 SV=2	Regular	306.58	0.08	62519.1	13	5	25	9.51	47705	27559	14015	Green	0.0111668
4926	Q14126	DSG2_HUMAN	Desmoglein-2 OS=Homo sapiens GN=DSG2 PE=1 SV=2	Regular	148.289	1.6	123092	27	9	77	7.69	56875	27382	10047	Yellow	0.011095
13077	Q9H490	PIGU_HUMAN	Phosphatidylinositol glycan anchor biosynthesis class U protein OS=Homo sapiens GN=PIGU PE=1 SV=3	Regular	347.141	0.08	50394.1	11	1	19	3.91	9086	27258	3037	Green	0.0110448
6116	Q96M96	FGD4_HUMAN	FYVE_ RhoGEF and PH domain-containing protein 4 OS=Homo sapiens GN=FGD4 PE=1 SV=2	Regular	114.721	3.34	87653	16	10	71	8.36	44432	27178	8291	Red	0.0110124
15706	Q15428	SF3A2_HUMAN	Splicing factor 3A subunit 2 OS=Homo sapiens GN=SF3A2 PE=1 SV=2	Regular	227.299	0.43	49369.7	22	3	25	12.72	27101	27101	7467	Yellow	0.0109812
19119	Q5T9L3	WLS_HUMAN	Protein wntless homolog OS=Homo sapiens GN=WLS PE=1 SV=2	Regular	230.25	0.43	62937.7	13	5	36	7.21	32898	27003	5071	Green	0.0109415
19002	Q2M389	WASH7_HUMAN	WASH complex subunit 7 OS=Homo sapiens GN=KIAA1033 PE=1 SV=2	Regular	181.17	0.99	137430	24	10	100	6.22	76607	26988	33466	Green	0.0109354
5103	Q6P2E9	EDC4_HUMAN	Enhancer of mRNA-decapping protein 4 OS=Homo sapiens GN=EDC4 PE=1 SV=1	Regular	240.785	0.44	153087	21	11	84	7.28	44545	26901	11007	Green	0.0109001
6834	Q9HC38	GLOD4_HUMAN	Glyoxalase domain-containing protein 4 OS=Homo sapiens GN=GLOD4 PE=1 SV=1	Regular	188.313	0.81	35192.7	13	4	26	21.09	38044	26888	14292	Yellow	0.0108949
16481	Q14247	SRC8_HUMAN	Src substrate cortactin OS=Homo sapiens GN=CTTN PE=1 SV=2	Regular	206.835	0.62	61757.3	12	4	46	9.45	35374	26870	8562	Green	0.0108876
5474	Q8TE68	ES8L1_HUMAN	Epidermal growth factor receptor kinase substrate 8-like protein 1 OS=Homo sapiens GN=EPS8L1 PE=1 SV=3	Regular	202.798	0.62	80536.3	28	9	60	12.45	39729	26848	11995	Yellow	0.0108787
16717	Q86Y82	STX12_HUMAN	Syntaxin-12 OS=Homo sapiens GN=STX12 PE=1 SV=1	Regular	707.73	0	31756	17	4	30	22.1	31254	26770	9787	Green	0.0108471
18705	P11172	UMPS_HUMAN	Uridine 5'-monophosphate synthase OS=Homo sapiens GN=UMPS PE=1 SV=1	Regular	240.486	0.44	52677.9	25	5	49	14.17	36348	26770	5730	Yellow	0.0108471
1687	P55957	BID_HUMAN	BH3-interacting domain death agonist OS=Homo sapiens GN=BID PE=1 SV=1	Regular	421.308	0	22165.8	18	5	21	28.72	31713	26616	7527	Yellow	0.0107847
6261	P49354	FNTA_HUMAN	Protein farnesyltransferase/geranylgeranyltransferase type-1 subunit alpha OS=Homo sapiens GN=FNTA PE=1 SV=1	Regular	276.785	0.31	44522.7	33	9	33	34.04	47854	26615	13466	Yellow	0.0107843
14075	P61006	RAB8A_HUMAN	Ras-related protein Rab-8A OS=Homo sapiens GN=RAB8A PE=1 SV=1	Regular	1015.2	0	23839.3	22	6	17	36.71	55335	26384	12327	Green	0.0106907
1368	Q9Y4P1	ATG4B_HUMAN	Cysteine protease ATG4B OS=Homo sapiens GN=ATG4B PE=1 SV=2	Regular	347.634	0.08	45035.8	22	8	27	16.03	46391	26288	6921	Green	0.0106518
15223	P50443	S26A2_HUMAN	Sulfate transporter OS=Homo sapiens GN=SLC26A2 PE=1 SV=2	Regular	161.675	1.21	82688.1	16	3	48	3.92	19533	26272.5	5804	Green	0.0106455
7923	P05362	ICAM1_HUMAN	Intercellular adhesion molecule 1 OS=Homo sapiens GN=ICAM1 PE=1 SV=2	Regular	291.807	0.08	58623.7	14	4	39	8.27	31673	26164	8024	Green	0.0106015
11140	Q16795	NDUA9_HUMAN	NADH dehydrogenase [ubiquinone] 1 alpha subcomplex subunit 9_ mitochondrial OS=Homo sapiens GN=NDUFA9 PE=1 SV=2	Regular	133.35	2.42	42680.7	11	2	36	3.45	22593	26136	4356	Yellow	0.0105902
537	P12235	ADT1_HUMAN	ADP/ATP translocase 1 OS=Homo sapiens GN=SLC25A4 PE=1 SV=4	Regular	1620.16	0	33292.7	22	6	30	19.46	159078	26045.2	52136	Green	0.0105534
2067	P12830	CADH1_HUMAN	Cadherin-1 OS=Homo sapiens GN=CDH1 PE=1 SV=3	Regular	181.482	1	97912.5	21	6	55	5.44	40404	26033	11888	Yellow	0.0105484
5184	Q9H223	EHD4_HUMAN	EH domain-containing protein 4 OS=Homo sapiens GN=EHD4 PE=1 SV=1	Regular	174.454	1.05	61403.4	18	3	47	10.35	29983	26022	7333	Yellow	0.010544
11756	Q6DKJ4	NXN_HUMAN	Nucleoredoxin OS=Homo sapiens GN=NXN PE=1 SV=2	Regular	768.142	0	48791.4	26	8	37	25.29	48724	26020	10096	Green	0.0105432
13309	Q6XQN6	PNCB_HUMAN	Nicotinate phosphoribosyltransferase OS=Homo sapiens GN=NAPRT PE=1 SV=2	Regular	199.441	0.68	58148.6	15	4	36	12.45	27744	25896	8062	Yellow	0.0104929
1283	P00966	ASSY_HUMAN	Argininosuccinate synthase OS=Homo sapiens GN=ASS1 PE=1 SV=2	Regular	241.495	0.44	46815.6	18	6	33	13.83	34109	25873	7269	Yellow	0.0104836
1549	P46379	BAG6_HUMAN	Large proline-rich protein BAG6 OS=Homo sapiens GN=BAG6 PE=1 SV=2	Regular	177.322	0.99	119865	19	7	54	8.39	56641	25862	13965	Yellow	0.0104791
13666	Q8WWY3	PRP31_HUMAN	U4/U6 small nuclear ribonucleoprotein Prp31 OS=Homo sapiens GN=PRPF31 PE=1 SV=2	Regular	294.076	0.08	55684.3	16	4	32	15.43	32590	25855	11331	Yellow	0.0104763
9698	Q32MZ4	LRRF1_HUMAN	Leucine-rich repeat flightless-interacting protein 1 OS=Homo sapiens GN=LRRFIP1 PE=1 SV=2	Regular	434.212	0	89880.5	35	11	89	8.42	53147	25853	14972	Green	0.0104755
5248	Q15370	ELOB_HUMAN	Transcription elongation factor B polypeptide 2 OS=Homo sapiens GN=TCEB2 PE=1 SV=1	Regular	940.917	0	13246.9	14	2	14	53.39	17234	25851	8167	Green	0.0104747
6530	Q14376	GALE_HUMAN	UDP-glucose 4-epimerase OS=Homo sapiens GN=GALE PE=1 SV=2	Regular	239.372	0.44	38680.9	23	6	28	14.94	44420	25847	14301	Yellow	0.0104731
13984	P14927	QCR7_HUMAN	Cytochrome b-c1 complex subunit 7 OS=Homo sapiens GN=UQCRB PE=1 SV=2	Regular	1134.99	0	13530.5	12	2	15	25.23	17215	25822.5	4888	Green	0.0104631
15575	P31040	SDHA_HUMAN	Succinate dehydrogenase [ubiquinone] flavoprotein subunit_ mitochondrial OS=Homo sapiens GN=SDHA PE=1 SV=2	Regular	140.462	1.99	73718.1	19	6	44	12.5	40775	25723	12478	Yellow	0.0104228
4001	Q9UBW8	CSN7A_HUMAN	COP9 signalosome complex subunit 7a OS=Homo sapiens GN=COPS7A PE=1 SV=1	Regular	167.452	1.16	30447.7	8	2	20	17.09	17147	25720.5	2788	Yellow	0.0104218
8601	P13861	KAP2_HUMAN	cAMP-dependent protein kinase type II-alpha regulatory subunit OS=Homo sapiens GN=PRKAR2A PE=1 SV=2	Regular	516.562	0	45860.6	29	6	30	17.57	42155	25712	10900	Green	0.0104184
15767	O95470	SGPL1_HUMAN	Sphingosine-1-phosphate lyase 1 OS=Homo sapiens GN=SGPL1 PE=1 SV=3	Regular	259.974	0.45	64094.2	17	5	41	6.16	73664	25678.5	8339	Green	0.0104048
18680	Q92890	UFD1_HUMAN	Ubiquitin fusion degradation protein 1 homolog OS=Homo sapiens GN=UFD1L PE=1 SV=3	Regular	388.05	0	34785.5	22	7	22	34.2	44127	25616	12825	Green	0.0103795
11535	O95436	NPT2B_HUMAN	Sodium-dependent phosphate transport protein 2B OS=Homo sapiens GN=SLC34A2 PE=1 SV=3	Regular	515.642	0	77413.3	8	2	36	4.93	9935	25542	3234	Green	0.0103495
9417	Q9H008	LHPP_HUMAN	Phospholysine phosphohistidine inorganic pyrophosphate phosphatase OS=Homo sapiens GN=LHPP PE=1 SV=2	Regular	344.438	0.08	29450.5	13	3	15	18.52	13582	25377	3478	Yellow	0.0102826
10774	Q13505	MTX1_HUMAN	Metaxin-1 OS=Homo sapiens GN=MTX1 PE=1 SV=2	Regular	108.95	3.72	51705.1	6	2	39	3.22	9829	25326	3015	Yellow	0.010262
10661	P43246	MSH2_HUMAN	DNA mismatch repair protein Msh2 OS=Homo sapiens GN=MSH2 PE=1 SV=1	Regular	130.876	2.52	105485	27	11	66	10.06	46427	25303	8477	Yellow	0.0102526
2090	P00918	CAH2_HUMAN	Carbonic anhydrase 2 OS=Homo sapiens GN=CA2 PE=1 SV=2	Regular	202.115	0.62	29303.1	10	4	19	18.46	23135	25297.5	6521	Yellow	0.0102504
6971	Q9H8Y8	GORS2_HUMAN	Golgi reassembly-stacking protein 2 OS=Homo sapiens GN=GORASP2 PE=1 SV=3	Regular	360.647	0	47316.5	16	3	21	11.95	20648	25230	6187	Green	0.0102231
8416	Q9BY32	ITPA_HUMAN	Inosine triphosphate pyrophosphatase OS=Homo sapiens GN=ITPA PE=1 SV=2	Regular	1266.1	0	21844.9	19	6	13	45.88	40010	25228	17100	Green	0.0102223
8180	O00505	IMA4_HUMAN	Importin subunit alpha-4 OS=Homo sapiens GN=KPNA3 PE=1 SV=2	Regular	239.836	0.44	58324.2	25	6	37	18.62	41840	25183	10406	Green	0.010204
14049	Q13637	RAB32_HUMAN	Ras-related protein Rab-32 OS=Homo sapiens GN=RAB32 PE=1 SV=3	Regular	530.633	0	25225.4	23	6	23	26.22	36736	25175	13959	Green	0.0102008
6186	Q9Y3D6	FIS1_HUMAN	Mitochondrial fission 1 protein OS=Homo sapiens GN=FIS1 PE=1 SV=2	Regular	419.227	0	16994.8	10	3	14	17.76	17507	25132.5	6958	Green	0.0101836
17169	Q9BZK7	TBL1R_HUMAN	F-box-like/WD repeat-containing protein TBL1XR1 OS=Homo sapiens GN=TBL1XR1 PE=1 SV=1	Regular	181.258	0.99	56222.3	22	4	33	9.92	20931	24990.1	8120	Yellow	0.0101259
7979	P23588	IF4B_HUMAN	Eukaryotic translation initiation factor 4B OS=Homo sapiens GN=EIF4B PE=1 SV=2	Regular	136.927	2.09	69208.3	13	3	58	7.69	24919	24919	6128	Yellow	0.010097
556	P55196	AFAD_HUMAN	Afadin OS=Homo sapiens GN=MLLT4 PE=1 SV=3	Regular	168.291	1.16	207831	57	16	147	6.3	75471	24890	14962	Green	0.0100853
16505	P61011	SRP54_HUMAN	Signal recognition particle 54 kDa protein OS=Homo sapiens GN=SRP54 PE=1 SV=1	Regular	173.128	1.05	55990.1	36	10	41	14.88	84704	24787	22912	Yellow	0.0100436
7426	Q92769	HDAC2_HUMAN	Histone deacetylase 2 OS=Homo sapiens GN=HDAC2 PE=1 SV=2	Regular	474.556	0	55934.6	17	5	34	13.32	117884	24763.2	15599	Green	0.0100339
15068	P09661	RU2A_HUMAN	U2 small nuclear ribonucleoprotein A' OS=Homo sapiens GN=SNRPA1 PE=1 SV=2	Regular	547.096	0	28529.7	24	7	20	38.43	38444	24704	8538	Green	0.0100099
4584	Q8NBQ5	DHB11_HUMAN	Estradiol 17-beta-dehydrogenase 11 OS=Homo sapiens GN=HSD17B11 PE=1 SV=3	Regular	173.993	1.05	33278	14	5	20	14.67	45751	24672	5913	Red	0.00999696
7243	Q8NBJ5	GT251_HUMAN	Procollagen galactosyltransferase 1 OS=Homo sapiens GN=COLGALT1 PE=1 SV=1	Regular	224.51	0.43	71978.4	25	9	54	16.56	70815	24644	19051	Yellow	0.00998562
8621	Q96EK5	KBP_HUMAN	KIF1-binding protein OS=Homo sapiens GN=KIF1BP PE=1 SV=1	Regular	220.979	0.43	72498.5	16	4	51	8.53	35906	24561	12599	Green	0.00995199
13606	Q5JRX3	PREP_HUMAN	Presequence protease_ mitochondrial OS=Homo sapiens GN=PITRM1 PE=1 SV=3	Regular	354.998	0	118439	48	17	76	18.9	71866	24545	24135	Green	0.0099455
13055	Q13492	PICAL_HUMAN	Phosphatidylinositol-binding clathrin assembly protein OS=Homo sapiens GN=PICALM PE=1 SV=2	Regular	193.579	0.74	70925.8	20	5	37	12.12	32097	24506	8284	Yellow	0.0099297
18767	Q9BVJ6	UT14A_HUMAN	U3 small nucleolar RNA-associated protein 14 homolog A OS=Homo sapiens GN=UTP14A PE=1 SV=1	Regular	339.51	0.08	88149	44	11	73	21.01	64576	24384	24150	Green	0.00988027
15939	P42285	SK2L2_HUMAN	Superkiller viralicidic activity 2-like 2 OS=Homo sapiens GN=SKIV2L2 PE=1 SV=3	Regular	161.475	1.21	118831	28	10	92	7.2	65734	24156	14529	Yellow	0.00978788
7966	Q9NZI8	IF2B1_HUMAN	Insulin-like growth factor 2 mRNA-binding protein 1 OS=Homo sapiens GN=IGF2BP1 PE=1 SV=2	Regular	499.369	0	63822.9	29	8	48	18.37	68519	24098.7	18407	Green	0.00976467
9259	P11279	LAMP1_HUMAN	Lysosome-associated membrane glycoprotein 1 OS=Homo sapiens GN=LAMP1 PE=1 SV=3	Regular	160.772	1.27	45395.7	13	5	30	3.84	71737	24021	7208	Yellow	0.00973318
4380	O43237	DC1L2_HUMAN	Cytoplasmic dynein 1 light intermediate chain 2 OS=Homo sapiens GN=DYNC1LI2 PE=1 SV=1	Regular	441.035	0	54384.5	20	5	47	13.01	47119	24005.2	13099	Green	0.00972677
4151	Q13616	CUL1_HUMAN	Cullin-1 OS=Homo sapiens GN=CUL1 PE=1 SV=2	Regular	133.704	2.37	90363	22	6	68	6.19	35773	23985	7910	Yellow	0.00971859
13213	P19174	PLCG1_HUMAN	1-phosphatidylinositol 4_5-bisphosphate phosphodiesterase gamma-1 OS=Homo sapiens GN=PLCG1 PE=1 SV=1	Regular	129.067	2.63	149844	30	9	96	5.81	44385	23973	10016	Yellow	0.00971373
959	Q92572	AP3S1_HUMAN	AP-3 complex subunit sigma-1 OS=Homo sapiens GN=AP3S1 PE=1 SV=1	Regular	1028.57	0	21960.3	14	4	14	31.61	25583	23807	7363	Green	0.00964647
12004	O60502	OGA_HUMAN	Protein O-GlcNAcase OS=Homo sapiens GN=MGEA5 PE=1 SV=2	Regular	176.016	0.99	103999	42	12	77	9.61	56093	23748	19409	Yellow	0.00962256
17464	P25325	THTM_HUMAN	3-mercaptopyruvate sulfurtransferase OS=Homo sapiens GN=MPST PE=1 SV=3	Regular	335.619	0.08	33463.6	20	4	20	21.21	25661	23613	14663	Yellow	0.00956786
17281	Q9NZ01	TECR_HUMAN	Very-long-chain enoyl-CoA reductase OS=Homo sapiens GN=TECR PE=1 SV=1	Regular	323.772	0.08	36433.6	18	5	23	9.42	37121	23500	9524	Green	0.00952207
16346	Q96I25	SPF45_HUMAN	Splicing factor 45 OS=Homo sapiens GN=RBM17 PE=1 SV=1	Regular	437.218	0	45189.7	28	6	40	18.45	52079	23361	18279	Green	0.00946575
3390	O75746	CMC1_HUMAN	Calcium-binding mitochondrial carrier protein Aralar1 OS=Homo sapiens GN=SLC25A12 PE=1 SV=2	Regular	552.242	0	75161.2	48	13	55	27.14	114005	23122	29452	Green	0.00936891
12820	O00151	PDLI1_HUMAN	PDZ and LIM domain protein 1 OS=Homo sapiens GN=PDLIM1 PE=1 SV=4	Regular	212.827	0.56	36528	10	3	21	9.73	17010	23103	5540	Yellow	0.00936121
1140	P36405	ARL3_HUMAN	ADP-ribosylation factor-like protein 3 OS=Homo sapiens GN=ARL3 PE=1 SV=2	Regular	146.36	1.71	20626.6	10	3	16	10.44	24463	22965	6775	Red	0.0093053
7442	Q7Z4Q2	HEAT3_HUMAN	HEAT repeat-containing protein 3 OS=Homo sapiens GN=HEATR3 PE=1 SV=2	Regular	140.023	1.99	75837.5	15	5	54	5	248451	22855	62054	Green	0.00926072
944	O94973	AP2A2_HUMAN	AP-2 complex subunit alpha-2 OS=Homo sapiens GN=AP2A2 PE=1 SV=2	Regular	593.946	0	104873	49	11	58	15.12	118628	22575.4	34885	Green	0.00914742
5151	Q96C19	EFHD2_HUMAN	EF-hand domain-containing protein D2 OS=Homo sapiens GN=EFHD2 PE=1 SV=1	Regular	183.961	0.93	26811.4	8	3	22	11.25	19922	22494	2635	Yellow	0.00911445
11448	Q9Y2X3	NOP58_HUMAN	Nucleolar protein 58 OS=Homo sapiens GN=NOP58 PE=1 SV=1	Regular	149.193	1.6	60091.5	27	6	38	6.62	37541	22464	9651	Red	0.00910229
5947	Q92520	FAM3C_HUMAN	Protein FAM3C OS=Homo sapiens GN=FAM3C PE=1 SV=1	Regular	385.834	0	24965.7	12	2	16	14.54	14957	22435.5	3257	Green	0.00909075
4152	Q13617	CUL2_HUMAN	Cullin-2 OS=Homo sapiens GN=CUL2 PE=1 SV=2	Regular	414.582	0	87610.6	46	14	61	25.23	67398	22414	18411	Green	0.00908203
11155	Q9NX14	NDUBB_HUMAN	NADH dehydrogenase [ubiquinone] 1 beta subcomplex subunit 11_ mitochondrial OS=Homo sapiens GN=NDUFB11 PE=1 SV=1	Regular	483.831	0	17373.7	11	3	15	35.29	22407	22407	4551	Green	0.0090792
13676	P60891	PRPS1_HUMAN	Ribose-phosphate pyrophosphokinase 1 OS=Homo sapiens GN=PRPS1 PE=1 SV=2	Regular	256.144	0.45	35347.5	21	7	22	22.64	82092	22351.8	18243	Green	0.00905685
10150	Q9ULC4	MCTS1_HUMAN	Malignant T-cell-amplified sequence 1 OS=Homo sapiens GN=MCTS1 PE=1 SV=1	Regular	313.267	0.08	20783.4	10	4	13	35.91	28605	22223	5609	Yellow	0.00900464
11646	Q5TFE4	NT5D1_HUMAN	5'-nucleotidase domain-containing protein 1 OS=Homo sapiens GN=NT5DC1 PE=1 SV=1	Regular	347.299	0.08	52472.3	15	5	36	16.7	26609	22192	5498	Green	0.00899208
7379	O14929	HAT1_HUMAN	Histone acetyltransferase type B catalytic subunit OS=Homo sapiens GN=HAT1 PE=1 SV=1	Regular	353.538	0	49911.9	13	3	25	14.08	16382	22101	10957	Green	0.00895521
359	Q9UKV3	ACINU_HUMAN	Apoptotic chromatin condensation inducer in the nucleus OS=Homo sapiens GN=ACIN1 PE=1 SV=2	Regular	106.419	3.84	152261	21	7	154	4.47	42079	22097	11755	Yellow	0.00895359
16084	Q92922	SMRC1_HUMAN	SWI/SNF complex subunit SMARCC1 OS=Homo sapiens GN=SMARCC1 PE=1 SV=3	Regular	243.047	0.44	123381	43	15	93	6.43	287341	22084.1	33758	Green	0.00894835
6531	P51570	GALK1_HUMAN	Galactokinase OS=Homo sapiens GN=GALK1 PE=1 SV=1	Regular	369.779	0	42728.5	15	4	38	15.56	24785	22082	8622	Green	0.00894751
18614	Q93009	UBP7_HUMAN	Ubiquitin carboxyl-terminal hydrolase 7 OS=Homo sapiens GN=USP7 PE=1 SV=2	Regular	185.452	0.94	129386	27	11	98	8.53	73118	21912	19357	Green	0.00887863
12961	A6NDG6	PGP_HUMAN	Phosphoglycolate phosphatase OS=Homo sapiens GN=PGP PE=1 SV=1	Regular	139.785	2.05	34462.3	11	3	21	8.1	15672	21832.5	3451	Yellow	0.00884641
17466	Q16762	THTR_HUMAN	Thiosulfate sulfurtransferase OS=Homo sapiens GN=TST PE=1 SV=4	Regular	292.442	0.08	33657.1	19	5	22	22.56	36349	21727.5	11159	Green	0.00880387
11679	Q8WUM0	NU133_HUMAN	Nuclear pore complex protein Nup133 OS=Homo sapiens GN=NUP133 PE=1 SV=2	Regular	122.722	2.8	130006	26	10	99	7.01	76880	21700	28415	Yellow	0.00879272
11147	Q9P0J0	NDUAD_HUMAN	NADH dehydrogenase [ubiquinone] 1 alpha subcomplex subunit 13 OS=Homo sapiens GN=NDUFA13 PE=1 SV=3	Regular	929.393	0	16698.4	13	5	13	32.64	26906	21651	8382	Green	0.00877287
502	P35611	ADDA_HUMAN	Alpha-adducin OS=Homo sapiens GN=ADD1 PE=1 SV=2	Regular	141.925	1.94	81354.5	24	8	44	9.36	41702	21624	7852	Yellow	0.00876193
6699	P52306	GDS1_HUMAN	Rap1 GTPase-GDP dissociation stimulator 1 OS=Homo sapiens GN=RAP1GDS1 PE=1 SV=3	Regular	230.649	0.43	67115.4	17	4	43	2.8	18719	21531	4516	Green	0.00872425
7950	Q13907	IDI1_HUMAN	Isopentenyl-diphosphate Delta-isomerase 1 OS=Homo sapiens GN=IDI1 PE=1 SV=2	Regular	589.956	0	26661.4	16	7	19	51.98	46849	21483	8143	Green	0.0087048
5191	P49770	EI2BB_HUMAN	Translation initiation factor eIF-2B subunit beta OS=Homo sapiens GN=EIF2B2 PE=1 SV=3	Regular	458.179	0	39217.8	13	3	25	8.55	18112	21459	5776	Green	0.00869507
12630	Q06710	PAX8_HUMAN	Paired box protein Pax-8 OS=Homo sapiens GN=PAX8 PE=1 SV=2	Regular	117.926	2.93	48560	7	3	22	7.11	15137	21337.5	4632	Red	0.00864584
16180	O95219	SNX4_HUMAN	Sorting nexin-4 OS=Homo sapiens GN=SNX4 PE=1 SV=1	Regular	172.035	1.11	52194.1	15	9	46	13.33	57949	21299	16936	Yellow	0.00863024
3758	Q16850	CP51A_HUMAN	Lanosterol 14-alpha demethylase OS=Homo sapiens GN=CYP51A1 PE=1 SV=3	Regular	249.826	0.44	57205.1	14	4	42	12.33	23703	21287	8843	Green	0.00862538
12761	Q9UHG3	PCYOX_HUMAN	Prenylcysteine oxidase 1 OS=Homo sapiens GN=PCYOX1 PE=1 SV=3	Regular	131.651	2.47	57039.5	16	6	34	7.92	33063	21280	6939	Yellow	0.00862254
14680	Q9BZE1	RM37_HUMAN	39S ribosomal protein L37_ mitochondrial OS=Homo sapiens GN=MRPL37 PE=1 SV=2	Regular	200.456	0.69	48630.8	12	3	42	7.8	16209	21244.5	5024	Yellow	0.00860816
4154	Q13619	CUL4A_HUMAN	Cullin-4A OS=Homo sapiens GN=CUL4A PE=1 SV=3	Regular	212.174	0.56	88193.7	18	8	84	5.93	30889	21222	9551	Green	0.00859904
8226	Q9NPH2	INO1_HUMAN	Inositol-3-phosphate synthase 1 OS=Homo sapiens GN=ISYNA1 PE=1 SV=1	Regular	508.906	0	61581.2	19	5	33	7.35	24920	21145	7777	Green	0.00856784
1217	Q13510	ASAH1_HUMAN	Acid ceramidase OS=Homo sapiens GN=ASAH1 PE=1 SV=5	Regular	223.679	0.43	45115.9	8	3	32	8.86	15264	21097.5	3552	Yellow	0.00854859
11446	P46087	NOP2_HUMAN	Probable 28S rRNA (cytosine(4447)-C(5))-methyltransferase OS=Homo sapiens GN=NOP2 PE=1 SV=2	Regular	131.318	2.47	89644.1	24	10	59	5.42	60128	20980.5	25576	Yellow	0.00850119
3420	Q9BXV9	CN142_HUMAN	Uncharacterized protein C14orf142 OS=Homo sapiens GN=C14orf142 PE=1 SV=2	Regular	569.062	0	10915.8	8	1	8	18	6971	20913	1636	Green	0.00847384
15549	Q14160	SCRIB_HUMAN	Protein scribble homolog OS=Homo sapiens GN=SCRIB PE=1 SV=4	Regular	224.596	0.43	175855	30	9	116	8.96	37370	20841	11847	Green	0.00844466
10008	P48163	MAOX_HUMAN	NADP-dependent malic enzyme OS=Homo sapiens GN=ME1 PE=1 SV=1	Regular	122.484	2.8	64720	22	8	40	12.94	33274	20832	5278	Red	0.00844102
4751	Q9UDY4	DNJB4_HUMAN	DnaJ homolog subfamily B member 4 OS=Homo sapiens GN=DNAJB4 PE=1 SV=1	Regular	409.787	0	38035	23	5	39	14.84	46098	20777.9	9850	Green	0.00841909
16820	Q6PI48	SYDM_HUMAN	Aspartate--tRNA ligase_ mitochondrial OS=Homo sapiens GN=DARS2 PE=1 SV=1	Regular	142.61	1.88	74133.1	20	7	61	11.16	29922	20669	10166	Red	0.00837497
8477	Q15397	K0020_HUMAN	Pumilio domain-containing protein KIAA0020 OS=Homo sapiens GN=KIAA0020 PE=1 SV=3	Regular	139.955	1.99	73983.8	12	5	52	7.25	21449	20614.5	8688	Yellow	0.00835289
15072	Q96T51	RUFY1_HUMAN	RUN and FYVE domain-containing protein 1 OS=Homo sapiens GN=RUFY1 PE=1 SV=2	Regular	120.848	2.85	80901.5	35	12	65	10.17	62783	20586	17336	Red	0.00834134
10110	O43324	MCA3_HUMAN	Eukaryotic translation elongation factor 1 epsilon-1 OS=Homo sapiens GN=EEF1E1 PE=1 SV=1	Regular	432.279	0	19867.6	10	4	16	21.26	22192	20582	4376	Green	0.00833972
14280	Q9UKL0	RCOR1_HUMAN	REST corepressor 1 OS=Homo sapiens GN=RCOR1 PE=1 SV=1	Regular	264.344	0.45	53142.2	14	5	42	10.79	24100	20564	7439	Green	0.00833242
4198	P14854	CX6B1_HUMAN	Cytochrome c oxidase subunit 6B1 OS=Homo sapiens GN=COX6B1 PE=1 SV=2	Regular	392.72	0	10420.5	6	3	8	26.74	13429	20514	2165	Yellow	0.00831216
16286	Q99932	SPAG8_HUMAN	Sperm-associated antigen 8 OS=Homo sapiens GN=SPAG8 PE=1 SV=2	Regular	152.822	1.55	45445.9	8	4	25	6.34	18740	20457	2626	Red	0.00828907
108	Q16537	2A5E_HUMAN	Serine/threonine-protein phosphatase 2A 56 kDa regulatory subunit epsilon isoform OS=Homo sapiens GN=PPP2R5E PE=1 SV=1	Regular	338.89	0.08	55098.7	26	6	38	13.7	36775	20314.8	9611	Green	0.00823144
14063	Q86YS6	RAB43_HUMAN	Ras-related protein Rab-43 OS=Homo sapiens GN=RAB43 PE=1 SV=1	Regular	144.939	1.77	23567.5	16	6	25	18.87	29642	20305.5	14830	Red	0.00822768
1320	P23634	AT2B4_HUMAN	Plasma membrane calcium-transporting ATPase 4 OS=Homo sapiens GN=ATP2B4 PE=1 SV=2	Regular	130.855	2.58	139118	38	12	91	7.33	59959	20304	24517	Yellow	0.00822707
10984	Q96P20	NALP3_HUMAN	NACHT_ LRR and PYD domains-containing protein 3 OS=Homo sapiens GN=NLRP3 PE=1 SV=3	Regular	200.863	0.69	120739	14	7	75	5.79	25822	20275.5	10520	Green	0.00821552
6873	P01275	GLUC_HUMAN	Glucagon OS=Homo sapiens GN=GCG PE=1 SV=3	Regular	569.83	0	20909.2	13	4	16	23.33	23518	20263	4547	Green	0.00821046
5375	P29317	EPHA2_HUMAN	Ephrin type-A receptor 2 OS=Homo sapiens GN=EPHA2 PE=1 SV=2	Regular	157.871	1.27	109749	26	7	69	4.41	39210	20172	17029	Yellow	0.00817359
17467	Q9NXG2	THUM1_HUMAN	THUMP domain-containing protein 1 OS=Homo sapiens GN=THUMPD1 PE=1 SV=2	Regular	266.9	0.45	39714.6	13	4	37	27.76	25955	20109	16825	Green	0.00814806
16667	Q9P289	STK26_HUMAN	Serine/threonine-protein kinase 26 OS=Homo sapiens GN=STK26 PE=1 SV=2	Regular	381.376	0	46814	20	6	37	10.82	38541	20099	10495	Green	0.00814401
876	Q86SG2	ANR23_HUMAN	Ankyrin repeat domain-containing protein 23 OS=Homo sapiens GN=ANKRD23 PE=1 SV=1	Regular	109.493	3.62	34582.6	11	5	28	16.39	39795	20031	6304	Red	0.00811645
4490	Q9BQ39	DDX50_HUMAN	ATP-dependent RNA helicase DDX50 OS=Homo sapiens GN=DDX50 PE=1 SV=1	Regular	238.083	0.43	83135.4	16	7	60	10.99	84635	19884.8	21442	Green	0.00805721
4632	P49366	DHYS_HUMAN	Deoxyhypusine synthase OS=Homo sapiens GN=DHPS PE=1 SV=1	Regular	379.006	0	41198.8	25	6	28	22.49	36591	19813	7402	Green	0.00802812
7717	O95757	HS74L_HUMAN	Heat shock 70 kDa protein 4L OS=Homo sapiens GN=HSPA4L PE=1 SV=3	Regular	933.584	0	95539.2	61	13	70	18.12	215479	19805.2	46201	Green	0.00802497
14867	Q9H6T3	RPAP3_HUMAN	RNA polymerase II-associated protein 3 OS=Homo sapiens GN=RPAP3 PE=1 SV=2	Regular	266.453	0.45	76003.9	18	10	56	10.23	70929	19777.5	14015	Green	0.00801374
4063	Q13363	CTBP1_HUMAN	C-terminal-binding protein 1 OS=Homo sapiens GN=CTBP1 PE=1 SV=2	Regular	276.304	0.31	47991.6	20	6	39	20.23	34849	19720.8	8347	Green	0.00799078
19687	O15231	ZN185_HUMAN	Zinc finger protein 185 OS=Homo sapiens GN=ZNF185 PE=1 SV=3	Regular	109.216	3.72	74438	26	7	73	4.79	41523	19713	22218	Red	0.0079876
14947	Q15050	RRS1_HUMAN	Ribosome biogenesis regulatory protein homolog OS=Homo sapiens GN=RRS1 PE=1 SV=2	Regular	528.261	0	41250.4	19	6	37	13.7	73739	19687.5	10648	Green	0.00797727
9233	Q53H82	LACB2_HUMAN	Beta-lactamase-like protein 2 OS=Homo sapiens GN=LACTB2 PE=1 SV=2	Regular	184.108	0.93	33090.8	17	7	28	9.03	28821	19685	8454	Yellow	0.00797626
3983	P19784	CSK22_HUMAN	Casein kinase II subunit alpha' OS=Homo sapiens GN=CSNK2A2 PE=1 SV=1	Regular	289.882	0.23	41384.4	11	3	33	9.14	14710	19623	4915	Green	0.00795114
16596	O00204	ST2B1_HUMAN	Sulfotransferase family cytosolic 2B member 1 OS=Homo sapiens GN=SULT2B1 PE=1 SV=2	Regular	136.501	2.15	41535.9	12	4	30	9.86	20809	19443	1834	Red	0.0078782
3782	Q9HCH3	CPNE5_HUMAN	Copine-5 OS=Homo sapiens GN=CPNE5 PE=1 SV=2	Regular	137.413	2.09	66361	9	3	46	4.72	36609	19395.7	8781	Green	0.00785901
3424	P09543	CN37_HUMAN	2'_3'-cyclic-nucleotide 3'-phosphodiesterase OS=Homo sapiens GN=CNP PE=1 SV=2	Regular	557.058	0	47977.9	26	7	41	21.85	42788	19395	16234	Green	0.00785875
11685	Q92621	NU205_HUMAN	Nuclear pore complex protein Nup205 OS=Homo sapiens GN=NUP205 PE=1 SV=3	Regular	166.887	1.22	230317	51	23	143	10.29	88416	19292	23203	Yellow	0.00781702
406	P33121	ACSL1_HUMAN	Long-chain-fatty-acid--CoA ligase 1 OS=Homo sapiens GN=ACSL1 PE=1 SV=1	Regular	156.161	1.32	78970	18	9	51	12.61	48713	19190	9712	Yellow	0.00777569
10413	Q9BYG3	MK67I_HUMAN	MKI67 FHA domain-interacting nucleolar phosphoprotein OS=Homo sapiens GN=NIFK PE=1 SV=1	Regular	160.78	1.27	34393.3	17	5	26	10.58	18080	19113	6669	Yellow	0.00774449
2298	P83916	CBX1_HUMAN	Chromobox protein homolog 1 OS=Homo sapiens GN=CBX1 PE=1 SV=1	Regular	691.034	0	21531.9	19	3	14	33.51	33821	18984.7	10202	Green	0.0076925
14509	Q52LW3	RHG29_HUMAN	Rho GTPase-activating protein 29 OS=Homo sapiens GN=ARHGAP29 PE=1 SV=2	Regular	152.72	1.55	143604	55	18	107	5.15	421152	18777	57932	Green	0.00760834
6045	Q8N531	FBXL6_HUMAN	F-box/LRR-repeat protein 6 OS=Homo sapiens GN=FBXL6 PE=2 SV=1	Regular	114.358	3.39	59671.7	13	4	31	4.82	11523	18756	7339	Red	0.00759983
12456	Q96C36	P5CR2_HUMAN	Pyrroline-5-carboxylate reductase 2 OS=Homo sapiens GN=PYCR2 PE=1 SV=1	Regular	638.67	0	33979.4	14	3	23	11.88	48279	18681.8	8573	Green	0.00756977
10847	P35749	MYH11_HUMAN	Myosin-11 OS=Homo sapiens GN=MYH11 PE=1 SV=3	Regular	1495.14	0	228195	97	23	161	13.13	551913	18657.9	212037	Green	0.00756009
18159	Q15654	TRIP6_HUMAN	Thyroid receptor-interacting protein 6 OS=Homo sapiens GN=TRIP6 PE=1 SV=3	Regular	211.18	0.56	51770.6	18	3	31	11.97	18628	18628	11407	Yellow	0.00754797
1946	Q9Y5P4	C43BP_HUMAN	Collagen type IV alpha-3-binding protein OS=Homo sapiens GN=COL4A3BP PE=1 SV=1	Regular	199.987	0.69	71519.3	26	10	56	14.42	30484	18612	7307	Yellow	0.00754148
13196	Q9Y263	PLAP_HUMAN	Phospholipase A-2-activating protein OS=Homo sapiens GN=PLAA PE=1 SV=2	Regular	313.373	0.08	88696.9	36	11	63	13.96	33399	18598	11958	Green	0.00753581
19045	Q9UNX4	WDR3_HUMAN	WD repeat-containing protein 3 OS=Homo sapiens GN=WDR3 PE=1 SV=1	Regular	148.45	1.6	107183	43	14	81	10.07	69304	18542	21326	Red	0.00751312
429	Q08043	ACTN3_HUMAN	Alpha-actinin-3 OS=Homo sapiens GN=ACTN3 PE=1 SV=2	Regular	4284.23	0	103983	96	15	79	21.75	1176667	18531	595743	Green	0.00750866
13082	Q9NWS0	PIHD1_HUMAN	PIH1 domain-containing protein 1 OS=Homo sapiens GN=PIH1D1 PE=1 SV=1	Regular	338.373	0.08	32534.1	9	5	21	8.28	17792	18411	4403	Green	0.00746004
13580	Q92733	PRCC_HUMAN	Proline-rich protein PRCC OS=Homo sapiens GN=PRCC PE=1 SV=1	Regular	138.888	2.1	52417.8	11	4	28	7.13	15174	18351	2703	Yellow	0.00743573
7968	Q9Y6M1	IF2B2_HUMAN	Insulin-like growth factor 2 mRNA-binding protein 2 OS=Homo sapiens GN=IGF2BP2 PE=1 SV=2	Regular	546.042	0	66235.6	29	7	47	21.7	62034	18310.8	18336	Green	0.00741943
13801	Q16401	PSMD5_HUMAN	26S proteasome non-ATPase regulatory subunit 5 OS=Homo sapiens GN=PSMD5 PE=1 SV=3	Regular	225.829	0.43	56595	19	8	33	18.65	49643	18184	6927	Yellow	0.00736806
13329	Q9NVS9	PNPO_HUMAN	Pyridoxine-5'-phosphate oxidase OS=Homo sapiens GN=PNPO PE=1 SV=1	Regular	183.522	0.93	30330.2	13	4	21	15.71	41501	18150	21929	Red	0.00735428
13253	O00469	PLOD2_HUMAN	Procollagen-lysine_2-oxoglutarate 5-dioxygenase 2 OS=Homo sapiens GN=PLOD2 PE=1 SV=2	Regular	148.641	1.6	85427.1	18	7	59	3.12	24138	18150	10076	Yellow	0.00735428
9283	Q01650	LAT1_HUMAN	Large neutral amino acids transporter small subunit 1 OS=Homo sapiens GN=SLC7A5 PE=1 SV=2	Regular	206.692	0.62	55694.7	13	3	25	10.65	18088	18088	5093	Green	0.00732916
2431	Q96A33	CCD47_HUMAN	Coiled-coil domain-containing protein 47 OS=Homo sapiens GN=CCDC47 PE=1 SV=1	Regular	584.194	0	56159.1	12	7	32	21.95	33779	18061	7233	Green	0.00731822
14653	Q9BYD6	RM01_HUMAN	39S ribosomal protein L1_ mitochondrial OS=Homo sapiens GN=MRPL1 PE=1 SV=2	Regular	203.386	0.62	37136.9	6	3	23	6.46	8245	18057	2122	Yellow	0.0073166
13489	Q9Y570	PPME1_HUMAN	Protein phosphatase methylesterase 1 OS=Homo sapiens GN=PPME1 PE=1 SV=3	Regular	421.961	0	42714.7	22	5	26	20.21	38496	18026	13977	Green	0.00730404
18537	P61088	UBE2N_HUMAN	Ubiquitin-conjugating enzyme E2 N OS=Homo sapiens GN=UBE2N PE=1 SV=1	Regular	766.856	0	17194.9	14	4	13	47.37	18667	17898	6086	Green	0.00725217
15033	Q9Y3D9	RT23_HUMAN	28S ribosomal protein S23_ mitochondrial OS=Homo sapiens GN=MRPS23 PE=1 SV=2	Regular	117.009	2.98	21827.7	8	4	18	10.53	19683	17878.5	2564	Red	0.00724427
16833	Q9NSE4	SYIM_HUMAN	Isoleucine--tRNA ligase_ mitochondrial OS=Homo sapiens GN=IARS2 PE=1 SV=2	Regular	139.607	2.04	114761	31	9	75	8.3	44778	17715	13604	Yellow	0.00717802
11671	Q9BSD7	NTPCR_HUMAN	Cancer-related nucleoside-triphosphatase OS=Homo sapiens GN=NTPCR PE=1 SV=1	Regular	576.44	0	20941.2	18	5	14	25.26	117952	17712	43422	Green	0.00717681
12439	Q32P28	P3H1_HUMAN	Prolyl 3-hydroxylase 1 OS=Homo sapiens GN=LEPRE1 PE=1 SV=2	Regular	112.377	3.43	84249.5	21	8	59	5.98	30746	17680	7360	Yellow	0.00716384
15648	Q9P0V9	SEP10_HUMAN	Septin-10 OS=Homo sapiens GN=SEPT10 PE=1 SV=2	Regular	139.393	2.04	53049.3	14	5	40	8.81	22366	17672	4232	Yellow	0.0071606
704	P05091	ALDH2_HUMAN	Aldehyde dehydrogenase_ mitochondrial OS=Homo sapiens GN=ALDH2 PE=1 SV=2	Regular	146.747	1.72	56894.6	23	8	36	6	48639	17247	13957	Yellow	0.00698839
7578	Q01581	HMCS1_HUMAN	Hydroxymethylglutaryl-CoA synthase_ cytoplasmic OS=Homo sapiens GN=HMGCS1 PE=1 SV=2	Regular	207.571	0.63	57864	21	9	40	10	37786	17243	5672	Yellow	0.00698677
12772	O14737	PDCD5_HUMAN	Programmed cell death protein 5 OS=Homo sapiens GN=PDCD5 PE=1 SV=3	Regular	180.511	0.99	14285.1	8	3	14	9.6	44404	17148	4331	Red	0.00694828
18266	Q99598	TSNAX_HUMAN	Translin-associated protein X OS=Homo sapiens GN=TSNAX PE=1 SV=1	Regular	440.513	0	33226.6	17	5	27	17.59	14977	17025	4899	Green	0.00689844
18698	Q13564	ULA1_HUMAN	NEDD8-activating enzyme E1 regulatory subunit OS=Homo sapiens GN=NAE1 PE=1 SV=1	Regular	277.462	0.31	60702.7	19	9	42	19.29	43811	16968	7898	Yellow	0.00687534
8364	Q96CN7	ISOC1_HUMAN	Isochorismatase domain-containing protein 1 OS=Homo sapiens GN=ISOC1 PE=1 SV=3	Regular	427.415	0	32521.9	10	3	18	11.07	13078	16897.5	4320	Green	0.00684678
12409	Q8IYS1	P20D2_HUMAN	Peptidase M20 domain-containing protein 2 OS=Homo sapiens GN=PM20D2 PE=1 SV=2	Regular	154.521	1.5	48118.4	5	2	26	6.88	11258	16887	1929	Yellow	0.00684252
17456	P52888	THOP1_HUMAN	Thimet oligopeptidase OS=Homo sapiens GN=THOP1 PE=1 SV=2	Regular	274.955	0.3	79752.4	31	7	60	18.29	28144	16856	13476	Green	0.00682996
3187	Q9H0W9	CK054_HUMAN	Ester hydrolase C11orf54 OS=Homo sapiens GN=C11orf54 PE=1 SV=1	Regular	264.812	0.45	35630.7	13	4	25	5.4	15954	16818	5702	Green	0.00681456
3633	P61923	COPZ1_HUMAN	Coatomer subunit zeta-1 OS=Homo sapiens GN=COPZ1 PE=1 SV=1	Regular	835.102	0	20255.3	30	6	11	36.16	62308	16771	23295	Green	0.00679552
15399	Q9Y3Z3	SAMH1_HUMAN	Deoxynucleoside triphosphate triphosphohydrolase SAMHD1 OS=Homo sapiens GN=SAMHD1 PE=1 SV=2	Regular	179.766	0.99	72942	21	5	56	8.15	20993	16700	5661	Yellow	0.00676675
17452	Q96J01	THOC3_HUMAN	THO complex subunit 3 OS=Homo sapiens GN=THOC3 PE=1 SV=1	Regular	162.966	1.22	39456.1	16	8	26	14.53	33622	16624	7178	Yellow	0.00673596
5925	Q8NFF5	FAD1_HUMAN	FAD synthase OS=Homo sapiens GN=FLAD1 PE=1 SV=1	Regular	162.959	1.22	66007	25	8	44	10.73	45458	16564	8423	Yellow	0.00671164
11678	P57740	NU107_HUMAN	Nuclear pore complex protein Nup107 OS=Homo sapiens GN=NUP107 PE=1 SV=1	Regular	262.005	0.45	107116	29	6	77	11.89	28890	16522	8995	Green	0.00669463
2132	A8MX76	CAN14_HUMAN	Calpain-14 OS=Homo sapiens GN=CAPN14 PE=2 SV=2	Regular	164.255	1.22	80366.2	19	12	50	8.77	45628	16447	7088	Yellow	0.00666424
2682	O14735	CDIPT_HUMAN	CDP-diacylglycerol--inositol 3-phosphatidyltransferase OS=Homo sapiens GN=CDIPT PE=1 SV=1	Regular	176.925	0.99	23881	8	3	11	10.33	12621	16390.5	4924	Yellow	0.00664134
10232	Q9Y316	MEMO1_HUMAN	Protein MEMO1 OS=Homo sapiens GN=MEMO1 PE=1 SV=1	Regular	128.705	2.62	34132.4	15	5	24	7.07	23675	16380	8606	Red	0.00663709
642	P14550	AK1A1_HUMAN	Alcohol dehydrogenase [NADP(+)] OS=Homo sapiens GN=AKR1A1 PE=1 SV=3	Regular	238.266	0.44	36915.3	23	7	29	13.85	36107	16377	11632	Yellow	0.00663587
16707	O43815	STRN_HUMAN	Striatin OS=Homo sapiens GN=STRN PE=1 SV=4	Regular	208.862	0.63	86588.4	29	8	59	4.87	36179	16365	16586	Green	0.00663101
13463	Q08752	PPID_HUMAN	Peptidyl-prolyl cis-trans isomerase D OS=Homo sapiens GN=PPID PE=1 SV=3	Regular	150.169	1.61	41162.8	11	3	36	11.35	16352	16352	4588	Red	0.00662574
15810	P29353	SHC1_HUMAN	SHC-transforming protein 1 OS=Homo sapiens GN=SHC1 PE=1 SV=4	Regular	186.02	0.87	63335.5	18	8	44	19.38	37520	16332	6769	Yellow	0.00661764
7137	P62993	GRB2_HUMAN	Growth factor receptor-bound protein 2 OS=Homo sapiens GN=GRB2 PE=1 SV=1	Regular	596.47	0	25320.4	20	4	20	33.64	187689	16317	35731	Green	0.00661156
11752	Q9UBU9	NXF1_HUMAN	Nuclear RNA export factor 1 OS=Homo sapiens GN=NXF1 PE=1 SV=1	Regular	256.34	0.45	70695.7	17	5	46	10.34	29056	16080	4816	Green	0.00651553
12325	Q9BZF1	OSBL8_HUMAN	Oxysterol-binding protein-related protein 8 OS=Homo sapiens GN=OSBPL8 PE=1 SV=3	Regular	174.633	1.05	101823	25	9	82	10.46	36102	16053	7777	Yellow	0.00650459
15035	Q92552	RT27_HUMAN	28S ribosomal protein S27_ mitochondrial OS=Homo sapiens GN=MRPS27 PE=1 SV=3	Regular	127.14	2.67	47953.6	19	5	40	9.42	24040	16002	9904	Red	0.00648393
6837	Q9H4A5	GLP3L_HUMAN	Golgi phosphoprotein 3-like OS=Homo sapiens GN=GOLPH3L PE=1 SV=1	Regular	353.597	0	32824.5	19	4	22	11.23	20196	15888	8197	Green	0.00643773
8399	Q96J02	ITCH_HUMAN	E3 ubiquitin-protein ligase Itchy homolog OS=Homo sapiens GN=ITCH PE=1 SV=2	Regular	280.284	0.23	103658	29	10	74	11.96	33379	15831	6308	Green	0.00641464
2233	Q8WWC4	CB047_HUMAN	Uncharacterized protein C2orf47_ mitochondrial OS=Homo sapiens GN=C2orf47 PE=1 SV=1	Regular	247.145	0.44	32943.9	7	2	26	3.44	41264	15828	2139	Green	0.00641342
14671	Q16540	RM23_HUMAN	39S ribosomal protein L23_ mitochondrial OS=Homo sapiens GN=MRPL23 PE=1 SV=1	Regular	318.602	0.08	17781.2	7	1	13	9.8	5259	15777	1464	Green	0.00639276
3840	Q96B23	CR025_HUMAN	Uncharacterized protein C18orf25 OS=Homo sapiens GN=C18orf25 PE=1 SV=2	Regular	370.786	0	43552.2	10	3	23	15.14	15739	15739	3858	Green	0.00637736
11010	Q93070	NAR4_HUMAN	Ecto-ADP-ribosyltransferase 4 OS=Homo sapiens GN=ART4 PE=2 SV=2	Regular	108.744	3.71	36219.8	5	3	26	10.19	11704	15699	5571	Red	0.00636115
9913	Q3KQU3	MA7D1_HUMAN	MAP7 domain-containing protein 1 OS=Homo sapiens GN=MAP7D1 PE=1 SV=1	Regular	241.878	0.44	93162.2	15	6	77	12.6	21555	15664	7285	Green	0.00634697
8394	P18564	ITB6_HUMAN	Integrin beta-6 OS=Homo sapiens GN=ITGB6 PE=1 SV=2	Regular	198.872	0.68	89300.7	23	9	54	17.89	24839	15595	9967	Yellow	0.00631901
3796	P50416	CPT1A_HUMAN	Carnitine O-palmitoyltransferase 1_ liver isoform OS=Homo sapiens GN=CPT1A PE=1 SV=2	Regular	184.519	0.93	89052.2	26	9	55	4.14	79265	15465	10352	Green	0.00626634
7470	P36551	HEM6_HUMAN	Oxygen-dependent coproporphyrinogen-III oxidase_ mitochondrial OS=Homo sapiens GN=CPOX PE=1 SV=3	Regular	112.63	3.43	50950.4	18	4	36	4.85	36063	15414	5591	Yellow	0.00624567
18518	A0AVT1	UBA6_HUMAN	Ubiquitin-like modifier-activating enzyme 6 OS=Homo sapiens GN=UBA6 PE=1 SV=1	Regular	155.968	1.32	119282	24	9	80	5.89	29390	15319	7135	Yellow	0.00620718
16906	Q9Y2Z4	SYYM_HUMAN	Tyrosine--tRNA ligase_ mitochondrial OS=Homo sapiens GN=YARS2 PE=1 SV=2	Regular	297.662	0.08	53427.2	17	5	39	8.81	21937	15304	5828	Yellow	0.0062011
11415	Q8WTT2	NOC3L_HUMAN	Nucleolar complex protein 3 homolog OS=Homo sapiens GN=NOC3L PE=1 SV=1	Regular	117.581	2.93	93004.1	14	5	76	9.5	18487	15242	3463	Yellow	0.00617598
7852	P52789	HXK2_HUMAN	Hexokinase-2 OS=Homo sapiens GN=HK2 PE=1 SV=2	Regular	106.868	3.8	103806	24	10	71	4.14	66944	15198	8112	Green	0.00615816
4421	Q9BTE7	DCNL5_HUMAN	DCN1-like protein 5 OS=Homo sapiens GN=DCUN1D5 PE=1 SV=1	Regular	736.907	0	27850.6	18	5	19	30.8	25435	15183	6177	Green	0.00615207
12570	O95340	PAPS2_HUMAN	Bifunctional 3'-phosphoadenosine 5'-phosphosulfate synthase 2 OS=Homo sapiens GN=PAPSS2 PE=1 SV=2	Regular	124.034	2.81	70071.1	30	14	50	4.89	49487	15133.5	10445	Yellow	0.00613201
5024	Q9UQ16	DYN3_HUMAN	Dynamin-3 OS=Homo sapiens GN=DNM3 PE=1 SV=4	Regular	156.323	1.33	98145.5	24	10	82	8.06	52784	15034.9	15645	Green	0.00609206
11740	Q99567	NUP88_HUMAN	Nuclear pore complex protein Nup88 OS=Homo sapiens GN=NUP88 PE=1 SV=2	Regular	141.14	2	84682.6	26	9	54	7.56	38668	14966	10700	Yellow	0.00606414
5844	Q9Y247	FA50B_HUMAN	Protein FAM50B OS=Homo sapiens GN=FAM50B PE=1 SV=1	Regular	110.146	3.63	38765.8	12	5	36	6.15	21475	14934	7387	Red	0.00605118
1351	Q5T9A4	ATD3B_HUMAN	ATPase family AAA domain-containing protein 3B OS=Homo sapiens GN=ATAD3B PE=1 SV=1	Regular	105.715	3.83	73143.3	10	5	61	6.64	26512	14865.3	4268	Yellow	0.00602334
15711	Q15427	SF3B4_HUMAN	Splicing factor 3B subunit 4 OS=Homo sapiens GN=SF3B4 PE=1 SV=1	Regular	217.499	0.49	44442.9	18	6	17	19.1	108565	14861	7408	Yellow	0.0060216
2282	P14384	CBPM_HUMAN	Carboxypeptidase M OS=Homo sapiens GN=CPM PE=1 SV=2	Regular	590.079	0	50970.2	17	4	33	15.12	15721	14844	8747	Green	0.00601471
18948	O75351	VPS4B_HUMAN	Vacuolar protein sorting-associated protein 4B OS=Homo sapiens GN=VPS4B PE=1 SV=2	Regular	217.916	0.5	49473.2	19	4	41	9.91	16027	14840	5372	Yellow	0.00601309
14572	Q9BVS4	RIOK2_HUMAN	Serine/threonine-protein kinase RIO2 OS=Homo sapiens GN=RIOK2 PE=1 SV=2	Regular	171	1.17	63739.4	20	9	41	8.51	54088	14796	23140	Red	0.00599526
15250	Q9UHR5	S30BP_HUMAN	SAP30-binding protein OS=Homo sapiens GN=SAP30BP PE=1 SV=1	Regular	180.506	0.99	33984.5	10	3	26	14.61	14784	14784	4693	Yellow	0.0059904
3368	Q16740	CLPP_HUMAN	ATP-dependent Clp protease proteolytic subunit_ mitochondrial OS=Homo sapiens GN=CLPP PE=1 SV=1	Regular	158.149	1.27	30465.3	5	1	20	12.27	4879	14637	2507	Red	0.00593083
12607	Q9HBI1	PARVB_HUMAN	Beta-parvin OS=Homo sapiens GN=PARVB PE=1 SV=1	Regular	131.328	2.47	41771.4	20	6	29	12.91	60898	14615.1	15455	Red	0.00592198
7236	P78417	GSTO1_HUMAN	Glutathione S-transferase omega-1 OS=Homo sapiens GN=GSTO1 PE=1 SV=2	Regular	146.227	1.71	27851	16	5	25	22.82	57043	14469	8341	Green	0.00586276
11739	P37198	NUP62_HUMAN	Nuclear pore glycoprotein p62 OS=Homo sapiens GN=NUP62 PE=1 SV=3	Regular	143.365	1.82	53426.1	11	4	21	5.17	17681	14461.5	3283	Yellow	0.00585972
8376	P26006	ITA3_HUMAN	Integrin alpha-3 OS=Homo sapiens GN=ITGA3 PE=1 SV=5	Regular	167.286	1.16	117810	14	5	66	8.47	18676	14325	4757	Green	0.00580441
18567	P51784	UBP11_HUMAN	Ubiquitin carboxyl-terminal hydrolase 11 OS=Homo sapiens GN=USP11 PE=1 SV=3	Regular	126.553	2.66	111014	24	10	90	3.84	78790	14284.5	37328	Yellow	0.005788
12814	Q9BY77	PDIP3_HUMAN	Polymerase delta-interacting protein 3 OS=Homo sapiens GN=POLDIP3 PE=1 SV=2	Regular	120.043	2.9	46317.5	14	6	42	6.89	21947	14280	7227	Red	0.00578618
9157	P23919	KTHY_HUMAN	Thymidylate kinase OS=Homo sapiens GN=DTYMK PE=1 SV=4	Regular	303.465	0.08	23990.4	22	7	21	22.17	19975	14163	5296	Yellow	0.00573877
18322	Q6P3X3	TTC27_HUMAN	Tetratricopeptide repeat protein 27 OS=Homo sapiens GN=TTC27 PE=1 SV=1	Regular	209.878	0.56	97944.2	38	12	59	12.34	140520	14057	23360	Yellow	0.00569582
953	O00203	AP3B1_HUMAN	AP-3 complex subunit beta-1 OS=Homo sapiens GN=AP3B1 PE=1 SV=3	Regular	178.959	0.99	121891	21	8	95	6.31	238569	14050	28618	Yellow	0.00569299
6918	P36915	GNL1_HUMAN	Guanine nucleotide-binding protein-like 1 OS=Homo sapiens GN=GNL1 PE=1 SV=2	Regular	148.031	1.6	69174.2	8	3	51	5.44	14778	14002.5	4054	Yellow	0.00567374
18789	P61421	VA0D1_HUMAN	V-type proton ATPase subunit d 1 OS=Homo sapiens GN=ATP6V0D1 PE=1 SV=1	Regular	192.373	0.74	40785.4	12	4	22	10.26	12144	13983	4998	Yellow	0.00566584
14452	Q9NS28	RGS18_HUMAN	Regulator of G-protein signaling 18 OS=Homo sapiens GN=RGS18 PE=1 SV=1	Regular	169.297	1.17	27753.3	22	6	26	24.68	47625	13905	17314	Yellow	0.00563423
1307	P50993	AT1A2_HUMAN	Sodium/potassium-transporting ATPase subunit alpha-2 OS=Homo sapiens GN=ATP1A2 PE=1 SV=1	Regular	739.985	0	113577	54	9	76	16.08	216428	13903.5	62500	Green	0.00563363
14066	P20339	RAB5A_HUMAN	Ras-related protein Rab-5A OS=Homo sapiens GN=RAB5A PE=1 SV=2	Regular	1172.25	0	23886.8	19	5	14	36.74	58447	13892.2	14874	Green	0.00562907
11309	Q9BZQ8	NIBAN_HUMAN	Protein Niban OS=Homo sapiens GN=FAM129A PE=1 SV=1	Regular	140.127	1.99	104104	16	5	67	7.54	16938	13884	8488	Yellow	0.00562572
13662	O60508	PRP17_HUMAN	Pre-mRNA-processing factor 17 OS=Homo sapiens GN=CDC40 PE=1 SV=1	Regular	127.308	2.67	66205.7	21	10	52	6.74	39936	13764	11169	Red	0.0055771
6212	Q13045	FLII_HUMAN	Protein flightless-1 homolog OS=Homo sapiens GN=FLII PE=1 SV=2	Regular	150.406	1.61	146234	38	13	87	10.17	237649	13516	95120	Yellow	0.00547661
511	P28332	ADH6_HUMAN	Alcohol dehydrogenase 6 OS=Homo sapiens GN=ADH6 PE=1 SV=2	Regular	128.609	2.62	40058.2	6	2	21	9.24	8963	13444.5	3926	Red	0.00544764
15576	P21912	SDHB_HUMAN	Succinate dehydrogenase [ubiquinone] iron-sulfur subunit_ mitochondrial OS=Homo sapiens GN=SDHB PE=1 SV=3	Regular	211.544	0.56	32428.2	8	4	30	16.43	14850	13417	4174	Yellow	0.0054365
18571	Q9Y4E8	UBP15_HUMAN	Ubiquitin carboxyl-terminal hydrolase 15 OS=Homo sapiens GN=USP15 PE=1 SV=3	Regular	125.928	2.72	113674	28	11	80	9.58	42624	13192	7564	Yellow	0.00534533
14133	Q9Y3L5	RAP2C_HUMAN	Ras-related protein Rap-2c OS=Homo sapiens GN=RAP2C PE=1 SV=1	Regular	115.57	3.3	20972.9	6	3	18	6.56	8395	13056	2057	Red	0.00529022
7652	Q86YM7	HOME1_HUMAN	Homer protein homolog 1 OS=Homo sapiens GN=HOMER1 PE=1 SV=2	Regular	175.712	1.05	40390.9	10	5	31	8.47	14326	12966	3339	Yellow	0.00525375
18950	Q5VIR6	VPS53_HUMAN	Vacuolar protein sorting-associated protein 53 homolog OS=Homo sapiens GN=VPS53 PE=1 SV=1	Regular	125.441	2.71	80451.2	16	5	59	9.59	17495	12951	8376	Yellow	0.00524768
13480	P49593	PPM1F_HUMAN	Protein phosphatase 1F OS=Homo sapiens GN=PPM1F PE=1 SV=3	Regular	134.755	2.32	50002	10	2	34	10.13	8406	12609	4478	Yellow	0.0051091
4446	Q9NUU7	DD19A_HUMAN	ATP-dependent RNA helicase DDX19A OS=Homo sapiens GN=DDX19A PE=1 SV=1	Regular	289.233	0.23	54431.4	20	9	39	7.95	44552	12516	14657	Green	0.00507142
17443	P42765	THIM_HUMAN	3-ketoacyl-CoA thiolase_ mitochondrial OS=Homo sapiens GN=ACAA2 PE=1 SV=2	Regular	204.42	0.62	42380.4	12	4	31	15.11	14826	12487	3878	Yellow	0.00505967
17891	O14787	TNPO2_HUMAN	Transportin-2 OS=Homo sapiens GN=TNPO2 PE=1 SV=3	Regular	201.631	0.62	102928	22	7	63	5.02	69458	12484.4	11379	Green	0.00505862
6438	P51116	FXR2_HUMAN	Fragile X mental retardation syndrome-related protein 2 OS=Homo sapiens GN=FXR2 PE=1 SV=2	Regular	213.416	0.56	74565.6	21	7	56	6.84	23906	12461	9828	Green	0.00504913
3016	Q8IWX8	CHERP_HUMAN	Calcium homeostasis endoplasmic reticulum protein OS=Homo sapiens GN=CHERP PE=1 SV=3	Regular	147.817	1.6	104216	14	6	52	8.41	39622	12442.5	9911	Yellow	0.00504163
9580	Q93052	LPP_HUMAN	Lipoma-preferred partner OS=Homo sapiens GN=LPP PE=1 SV=1	Regular	213.034	0.56	67172.1	17	5	37	13.73	17315	12439	7955	Yellow	0.00504022
15451	Q15437	SC23B_HUMAN	Protein transport protein Sec23B OS=Homo sapiens GN=SEC23B PE=1 SV=2	Regular	489.382	0	87448.8	38	10	53	14.21	85822	12425.6	20406	Green	0.00503479
14641	Q6DKI1	RL7L_HUMAN	60S ribosomal protein L7-like 1 OS=Homo sapiens GN=RPL7L1 PE=1 SV=1	Regular	194.397	0.75	28775.1	9	3	18	13.82	9862	12421.5	2220	Yellow	0.00503313
11659	Q96KG9	NTKL_HUMAN	N-terminal kinase-like protein OS=Homo sapiens GN=SCYL1 PE=1 SV=1	Regular	105.479	3.93	90258.8	21	7	52	4.08	31115	12411	16075	Red	0.00502887
7739	P54652	HSP72_HUMAN	Heat shock-related 70 kDa protein 2 OS=Homo sapiens GN=HSPA2 PE=1 SV=1	Regular	7783.2	0	70306.2	131	16	50	35.37	1882670	12342.8	924131	Green	0.00500125
8434	P78504	JAG1_HUMAN	Protein jagged-1 OS=Homo sapiens GN=JAG1 PE=1 SV=3	Regular	123.155	2.81	141269	13	9	82	3.28	22849	12244.5	6202	Yellow	0.00496141
7720	Q58FG1	HS904_HUMAN	Putative heat shock protein HSP 90-alpha A4 OS=Homo sapiens GN=HSP90AA4P PE=5 SV=1	Regular	2314.11	0	47826	59	7	36	23.68	799731	12216	459215	Green	0.00494987
17786	Q9BTV4	TMM43_HUMAN	Transmembrane protein 43 OS=Homo sapiens GN=TMEM43 PE=1 SV=1	Regular	134.252	2.37	44932.7	21	6	30	13.5	35959	12171	14578	Red	0.00493162
12557	Q4VXU2	PAP1L_HUMAN	Polyadenylate-binding protein 1-like OS=Homo sapiens GN=PABPC1L PE=2 SV=1	Regular	1967.3	0	69019.7	37	5	46	14.33	305488	12154.3	117644	Green	0.00492487
12767	Q9BUL8	PDC10_HUMAN	Programmed cell death protein 10 OS=Homo sapiens GN=PDCD10 PE=1 SV=1	Regular	475.586	0	24701.6	8	4	20	26.42	14224	12151.5	5218	Green	0.00492372
4262	O43739	CYH3_HUMAN	Cytohesin-3 OS=Homo sapiens GN=CYTH3 PE=1 SV=2	Regular	144.942	1.77	46690.9	20	6	36	11.75	19075	12127.5	7628	Yellow	0.004914
14189	Q15291	RBBP5_HUMAN	Retinoblastoma-binding protein 5 OS=Homo sapiens GN=RBBP5 PE=1 SV=2	Regular	115.883	3.19	59837	16	6	43	10.97	35907	12062	11511	Red	0.00488746
5423	Q03468	ERCC6_HUMAN	DNA excision repair protein ERCC-6 OS=Homo sapiens GN=ERCC6 PE=1 SV=1	Regular	123.344	2.81	169557	15	9	107	5.69	35395	12036	19700	Yellow	0.00487692
14942	Q9Y2L1	RRP44_HUMAN	Exosome complex exonuclease RRP44 OS=Homo sapiens GN=DIS3 PE=1 SV=2	Regular	110.563	3.58	110086	22	7	78	5.85	40336	11983.5	25084	Yellow	0.00485565
478	Q13443	ADAM9_HUMAN	Disintegrin and metalloproteinase domain-containing protein 9 OS=Homo sapiens GN=ADAM9 PE=1 SV=1	Regular	118.271	2.94	93065.3	12	8	71	11.36	22776	11978	5823	Red	0.00485342
1559	Q9UQB8	BAIP2_HUMAN	Brain-specific angiogenesis inhibitor 1-associated protein 2 OS=Homo sapiens GN=BAIAP2 PE=1 SV=1	Regular	430.531	0	61152.9	32	10	49	19.75	37891	11849	11599	Green	0.00480115
6332	O95684	FR1OP_HUMAN	FGFR1 oncogene partner OS=Homo sapiens GN=FGFR1OP PE=1 SV=1	Regular	160.962	1.21	43179	13	4	27	14.29	13858	11842	3180	Red	0.00479832
1272	Q9BZE9	ASPC1_HUMAN	Tether containing UBX domain for GLUT4 OS=Homo sapiens GN=ASPSCR1 PE=1 SV=1	Regular	158.514	1.27	60696.4	11	4	57	7.41	16300	11674.5	6484	Yellow	0.00473045
8865	Q12840	KIF5A_HUMAN	Kinesin heavy chain isoform 5A OS=Homo sapiens GN=KIF5A PE=1 SV=2	Regular	229.424	0.43	118234	37	14	95	10.27	99121	11642.1	26719	Green	0.00471731
12496	Q9UNF0	PACN2_HUMAN	Protein kinase C and casein kinase substrate in neurons protein 2 OS=Homo sapiens GN=PACSIN2 PE=1 SV=2	Regular	132.033	2.47	56080.9	19	6	42	12.35	31827	11485	8868	Yellow	0.00465366
2597	Q15762	CD226_HUMAN	CD226 antigen OS=Homo sapiens GN=CD226 PE=1 SV=2	Regular	114.967	3.34	39013.3	8	2	22	5.36	24308	11400	7226	Red	0.00461922
15600	Q9UGP8	SEC63_HUMAN	Translocation protein SEC63 homolog OS=Homo sapiens GN=SEC63 PE=1 SV=2	Regular	143.927	1.77	88396.3	19	10	72	8.42	27318	11385	8484	Yellow	0.00461314
14667	P49406	RM19_HUMAN	39S ribosomal protein L19_ mitochondrial OS=Homo sapiens GN=MRPL19 PE=1 SV=2	Regular	188.352	0.81	33820.2	12	3	29	9.25	8718	11325	2708	Yellow	0.00458883
4840	P28340	DPOD1_HUMAN	DNA polymerase delta catalytic subunit OS=Homo sapiens GN=POLD1 PE=1 SV=2	Regular	194.872	0.75	125114	47	15	104	11.02	698471	11319	126255	Yellow	0.0045864
12452	Q6IN85	P4R3A_HUMAN	Serine/threonine-protein phosphatase 4 regulatory subunit 3A OS=Homo sapiens GN=SMEK1 PE=1 SV=1	Regular	124.4	2.81	95995.8	20	8	65	6.48	24709	11263	4989	Yellow	0.00456371
11174	P19404	NDUV2_HUMAN	NADH dehydrogenase [ubiquinone] flavoprotein 2_ mitochondrial OS=Homo sapiens GN=NDUFV2 PE=1 SV=2	Regular	283.169	0.23	27676.7	12	7	23	29.32	44526	11231	10624	Yellow	0.00455074
109	Q13362	2A5G_HUMAN	Serine/threonine-protein phosphatase 2A 56 kDa regulatory subunit gamma isoform OS=Homo sapiens GN=PPP2R5C PE=1 SV=3	Regular	333.595	0.08	61460.1	26	7	42	13.17	57155	11198.1	12282	Green	0.00453742
18284	Q2NL82	TSR1_HUMAN	Pre-rRNA-processing protein TSR1 homolog OS=Homo sapiens GN=TSR1 PE=1 SV=1	Regular	105.951	3.84	92209.4	20	10	59	7.09	43620	11153	12974	Yellow	0.00451914
11416	Q9BVI4	NOC4L_HUMAN	Nucleolar complex protein 4 homolog OS=Homo sapiens GN=NOC4L PE=1 SV=1	Regular	213.447	0.56	58867	10	3	44	13.76	11124	11124	6515	Yellow	0.00450739
15921	Q9Y6E7	SIR4_HUMAN	NAD-dependent protein lipoamidase sirtuin-4_ mitochondrial OS=Homo sapiens GN=SIRT4 PE=1 SV=1	Regular	219.66	0.5	35700.8	9	4	21	14.65	12168	10955	2310	Yellow	0.00443891
6397	P04066	FUCO_HUMAN	Tissue alpha-L-fucosidase OS=Homo sapiens GN=FUCA1 PE=1 SV=4	Regular	146.689	1.71	53974.1	14	3	35	6.87	13808	10906.5	6018	Yellow	0.00441926
13769	P28072	PSB6_HUMAN	Proteasome subunit beta type-6 OS=Homo sapiens GN=PSMB6 PE=1 SV=4	Regular	108.623	3.71	25585.9	5	2	23	8.37	5645	10887	787	Red	0.00441135
15514	Q6NUK1	SCMC1_HUMAN	Calcium-binding mitochondrial carrier protein SCaMC-1 OS=Homo sapiens GN=SLC25A24 PE=1 SV=2	Regular	129.584	2.63	53582.7	15	7	39	5.03	20436	10599	5044	Yellow	0.00429466
1608	Q8TDM0	BCAS4_HUMAN	Breast carcinoma-amplified sequence 4 OS=Homo sapiens GN=BCAS4 PE=1 SV=1	Regular	121.592	2.85	22986.2	1	2	18	15.64	7056	10584	706	Red	0.00428858
3629	Q9UBF2	COPG2_HUMAN	Coatomer subunit gamma-2 OS=Homo sapiens GN=COPG2 PE=1 SV=1	Regular	118.034	2.94	98763.1	30	13	68	11.25	27895	10401	11335	Green	0.00421443
2342	Q96EE4	CC126_HUMAN	Coiled-coil domain-containing protein 126 OS=Homo sapiens GN=CCDC126 PE=2 SV=2	Regular	117.004	2.98	15668.2	9	3	13	13.57	10935	10371	3799	Red	0.00420227
820	O43827	ANGL7_HUMAN	Angiopoietin-related protein 7 OS=Homo sapiens GN=ANGPTL7 PE=1 SV=1	Regular	155.368	1.51	40531.6	13	7	29	9.54	25070	10330.5	6485	Red	0.00418586
4902	P55039	DRG2_HUMAN	Developmentally-regulated GTP-binding protein 2 OS=Homo sapiens GN=DRG2 PE=1 SV=1	Regular	129.491	2.63	41145.7	10	4	31	7.97	11664	10293	3643	Red	0.00417067
17023	Q8N9U0	TAC2N_HUMAN	Tandem C2 domains nuclear protein OS=Homo sapiens GN=TC2N PE=1 SV=2	Regular	159.341	1.27	55797.5	15	7	42	16.12	37805	10244	21526	Red	0.00415081
19518	Q96H79	ZCCHL_HUMAN	Zinc finger CCCH-type antiviral protein 1-like OS=Homo sapiens GN=ZC3HAV1L PE=1 SV=2	Regular	358.715	0	33988.5	11	3	22	22.33	10224	10224	2124	Green	0.00414271
14427	Q96B86	RGMA_HUMAN	Repulsive guidance molecule A OS=Homo sapiens GN=RGMA PE=1 SV=3	Regular	120.364	2.9	50259.6	10	4	27	13.11	14555	10185	9182	Red	0.00412691
7358	Q58FF6	H90B4_HUMAN	Putative heat shock protein HSP 90-beta 4 OS=Homo sapiens GN=HSP90AB4P PE=5 SV=1	Regular	1483.74	0	58891.8	52	9	54	25.35	522723	10055	513260	Green	0.00407423
1760	Q14137	BOP1_HUMAN	Ribosome biogenesis protein BOP1 OS=Homo sapiens GN=BOP1 PE=1 SV=2	Regular	197.822	0.68	84314	26	7	51	10.05	29975	10049	18461	Yellow	0.0040718
17170	O60907	TBL1X_HUMAN	F-box-like/WD repeat-containing protein TBL1X OS=Homo sapiens GN=TBL1X PE=1 SV=3	Regular	229.899	0.43	63294.1	23	8	38	18.89	28047	10031	7170	Yellow	0.00406451
10461	P45452	MMP13_HUMAN	Collagenase 3 OS=Homo sapiens GN=MMP13 PE=1 SV=1	Regular	114.544	3.39	54048	7	4	38	10.62	12898	9994.5	2236	Red	0.00404972
4598	P49448	DHE4_HUMAN	Glutamate dehydrogenase 2_ mitochondrial OS=Homo sapiens GN=GLUD2 PE=1 SV=2	Regular	777.828	0	61776.3	49	11	44	24.91	181474	9853.55	40911	Green	0.00399261
13108	Q9GZP4	PITH1_HUMAN	PITH domain-containing protein 1 OS=Homo sapiens GN=PITHD1 PE=1 SV=1	Regular	280.176	0.23	24406	9	3	23	15.64	23610	9810	12389	Yellow	0.00397496
18806	Q15904	VAS1_HUMAN	V-type proton ATPase subunit S1 OS=Homo sapiens GN=ATP6AP1 PE=1 SV=2	Regular	118.397	2.94	52197	5	2	29	7.45	11408	9792	4052	Red	0.00396767
1677	Q9H2M3	BHMT2_HUMAN	S-methylmethionine--homocysteine S-methyltransferase BHMT2 OS=Homo sapiens GN=BHMT2 PE=1 SV=1	Regular	123.778	2.81	40867.5	11	4	31	11.57	33782	9757.5	10224	Red	0.00395369
17757	Q15363	TMED2_HUMAN	Transmembrane emp24 domain-containing protein 2 OS=Homo sapiens GN=TMED2 PE=1 SV=1	Regular	119.288	2.89	22875.3	20	4	14	32.84	42997	9686	13943	Yellow	0.00392472
14366	Q6NUM9	RETST_HUMAN	All-trans-retinol 13_14-reductase OS=Homo sapiens GN=RETSAT PE=1 SV=2	Regular	118.794	2.94	67504	15	6	46	11.97	14664	9594	3583	Red	0.00388744
10748	Q9Y216	MTMR7_HUMAN	Myotubularin-related protein 7 OS=Homo sapiens GN=MTMR7 PE=1 SV=3	Regular	118.024	2.93	76802.3	13	9	56	8.48	24942	9515	6581	Red	0.00385543
11069	Q6PIU2	NCEH1_HUMAN	Neutral cholesterol ester hydrolase 1 OS=Homo sapiens GN=NCEH1 PE=1 SV=3	Regular	106.423	3.85	46093.1	6	2	26	6.13	6338	9507	1213	Yellow	0.00385219
13100	P48739	PIPNB_HUMAN	Phosphatidylinositol transfer protein beta isoform OS=Homo sapiens GN=PITPNB PE=1 SV=2	Regular	224.548	0.43	31825.3	13	6	26	29.89	77119	9505	27853	Green	0.00385138
3212	Q96JB5	CK5P3_HUMAN	CDK5 regulatory subunit-associated protein 3 OS=Homo sapiens GN=CDK5RAP3 PE=1 SV=2	Regular	139.024	2.1	57262.9	9	3	43	8.7	9397	9397	2170	Yellow	0.00380761
5542	Q9NVH0	EXD2_HUMAN	Exonuclease 3'-5' domain-containing protein 2 OS=Homo sapiens GN=EXD2 PE=1 SV=2	Regular	114.213	3.39	71265.2	12	5	54	4.19	12949	9394.5	3870	Yellow	0.0038066
10814	P20592	MX2_HUMAN	Interferon-induced GTP-binding protein Mx2 OS=Homo sapiens GN=MX2 PE=1 SV=1	Regular	191.089	0.81	82545.1	27	11	68	13.71	29114	9301	12119	Green	0.00376872
5022	Q05193	DYN1_HUMAN	Dynamin-1 OS=Homo sapiens GN=DNM1 PE=1 SV=2	Regular	152.422	1.55	97807.7	39	13	85	8.45	125138	9259.06	25534	Green	0.00375172
3131	Q969X6	CIR1A_HUMAN	Cirhin OS=Homo sapiens GN=CIRH1A PE=1 SV=1	Regular	115.819	3.19	77574.7	14	4	44	7	11144	9228	4011	Yellow	0.00373914
5084	Q9NTX5	ECHD1_HUMAN	Ethylmalonyl-CoA decarboxylase OS=Homo sapiens GN=ECHDC1 PE=1 SV=2	Regular	180.192	0.99	33869.2	7	4	25	10.1	10780	9159	2685	Yellow	0.00371118
10842	Q96EZ4	MYEOV_HUMAN	Myeloma-overexpressed gene protein OS=Homo sapiens GN=MYEOV PE=2 SV=2	Regular	195.448	0.68	34411.3	16	7	20	6.07	20157	9144	5827	Yellow	0.0037051
5096	Q9BQ95	ECSIT_HUMAN	Evolutionarily conserved signaling intermediate in Toll pathway_ mitochondrial OS=Homo sapiens GN=ECSIT PE=1 SV=1	Regular	189.771	0.81	49490.4	5	3	40	7.19	7545	8935.5	1451	Yellow	0.00362062
19104	Q9BRP8	WIBG_HUMAN	Partner of Y14 and mago OS=Homo sapiens GN=WIBG PE=1 SV=1	Regular	125.227	2.71	22655.6	9	3	14	6.37	22105	8910	3752	Red	0.00361028
16831	P49590	SYHM_HUMAN	Probable histidine--tRNA ligase_ mitochondrial OS=Homo sapiens GN=HARS2 PE=1 SV=1	Regular	274.592	0.3	57629.8	30	9	45	7.71	98540	8790.55	18168	Green	0.00356188
11204	Q8TDX7	NEK7_HUMAN	Serine/threonine-protein kinase Nek7 OS=Homo sapiens GN=NEK7 PE=1 SV=1	Regular	126.687	2.67	35007.3	6	4	26	14.57	12370	8753	4539	Red	0.00354667
12563	P51003	PAPOA_HUMAN	Poly(A) polymerase alpha OS=Homo sapiens GN=PAPOLA PE=1 SV=4	Regular	124.615	2.76	83298.9	14	7	57	6.71	18392	8688	3280	Yellow	0.00352033
16087	Q92925	SMRD2_HUMAN	SWI/SNF-related matrix-associated actin-dependent regulator of chromatin subfamily D member 2 OS=Homo sapiens GN=SMARCD2 PE=1 SV=3	Regular	120.678	2.85	59149.2	19	7	43	7.91	385340	8575.04	102002	Yellow	0.00347456
16089	Q6STE5	SMRD3_HUMAN	SWI/SNF-related matrix-associated actin-dependent regulator of chromatin subfamily D member 3 OS=Homo sapiens GN=SMARCD3 PE=1 SV=1	Regular	115.171	3.29	55244.2	19	8	45	6.21	26033	8554.96	18821	Yellow	0.00346642
19296	Q6ZSR9	YJ005_HUMAN	Uncharacterized protein FLJ45252 OS=Homo sapiens PE=2 SV=2	Regular	125.667	2.72	38204.2	9	3	18	5.07	6464	8517	3096	Yellow	0.00345104
2415	O60826	CCD22_HUMAN	Coiled-coil domain-containing protein 22 OS=Homo sapiens GN=CCDC22 PE=1 SV=1	Regular	188.71	0.81	71097.8	32	12	59	7.81	28249	8504	8028	Yellow	0.00344578
7719	Q14568	HS902_HUMAN	Heat shock protein HSP 90-alpha A2 OS=Homo sapiens GN=HSP90AA2P PE=1 SV=2	Regular	3727.01	0	39478.9	54	9	57	39.94	1083592	8471.42	670580	Green	0.00343257
1878	Q13895	BYST_HUMAN	Bystin OS=Homo sapiens GN=BYSL PE=1 SV=3	Regular	151.253	1.55	49829.5	18	6	39	10.07	25149	8449	13402	Yellow	0.00342349
435	P42025	ACTY_HUMAN	Beta-centractin OS=Homo sapiens GN=ACTR1B PE=1 SV=1	Regular	206.74	0.62	42407.5	19	6	30	20.74	42331	8388.17	14271	Green	0.00339884
941	P61966	AP1S1_HUMAN	AP-1 complex subunit sigma-1A OS=Homo sapiens GN=AP1S1 PE=1 SV=1	Regular	115.517	3.29	18961.1	7	4	15	22.78	9363	8366	1724	Red	0.00338986
3718	O43174	CP26A_HUMAN	Cytochrome P450 26A1 OS=Homo sapiens GN=CYP26A1 PE=2 SV=2	Regular	145.049	1.77	56997.1	15	3	38	9.86	65846	8241	22888	Yellow	0.00333921
14672	Q96A35	RM24_HUMAN	39S ribosomal protein L24_ mitochondrial OS=Homo sapiens GN=MRPL24 PE=1 SV=1	Regular	139.928	1.99	25028.9	8	3	21	12.04	7390	8223	3538	Yellow	0.00333192
14583	Q7LG56	RIR2B_HUMAN	Ribonucleoside-diphosphate reductase subunit M2 B OS=Homo sapiens GN=RRM2B PE=1 SV=1	Regular	280.756	0.23	40964.7	12	4	29	6.84	81479	8155.6	4504	Green	0.00330461
1839	Q96K17	BT3L4_HUMAN	Transcription factor BTF3 homolog 4 OS=Homo sapiens GN=BTF3L4 PE=1 SV=1	Regular	238.258	0.44	17270.6	10	4	10	17.72	11532	8046	6236	Red	0.0032602
14893	Q9H7B2	RPF2_HUMAN	Ribosome production factor 2 homolog OS=Homo sapiens GN=RPF2 PE=1 SV=2	Regular	154.34	1.5	35754	5	2	24	8.5	5361	8041.5	3187	Yellow	0.00325837
4012	P50461	CSRP3_HUMAN	Cysteine and glycine-rich protein 3 OS=Homo sapiens GN=CSRP3 PE=1 SV=1	Regular	124.469	2.82	21881.4	5	2	15	9.79	4838	7899	696	Red	0.00320063
10411	Q16539	MK14_HUMAN	Mitogen-activated protein kinase 14 OS=Homo sapiens GN=MAPK14 PE=1 SV=3	Regular	213.987	0.56	41521.5	13	4	27	11.94	8775	7810	1994	Green	0.00316457
18045	Q9H4I3	TRABD_HUMAN	TraB domain-containing protein OS=Homo sapiens GN=TRABD PE=1 SV=1	Regular	201.093	0.69	42663.3	14	5	33	9.04	16240	7533	4072	Yellow	0.00305233
428	P35609	ACTN2_HUMAN	Alpha-actinin-2 OS=Homo sapiens GN=ACTN2 PE=1 SV=1	Regular	5728.59	0	104424	137	18	79	25.84	1699949	7521.67	795262	Green	0.00304774
17269	Q9Y2W6	TDRKH_HUMAN	Tudor and KH domain-containing protein OS=Homo sapiens GN=TDRKH PE=1 SV=2	Regular	115.524	3.29	62445.4	7	4	39	3.03	7045	7428	2617	Yellow	0.00300979
9753	O43504	LTOR5_HUMAN	Ragulator complex protein LAMTOR5 OS=Homo sapiens GN=LAMTOR5 PE=1 SV=1	Regular	199.465	0.68	9785.03	3	1	6	21.98	2466	7398	734	Red	0.00299763
8664	Q9NS61	KCIP2_HUMAN	Kv channel-interacting protein 2 OS=Homo sapiens GN=KCNIP2 PE=1 SV=3	Regular	177.125	0.99	31249	15	4	28	7.78	8678	7188	6110	Red	0.00291254
18814	P15313	VATB1_HUMAN	V-type proton ATPase subunit B_ kidney isoform OS=Homo sapiens GN=ATP6V1B1 PE=1 SV=3	Regular	179.152	0.99	57232.4	6	2	41	8.97	15088	7081.5	5339	Green	0.00286938
4097	Q9UI47	CTNA3_HUMAN	Catenin alpha-3 OS=Homo sapiens GN=CTNNA3 PE=1 SV=2	Regular	155.883	1.45	100835	19	10	73	7.37	39864	6988	11750	Green	0.0028315
3609	Q9UBI1	COMD3_HUMAN	COMM domain-containing protein 3 OS=Homo sapiens GN=COMMD3 PE=1 SV=1	Regular	155.189	1.51	22379.3	20	6	12	20	21760	6897	8381	Red	0.00279463
6949	Q92805	GOGA1_HUMAN	Golgin subfamily A member 1 OS=Homo sapiens GN=GOLGA1 PE=1 SV=3	Regular	141.467	1.94	88298.6	32	13	84	9.39	185741	6879	34529	Yellow	0.00278733
7211	P57764	GSDMD_HUMAN	Gasdermin-D OS=Homo sapiens GN=GSDMD PE=1 SV=1	Regular	247.707	0.44	53314.4	3	1	33	4.96	2290	6870	1513	Green	0.00278369
10667	O43347	MSI1H_HUMAN	RNA-binding protein Musashi homolog 1 OS=Homo sapiens GN=MSI1 PE=1 SV=1	Regular	108.403	3.71	39352.7	9	6	23	13.54	11475	6870	7339	Red	0.00278369
16176	Q8N9S9	SNX31_HUMAN	Sorting nexin-31 OS=Homo sapiens GN=SNX31 PE=1 SV=3	Regular	121.479	2.85	51600	14	4	39	7.27	14789	6816	6600	Red	0.00276181
8563	P04259	K2C6B_HUMAN	Keratin_ type II cytoskeletal 6B OS=Homo sapiens GN=KRT6B PE=1 SV=5	Contaminant	330.779	0.08	60352.2	24	7	44	8.16	27084	6685	6092	Green	0.00270873
4306	Q86Y56	DAAF5_HUMAN	Dynein assembly factor 5_ axonemal OS=Homo sapiens GN=DNAAF5 PE=1 SV=4	Regular	145.225	1.77	94832.9	20	11	74	7.13	24812	6664	9389	Yellow	0.00270022
7281	P51841	GUC2F_HUMAN	Retinal guanylyl cyclase 2 OS=Homo sapiens GN=GUCY2F PE=2 SV=2	Regular	111.348	3.53	125877	23	8	74	4.78	39264	6481	6491	Yellow	0.00262607
14645	Q8NHW5	RLA0L_HUMAN	60S acidic ribosomal protein P0-like OS=Homo sapiens GN=RPLP0P6 PE=5 SV=1	Regular	8876.81	0	34535.6	80	7	21	34.38	897298	6439.62	379773	Green	0.0026093
12365	Q6GQQ9	OTU7B_HUMAN	OTU domain-containing protein 7B OS=Homo sapiens GN=OTUD7B PE=1 SV=1	Regular	108.09	3.71	93210.3	29	10	78	6.52	27714	6241.5	9851	Red	0.00252902
7986	O43432	IF4G3_HUMAN	Eukaryotic translation initiation factor 4 gamma 3 OS=Homo sapiens GN=EIF4G3 PE=1 SV=2	Regular	119.391	2.89	177793	28	8	142	3.53	74113	6197.9	15045	Green	0.00251136
11210	P18615	NELFE_HUMAN	Negative elongation factor E OS=Homo sapiens GN=NELFE PE=1 SV=3	Regular	189.696	0.81	43353.9	9	4	282	9.47	15195	6166.5	5293	Yellow	0.00249863
940	Q9Y6Q5	AP1M2_HUMAN	AP-1 complex subunit mu-2 OS=Homo sapiens GN=AP1M2 PE=1 SV=4	Regular	211.564	0.56	48222.6	12	4	33	14.18	18568	6132	15757	Yellow	0.00248465
10117	O43148	MCES_HUMAN	mRNA cap guanine-N7 methyltransferase OS=Homo sapiens GN=RNMT PE=1 SV=1	Regular	146.518	1.71	55528.5	14	8	46	9.03	15625	5859	4480	Red	0.00237404
20200	P0CG00	ZSA5D_HUMAN	Putative zinc finger and SCAN domain-containing protein 5D OS=Homo sapiens GN=ZSCAN5D PE=5 SV=1	Regular	139.328	2.04	57384.5	11	7	50	8.45	29399	5658	4973	Yellow	0.00229259
13758	Q8TAA3	PSA7L_HUMAN	Proteasome subunit alpha type-7-like OS=Homo sapiens GN=PSMA8 PE=2 SV=3	Regular	2582.68	0	28700.9	38	5	24	28.52	204797	5601.45	82232	Green	0.00226968
2697	Q00526	CDK3_HUMAN	Cyclin-dependent kinase 3 OS=Homo sapiens GN=CDK3 PE=1 SV=1	Regular	426.925	0	35159.9	8	4	28	17.05	22657	5341.17	10050	Green	0.00216422
877	Q6P6B7	ANR16_HUMAN	Ankyrin repeat domain-containing protein 16 OS=Homo sapiens GN=ANKRD16 PE=1 SV=1	Regular	115.42	3.29	40025.3	10	6	40	8.03	17643	5097	8634	Red	0.00206528
4257	Q96F07	CYFP2_HUMAN	Cytoplasmic FMR1-interacting protein 2 OS=Homo sapiens GN=CYFIP2 PE=1 SV=2	Regular	239.974	0.44	150395	43	9	99	8.69	53128	5018.31	22733	Green	0.00203339
7359	Q58FF7	H90B3_HUMAN	Putative heat shock protein HSP 90-beta-3 OS=Homo sapiens GN=HSP90AB3P PE=5 SV=1	Regular	1836.15	0	68667.1	105	12	55	22.61	1081753	4773.75	746835	Green	0.0019343
15788	Q6ZV89	SH2D5_HUMAN	SH2 domain-containing protein 5 OS=Homo sapiens GN=SH2D5 PE=1 SV=2	Regular	107.129	3.8	47766.3	6	3	34	3.31	7364	4764	2101	Red	0.00193035
4065	Q8NI51	CTCFL_HUMAN	Transcriptional repressor CTCFL OS=Homo sapiens GN=CTCFL PE=1 SV=2	Regular	121.39	2.85	77458	9	6	54	8.6	19436	4755	4868	Red	0.0019267
12017	Q6UX06	OLFM4_HUMAN	Olfactomedin-4 OS=Homo sapiens GN=OLFM4 PE=1 SV=1	Regular	163.199	1.22	57565	12	6	40	7.25	55371	4608	8967	Yellow	0.00186714
18569	Q92995	UBP13_HUMAN	Ubiquitin carboxyl-terminal hydrolase 13 OS=Homo sapiens GN=USP13 PE=1 SV=2	Regular	105.717	3.84	98068.7	32	12	63	3.48	92067	4419.22	25506	Green	0.00179065
17107	Q9H4B7	TBB1_HUMAN	Tubulin beta-1 chain OS=Homo sapiens GN=TUBB1 PE=1 SV=1	Regular	882.868	0	50897.3	42	5	31	10.42	546277	4181.29	366307	Green	0.00169424
0	P00761	TRYP_PIG	Trypsin OS=Sus scrofa PE=1 SV=1	Contaminant	173.937	1.05	25093.8	8	5	14	14.72	18461	4021.5	6418	Red	0.00162949
1702	Q96P09	BIRC8_HUMAN	Baculoviral IAP repeat-containing protein 8 OS=Homo sapiens GN=BIRC8 PE=1 SV=2	Regular	135.844	2.21	27659.6	5	4	24	15.25	6493	3982.5	1984	Red	0.00161369
5473	P30042	ES1_HUMAN	ES1 protein homolog_ mitochondrial OS=Homo sapiens GN=C21orf33 PE=1 SV=3	Regular	148.568	1.6	28512.6	6	3	19	5.6	11948	3843	831	Red	0.00155716
4419	Q6PH85	DCNL2_HUMAN	DCN1-like protein 2 OS=Homo sapiens GN=DCUN1D2 PE=1 SV=1	Regular	126.567	2.67	30464.6	16	6	20	5.79	20630	3612	7376	Red	0.00146356
9020	P30613	KPYR_HUMAN	Pyruvate kinase PKLR OS=Homo sapiens GN=PKLR PE=1 SV=2	Regular	217.054	0.49	62229.5	12	5	47	4.88	19371	3592.95	6030	Green	0.00145585
97	P10321	1C07_HUMAN	HLA class I histocompatibility antigen_ Cw-7 alpha chain OS=Homo sapiens GN=HLA-C PE=1 SV=3	Regular	1464.04	0	41161.8	29	5	24	17.21	148365	3560	32783	Green	0.00144249
17105	A6NHL2	TBAL3_HUMAN	Tubulin alpha chain-like 3 OS=Homo sapiens GN=TUBAL3 PE=1 SV=2	Regular	742.55	0	50707.2	18	5	38	15.92	129335	3559.37	44010	Green	0.00144224
5270	Q32P44	EMAL3_HUMAN	Echinoderm microtubule-associated protein-like 3 OS=Homo sapiens GN=EML3 PE=1 SV=1	Regular	149.261	1.61	96280.4	7	3	65	9.38	8048	3394.5	5825	Yellow	0.00137543
4868	A6NFQ7	DPRX_HUMAN	Divergent paired-related homeobox OS=Homo sapiens GN=DPRX PE=3 SV=1	Regular	199.818	0.68	21990.1	4	3	19	35.08	5528	3291	944	Yellow	0.0013335
1680	Q6UXY1	BI2L2_HUMAN	Brain-specific angiogenesis inhibitor 1-associated protein 2-like protein 2 OS=Homo sapiens GN=BAIAP2L2 PE=1 SV=1	Regular	109.399	3.62	59100.8	7	3	38	6.99	17459	3054	7965	Red	0.00123746
12903	P40855	PEX19_HUMAN	Peroxisomal biogenesis factor 19 OS=Homo sapiens GN=PEX19 PE=1 SV=1	Regular	185.52	0.94	33091.7	9	5	30	12.04	13959	3021	5716	Red	0.00122409
13813	O95456	PSMG1_HUMAN	Proteasome assembly chaperone 1 OS=Homo sapiens GN=PSMG1 PE=1 SV=1	Regular	183.248	0.93	33652.3	12	5	23	4.51	116301	2856	48407	Red	0.00115724
4096	P26232	CTNA2_HUMAN	Catenin alpha-2 OS=Homo sapiens GN=CTNNA2 PE=1 SV=5	Regular	364.704	0	106112	42	13	77	15.32	108835	2733.01	34360	Green	0.0011074
10447	P10916	MLRV_HUMAN	Myosin regulatory light chain 2_ ventricular/cardiac muscle isoform OS=Homo sapiens GN=MYL2 PE=1 SV=3	Regular	118.927	2.94	18789.3	4	2	18	12.65	3351	2655	987	Red	0.00107579
13342	Q8N7G0	PO5F2_HUMAN	POU domain_ class 5_ transcription factor 2 OS=Homo sapiens GN=POU5F2 PE=2 SV=1	Regular	140.787	1.99	36564.4	12	5	28	7.93	27524	2568	10350	Red	0.00104054
2128	Q9HC96	CAN10_HUMAN	Calpain-10 OS=Homo sapiens GN=CAPN10 PE=1 SV=2	Regular	116.178	3.09	76321.2	20	9	55	8.18	18839	2527.5	8201	Red	0.00102413
1457	O14965	AURKA_HUMAN	Aurora kinase A OS=Homo sapiens GN=AURKA PE=1 SV=2	Regular	153.398	1.56	46208.6	21	7	36	10.42	92943	2412	36304	Yellow	0.00097733
17990	P06753	TPM3_HUMAN	Tropomyosin alpha-3 chain OS=Homo sapiens GN=TPM3 PE=1 SV=2	Regular	256.854	0.45	33007.1	97	12	28	27.72	1388420	2357	1070617	Green	0.000955045
5841	Q9H0Q0	FA49A_HUMAN	Protein FAM49A OS=Homo sapiens GN=FAM49A PE=2 SV=1	Regular	273.575	0.3	37712.1	14	5	27	11.46	37459	1736.61	6719	Green	0.000703664
12889	P41219	PERI_HUMAN	Peripherin OS=Homo sapiens GN=PRPH PE=1 SV=2	Regular	109.991	3.62	53765	32	9	55	4.68	141617	1415.26	40764	Green	0.000573456
17989	P07951	TPM2_HUMAN	Tropomyosin beta chain OS=Homo sapiens GN=TPM2 PE=1 SV=1	Regular	951.01	0	32964.8	69	10	28	27.46	1186080	1184.77	910828	Green	0.000480061
34	P01892	1A02_HUMAN	HLA class I histocompatibility antigen_ A-2 alpha chain OS=Homo sapiens GN=HLA-A PE=1 SV=1	Regular	134.54	2.2	41207.1	20	6	29	15.07	102219	825	16965	Green	0.000334286
