# Supplementary material for: Experimental conditions influence the formation and composition of the corona around gold nanoparticles
Source: Cancer Nanotechnol. 2021 Jan 6;12(1):1. doi: 10.1186/s12645-020-00071-7 (PMC7788026; doi:10.1186/s12645-020-00071-7)
Supplement: Supplementary file 4 — Additional file 4: Table S3. Identified proteins by nanoLC-MS/MS in original plasma, eLAPs and eLAPs-PC. [file 12645_2020_71_MOESM4_ESM.xlsx]

## Sheet: 95%
ID	Displaying:Exclusive Unique Spectrum Count
#	Visible?	Starred?	Identified Proteins (169/170)	Accession Number	Alternate ID	Molecular Weight	Protein Grouping Ambiguity	Taxonomy	Human Plasma	eLAPs	eLAPs-PCs
1	TRUE	Empty	serum albumin preproprotein [Homo sapiens]	NP_000468.1		69 kDa		unknown	183	199	200
2	TRUE	Empty	complement C3 precursor [Homo sapiens]	NP_000055.2		187 kDa		unknown	285	308	288
3	TRUE	Empty	apolipoprotein B-100 precursor [Homo sapiens]	NP_000375.2		516 kDa		unknown	367	456	400
4	TRUE	Empty	complement C4-A isoform 1 preproprotein [Homo sapiens]	NP_009224.2		193 kDa	TRUE	unknown	174	195	195
5	TRUE	Empty	ceruloplasmin precursor [Homo sapiens]	NP_000087.1		122 kDa		unknown	97	118	111
6	TRUE	Empty	hemopexin precursor [Homo sapiens]	NP_000604.1 (+1)		52 kDa		unknown	53	62	61
7	TRUE	Empty	plasminogen isoform 1 precursor [Homo sapiens]	NP_000292.1		91 kDa		unknown	97	103	97
8	TRUE	Empty	complement factor H isoform a precursor [Homo sapiens]	NP_000177.2		139 kDa	TRUE	unknown	107	118	98
9	TRUE	Empty	vitamin D-binding protein isoform 1 precursor [Homo sapiens]	NP_000574.2 (+3)		53 kDa		unknown	66	71	71
10	TRUE	Empty	apolipoprotein A-I preproprotein [Homo sapiens]	NP_000030.1 (+2)		31 kDa		unknown	67	74	67
11	TRUE	Empty	alpha-2-HS-glycoprotein preproprotein [Homo sapiens]	NP_001613.2		39 kDa		unknown	27	28	32
12	TRUE	Empty	prothrombin isoform 1 preproprotein [Homo sapiens]	NP_000497.1		70 kDa		unknown	71	81	70
13	TRUE	Empty	complement C5 preproprotein [Homo sapiens]	NP_001726.2		188 kDa		unknown	86	97	97
14	TRUE	Empty	alpha-2-macroglobulin precursor [Homo sapiens]	NP_000005.2		163 kDa	TRUE	unknown	96	94	80
15	TRUE	Empty	apolipoprotein A-IV precursor [Homo sapiens]	NP_000473.2		45 kDa		unknown	59	66	63
16	TRUE	Empty	inter-alpha-trypsin inhibitor heavy chain H4 isoform 1 precursor [Homo sapiens]	NP_002209.2		103 kDa		unknown	65	73	75
17	TRUE	Empty	inter-alpha-trypsin inhibitor heavy chain H2 precursor [Homo sapiens]	NP_002207.2		106 kDa		unknown	59	60	53
18	TRUE	Empty	antithrombin-III precursor [Homo sapiens]	NP_000479.1		53 kDa		unknown	60	68	67
19	TRUE	Empty	complement factor B preproprotein [Homo sapiens]	NP_001701.2		86 kDa		unknown	48	57	60
20	TRUE	Empty	alpha-1B-glycoprotein precursor [Homo sapiens]	NP_570602.2		54 kDa		unknown	36	40	41
21	TRUE	Empty	keratin, type II cytoskeletal 1 [Homo sapiens]	NP_006112.3		66 kDa	TRUE	unknown	44	52	70
22	TRUE	Empty	inter-alpha-trypsin inhibitor heavy chain H1 isoform a precursor [Homo sapiens]	NP_002206.2		101 kDa		unknown	51	61	62
23	TRUE	Empty	plasma protease C1 inhibitor precursor [Homo sapiens]	NP_000053.2 (+1)		55 kDa		unknown	34	48	44
24	TRUE	Empty	fibrinogen beta chain isoform 1 preproprotein [Homo sapiens]	NP_005132.2		56 kDa		unknown	48	56	49
25	TRUE	Empty	fibrinogen gamma chain isoform gamma-A precursor [Homo sapiens]	NP_000500.2 (+1)		49 kDa		unknown	50	55	48
26	TRUE	Empty	kininogen-1 isoform 1 precursor [Homo sapiens]	NP_001095886.1		72 kDa	TRUE	unknown	36	38	39
27	TRUE	Empty	serotransferrin precursor [Homo sapiens]	NP_001054.1		77 kDa		unknown	57	47	47
28	TRUE	Empty	vitronectin precursor [Homo sapiens]	NP_000629.3		54 kDa		unknown	26	28	29
29	TRUE	Empty	fibrinogen alpha chain isoform alpha-E preproprotein [Homo sapiens]	NP_000499.1 (+1)		95 kDa		unknown	49	47	45
30	TRUE	Empty	alpha-1-antitrypsin precursor [Homo sapiens]	NP_000286.3 (+10)		47 kDa		unknown	31	42	52
31	TRUE	Empty	gelsolin isoform a precursor [Homo sapiens]	NP_000168.1 (+14)		86 kDa		unknown	48	52	43
32	TRUE	Empty	keratin, type I cytoskeletal 10 [Homo sapiens]	NP_000412.3 (+1)		59 kDa	TRUE	unknown	44	43	51
33	TRUE	Empty	PREDICTED: histidine-rich glycoprotein isoform X1 [Homo sapiens]	XP_005247472.1		61 kDa		unknown	26	31	33
34	TRUE	Empty	C4b-binding protein alpha chain precursor [Homo sapiens]	NP_000706.1 (+2)		67 kDa		unknown	35	42	38
35	TRUE	Empty	apolipoprotein E isoform b precursor [Homo sapiens]	NP_000032.1 (+4)		36 kDa		unknown	39	45	32
36	TRUE	Empty	afamin precursor [Homo sapiens]	NP_001124.1		69 kDa		unknown	36	39	38
37	TRUE	Empty	retinol-binding protein 4 precursor [Homo sapiens]	NP_006735.2		23 kDa		unknown	25	27	21
38	TRUE	Empty	alpha-1-acid glycoprotein 1 precursor [Homo sapiens]	NP_000598.2		24 kDa	TRUE	unknown	20	23	20
39	TRUE	Empty	complement component C7 precursor [Homo sapiens]	NP_000578.2		94 kDa		unknown	30	45	31
40	TRUE	Empty	plasma kallikrein preproprotein [Homo sapiens]	NP_000883.2		71 kDa		unknown	33	39	35
41	TRUE	Empty	beta-2-glycoprotein 1 precursor [Homo sapiens]	NP_000033.2		38 kDa		unknown	24	26	27
42	TRUE	Empty	keratin, type I cytoskeletal 9 [Homo sapiens]	NP_000217.2		62 kDa	TRUE	unknown	34	34	51
43	TRUE	Empty	complement C1s subcomponent precursor [Homo sapiens]	NP_001725.1 (+2)		77 kDa		unknown	43	41	36
44	TRUE	Empty	complement component C6 precursor [Homo sapiens]	NP_000056.2 (+3)		105 kDa		unknown	34	41	37
45	TRUE	Empty	protein AMBP preproprotein [Homo sapiens]	NP_001624.1		39 kDa		unknown	27	29	25
46	TRUE	Empty	pregnancy zone protein precursor [Homo sapiens]	NP_002855.2		164 kDa	TRUE	unknown	33	44	44
47	TRUE	Empty	complement C2 isoform 1 preproprotein [Homo sapiens]	NP_000054.2		83 kDa		unknown	25	39	41
48	TRUE	Empty	complement component C9 precursor [Homo sapiens]	NP_001728.1		63 kDa		unknown	34	32	30
49	TRUE	Empty	heparin cofactor 2 precursor [Homo sapiens]	NP_000176.2		57 kDa		unknown	29	41	30
50	TRUE	Empty	alpha-2-antiplasmin isoform a precursor [Homo sapiens]	NP_000925.2 (+4)		55 kDa		unknown	22	30	29
51	TRUE	Empty	clusterin preproprotein [Homo sapiens]	NP_001822.3 (+1)		52 kDa		unknown	19	22	18
52	TRUE	Empty	complement component C8 beta chain isoform 1 preproprotein [Homo sapiens]	NP_000057.2 (+2)		67 kDa		unknown	22	36	29
53	TRUE	Empty	histone H1.2 [Homo sapiens]	NP_005310.1 (+1)		21 kDa	TRUE	unknown	20	19	8
54	TRUE	Empty	complement factor I preproprotein [Homo sapiens]	NP_000195.2 (+3)		66 kDa		unknown	25	31	25
55	TRUE	Empty	angiotensinogen preproprotein [Homo sapiens]	NP_000020.1		53 kDa		unknown	24	25	24
56	TRUE	Empty	N-acetylmuramoyl-L-alanine amidase precursor [Homo sapiens]	NP_443122.3 (+1)		62 kDa		unknown	23	30	22
57	TRUE	Empty	inter-alpha-trypsin inhibitor heavy chain H3 preproprotein [Homo sapiens]	NP_002208.3 (+3)		100 kDa		unknown	25	34	22
58	TRUE	Empty	leucine-rich alpha-2-glycoprotein precursor [Homo sapiens]	NP_443204.1		38 kDa		unknown	20	22	22
59	TRUE	Empty	neuroblast differentiation-associated protein AHNAK isoform 1 [Homo sapiens]	NP_001611.1 (+4)		629 kDa		unknown	48	20	4
60	TRUE	Empty	complement C1r subcomponent precursor [Homo sapiens]	NP_001724.3		80 kDa	TRUE	unknown	28	32	30
61	TRUE	Empty	carboxypeptidase N subunit 2 precursor [Homo sapiens]	NP_001073982.3 (+2)		61 kDa		unknown	24	22	24
62	TRUE	Empty	serum paraoxonase/arylesterase 1 precursor [Homo sapiens]	NP_000437.3		40 kDa		unknown	18	24	21
63	TRUE	Empty	transthyretin precursor [Homo sapiens]	NP_000362.1		16 kDa		unknown	17	19	15
64	TRUE	Empty	corticosteroid-binding globulin precursor [Homo sapiens]	NP_001747.2		45 kDa		unknown	15	27	24
65	TRUE	Empty	lumican precursor [Homo sapiens]	NP_002336.1		38 kDa		unknown	20	23	20
66	TRUE	Empty	apolipoprotein D precursor [Homo sapiens]	NP_001638.1		21 kDa		unknown	9	10	13
67	TRUE	Empty	alpha-1-acid glycoprotein 2 precursor [Homo sapiens]	NP_000599.1		24 kDa	TRUE	unknown	15	15	15
68	TRUE	Empty	insulin-like growth factor-binding protein complex acid labile subunit isoform 1 precursor [Homo sapiens]	NP_001139478.1 (+1)		70 kDa		unknown	20	35	26
69	TRUE	Empty	complement component C8 alpha chain preproprotein [Homo sapiens]	NP_000553.1		65 kDa		unknown	19	28	24
70	TRUE	Empty	pigment epithelium-derived factor precursor [Homo sapiens]	NP_002606.3		46 kDa		unknown	21	24	19
71	TRUE	Empty	attractin isoform 1 preproprotein [Homo sapiens]	NP_647537.1 (+2)		159 kDa		unknown	18	22	21
72	TRUE	Empty	alpha-1-antichymotrypsin precursor [Homo sapiens]	NP_001076.2		48 kDa		unknown	17	21	21
73	TRUE	Empty	actin, cytoplasmic 1 [Homo sapiens]	NP_001092.1 (+2)		42 kDa		unknown	18	27	17
74	TRUE	Empty	apolipoprotein A-II preproprotein [Homo sapiens]	NP_001634.1		11 kDa		unknown	9	12	10
75	TRUE	Empty	haptoglobin isoform 2 preproprotein [Homo sapiens]	NP_001119574.1		38 kDa		unknown	25	20	17
76	TRUE	Empty	keratin, type II cytoskeletal 2 epidermal [Homo sapiens]	NP_000414.2		65 kDa	TRUE	unknown	19	18	24
77	TRUE	Empty	vitamin K-dependent protein S preproprotein [Homo sapiens]	NP_000304.2 (+1)		75 kDa		unknown	20	22	15
78	TRUE	Empty	complement C1q subcomponent subunit B precursor [Homo sapiens]	NP_000482.3		27 kDa		unknown	13	14	12
79	TRUE	Empty	fibulin-1 isoform D precursor [Homo sapiens]	NP_006477.2		77 kDa		unknown	17	17	23
80	TRUE	Empty	extracellular matrix protein 1 isoform 3 precursor [Homo sapiens]	NP_001189787.1 (+1)		64 kDa		unknown	13	20	17
81	TRUE	Empty	complement component C8 gamma chain precursor [Homo sapiens]	NP_000597.2		22 kDa		unknown	11	17	20
82	TRUE	Empty	carboxypeptidase N catalytic chain precursor [Homo sapiens]	NP_001299.1		52 kDa		unknown	11	23	10
83	TRUE	Empty	serum amyloid P-component precursor [Homo sapiens]	NP_001630.1		25 kDa		unknown	12	12	8
84	TRUE	Empty	tetranectin isoform 1precursor [Homo sapiens]	NP_003269.2		23 kDa		unknown	14	15	12
85	TRUE	Empty	apolipoprotein C-III precursor [Homo sapiens]	NP_000031.1		11 kDa		unknown	8	6	9
86	TRUE	Empty	complement C1q subcomponent subunit C precursor [Homo sapiens]	NP_001107573.1 (+1)		26 kDa		unknown	8	8	11
87	TRUE	Empty	ficolin-3 isoform 1 precursor [Homo sapiens]	NP_003656.2 (+1)		33 kDa		unknown	13	12	12
88	TRUE	Empty	keratin, type I cytoskeletal 16 [Homo sapiens]	NP_005548.2		51 kDa	TRUE	unknown	9	11	20
89	TRUE	Empty	apolipoprotein C-I precursor [Homo sapiens]	NP_001636.1 (+1)		9 kDa		unknown	10	9	10
90	TRUE	Empty	coagulation factor X isoform 1 preproprotein [Homo sapiens]	NP_000495.1		55 kDa		unknown	13	16	4
91	TRUE	Empty	apolipoprotein M isoform 1 [Homo sapiens]	NP_061974.2		21 kDa		unknown	9	12	10
92	TRUE	Empty	complement C4-B preproprotein [Homo sapiens]	NP_001002029.3 (+1)		193 kDa	TRUE	unknown	0	0	12
93	TRUE	Empty	cholinesterase precursor [Homo sapiens]	NP_000046.1 (+1)		68 kDa		unknown	9	14	13
94	TRUE	Empty	apolipoprotein C-II precursor [Homo sapiens]	NP_000474.2		11 kDa		unknown	7	7	9
95	TRUE	Empty	properdin precursor [Homo sapiens]	NP_001138724.1 (+1)		51 kDa		unknown	5	11	7
96	TRUE	Empty	histone H4 [Homo sapiens]	NP_001029249.1 (+13)		11 kDa		unknown	8	8	3
97	TRUE	Empty	sex hormone-binding globulin isoform 1 precursor [Homo sapiens]	NP_001031.2 (+2)		44 kDa		unknown	9	9	10
98	TRUE	Empty	hyaluronan-binding protein 2 isoform 2 [Homo sapiens]	NP_001171131.1 (+1)		60 kDa		unknown	7	11	11
99	TRUE	Empty	keratin, type II cytoskeletal 6A [Homo sapiens]	NP_005545.1 (+1)		60 kDa	TRUE	unknown	9	0	17
100	TRUE	Empty	hepatocyte growth factor-like protein precursor [Homo sapiens]	NP_066278.3		82 kDa		unknown	5	16	6
101	TRUE	Empty	complement factor H-related protein 2 isoform 1 precursor [Homo sapiens]	NP_005657.1		31 kDa	TRUE	unknown	6	8	6
102	TRUE	Empty	coagulation factor IX preproprotein [Homo sapiens]	NP_000124.1		52 kDa		unknown	9	14	8
103	TRUE	Empty	selenoprotein P isoform 1 precursor [Homo sapiens]	NP_001078955.1 (+2)		43 kDa		unknown	3	10	7
104	TRUE	Empty	biotinidase isoform 3 [Homo sapiens]	NP_000051.1 (+4)		61 kDa		unknown	7	12	10
105	TRUE	Empty	hepatocyte growth factor activator isoform 2 preproprotein [Homo sapiens]	NP_001519.1		71 kDa		unknown	4	13	8
106	TRUE	Empty	zinc-alpha-2-glycoprotein precursor [Homo sapiens]	NP_001176.1		34 kDa		unknown	8	8	8
107	TRUE	Empty	complement factor H-related protein 1 precursor [Homo sapiens]	NP_002104.2		38 kDa	TRUE	unknown	6	8	7
108	TRUE	Empty	complement C1q subcomponent subunit A precursor [Homo sapiens]	NP_057075.1		26 kDa		unknown	6	9	5
109	TRUE	Empty	phosphatidylinositol-glycan-specific phospholipase D precursor [Homo sapiens]	NP_001494.2 (+1)		92 kDa		unknown	5	11	6
110	TRUE	Empty	histone H2A type 2-A [Homo sapiens]	NP_001035807.1 (+15)		14 kDa		unknown	7	5	0
111	TRUE	Empty	coagulation factor V precursor [Homo sapiens]	NP_000121.2		252 kDa		unknown	3	10	7
112	TRUE	Empty	C4b-binding protein beta chain isoform 1 precursor [Homo sapiens]	NP_000707.1 (+6)		28 kDa		unknown	8	8	0
113	TRUE	Empty	carboxypeptidase B2 isoform 2 preproprotein [Homo sapiens]	NP_001265470.1 (+1)		44 kDa		unknown	2	9	6
114	TRUE	Empty	glutathione peroxidase 3 precursor [Homo sapiens]	NP_002075.2		26 kDa		unknown	2	5	2
115	TRUE	Empty	hemoglobin subunit beta [Homo sapiens]	NP_000509.1		16 kDa		unknown	11	4	3
116	TRUE	Empty	filamin-A isoform 2 [Homo sapiens]	NP_001104026.1 (+1)		281 kDa		unknown	15	4	0
117	TRUE	Empty	insulin-like growth factor-binding protein 3 isoform b precursor [Homo sapiens]	NP_000589.2 (+1)		32 kDa		unknown	2	3	3
118	TRUE	Empty	60S ribosomal protein L23a [Homo sapiens]	NP_000975.2		18 kDa		unknown	7	3	0
119	TRUE	Empty	monocyte differentiation antigen CD14 precursor [Homo sapiens]	NP_000582.1 (+3)		40 kDa		unknown	6	9	3
120	TRUE	Empty	14-3-3 protein zeta/delta [Homo sapiens]	NP_001129171.1 (+8)		28 kDa		unknown	5	6	4
121	TRUE	Empty	complement factor D preproprotein [Homo sapiens]	NP_001919.2		27 kDa		unknown	3	9	7
122	TRUE	Empty	keratin, type II cytoskeletal 5 [Homo sapiens]	NP_000415.2		62 kDa	TRUE	unknown	4	0	8
123	TRUE	Empty	complement C1r subcomponent-like protein isoform 1 precursor [Homo sapiens]	NP_057630.2		53 kDa	TRUE	unknown	3	6	0
124	TRUE	Empty	phosphatidylcholine-sterol acyltransferase precursor [Homo sapiens]	NP_000220.1		50 kDa		unknown	6	6	2
125	TRUE	Empty	histone H2B type 2-F isoform a [Homo sapiens]	NP_001019770.1 (+24)		14 kDa		unknown	4	0	0
126	TRUE	Empty	ubiquitin thioesterase OTUB1 [Homo sapiens]	NP_060140.2		31 kDa		unknown	10	0	0
127	TRUE	Empty	EGF-containing fibulin-like extracellular matrix protein 1 precursor [Homo sapiens]	NP_001034437.1 (+1)		55 kDa		unknown	2	6	6
128	TRUE	Empty	platelet basic protein preproprotein [Homo sapiens]	NP_002695.1		14 kDa		unknown	3	3	6
129	TRUE	Empty	gasdermin-B isoform 1 [Homo sapiens]	NP_001035936.1 (+3)		46 kDa		unknown	0	0	13
130	TRUE	Empty	adiponectin precursor [Homo sapiens]	NP_001171271.1 (+1)		26 kDa		unknown	3	2	6
131	TRUE	Empty	complement factor H-related protein 3 isoform 2 precursor [Homo sapiens]	NP_001160096.1 (+1)		31 kDa	TRUE	unknown	0	2	5
132	TRUE	Empty	coagulation factor XI precursor [Homo sapiens]	NP_000119.1 (+4)		70 kDa		unknown	0	4	4
133	TRUE	Empty	immunoglobulin lambda-like polypeptide 5 isoform 1 [Homo sapiens]	NP_001171597.1		23 kDa		unknown	4	2	2
134	TRUE	Empty	dopamine beta-hydroxylase precursor [Homo sapiens]	NP_000778.3		69 kDa		unknown	3	3	0
135	TRUE	Empty	apolipoprotein F precursor [Homo sapiens]	NP_001629.1		35 kDa		unknown	2	3	0
136	TRUE	Empty	kallistatin isoform 1 [Homo sapiens]	NP_001275961.1 (+2)		52 kDa		unknown	0	3	2
137	TRUE	Empty	L-selectin precursor [Homo sapiens]	NP_000646.2		44 kDa		unknown	0	3	3
138	TRUE	Empty	hemoglobin subunit alpha [Homo sapiens]	NP_000508.1 (+1)		15 kDa		unknown	3	4	0
139	TRUE	Empty	histone H1.0 [Homo sapiens]	NP_005309.1		21 kDa		unknown	3	2	0
140	TRUE	Empty	cartilage oligomeric matrix protein precursor [Homo sapiens]	NP_000086.2		83 kDa	TRUE	unknown	0	7	0
141	TRUE	Empty	ubiquitin-like protein fubi and ribosomal protein S30 precursor [Homo sapiens]	NP_001988.1		14 kDa		unknown	4	0	0
142	TRUE	Empty	mannan-binding lectin serine protease 1 isoform 2 precursor [Homo sapiens]	NP_624302.1 (+1)		82 kDa		unknown	0	7	0
143	TRUE	Empty	dermcidin isoform 2 preproprotein [Homo sapiens]	NP_001287783.1 (+1)		12 kDa		unknown	0	0	2
144	TRUE	Empty	galectin-3-binding protein precursor [Homo sapiens]	NP_005558.1		65 kDa		unknown	0	4	0
145	TRUE	Empty	insulin-like growth factor II isoform 1 preproprotein [Homo sapiens]	NP_000603.1 (+4)		20 kDa		unknown	2	0	2
146	TRUE	Empty	lysozyme C precursor [Homo sapiens]	NP_000230.1		17 kDa		unknown	2	4	0
147	TRUE	Empty	vitamin K-dependent protein C preproprotein [Homo sapiens]	NP_000303.1 (+3)		52 kDa		unknown	2	2	0
148	TRUE	Empty	protein Z-dependent protease inhibitor precursor [Homo sapiens]	NP_001094077.1 (+5)		51 kDa		unknown	0	5	2
149	TRUE	Empty	beta-Ala-His dipeptidase precursor [Homo sapiens]	NP_116038.4		57 kDa		unknown	0	2	0
150	TRUE	Empty	thyroxine-binding globulin precursor [Homo sapiens]	NP_000345.2 (+1)		46 kDa		unknown	0	3	0
151	TRUE	Empty	78 kDa glucose-regulated protein precursor [Homo sapiens]	NP_005338.1		72 kDa		unknown	0	2	0
152	TRUE	Empty	histone H1x [Homo sapiens]	NP_006017.1		22 kDa		unknown	4	0	0
153	TRUE	Empty	keratin, type I cytoskeletal 14 [Homo sapiens]	NP_000517.2		52 kDa	TRUE	unknown	2	0	2
154	TRUE	Empty	SAA2-SAA2 protein precursor [Homo sapiens]	NP_001186673.1 (+1)		23 kDa		unknown	0	2	0
155	TRUE	Empty	60S ribosomal protein L19 [Homo sapiens]	NP_000972.1 (+1)		23 kDa		unknown	2	0	0
156	TRUE	Empty	thrombospondin-1 precursor [Homo sapiens]	NP_003237.2		129 kDa		unknown	0	3	0
157	TRUE	Empty	histone H1.1 [Homo sapiens]	NP_005316.1		22 kDa	TRUE	unknown	4	0	0
158	TRUE	Empty	fetuin-B isoform 1 precursor [Homo sapiens]	NP_055190.2		42 kDa		unknown	0	2	0
159	TRUE	Empty	thrombospondin-4 isoform a precursor [Homo sapiens]	NP_003239.2		106 kDa	TRUE	unknown	0	2	0
160	TRUE	Empty	secreted phosphoprotein 24 precursor [Homo sapiens]	NP_008875.1 (+1)		24 kDa		unknown	0	2	0
161	TRUE	Empty	vasorin precursor [Homo sapiens]	NP_612449.2		72 kDa		unknown	0	2	0
162	TRUE	Empty	fructose-bisphosphate aldolase A isoform 1 [Homo sapiens]	NP_000025.1 (+4)		39 kDa		unknown	0	2	0
163	TRUE	Empty	phospholipid transfer protein isoform c precursor [Homo sapiens]	NP_001229849.1 (+2)		44 kDa		unknown	0	0	2
164	TRUE	Empty	carbonic anhydrase 1 isoform a [Homo sapiens]	NP_001122301.1 (+4)		29 kDa		unknown	0	3	0
165	TRUE	Empty	beta-2-microglobulin precursor [Homo sapiens]	NP_004039.1 (+2)		14 kDa		unknown	0	2	0
166	TRUE	Empty	annexin A2 isoform 2 [Homo sapiens]	NP_001002857.1 (+3)		39 kDa		unknown	2	0	0
167	TRUE	Empty	procollagen C-endopeptidase enhancer 1 precursor [Homo sapiens]	NP_002584.2		48 kDa		unknown	0	2	0
168	TRUE	Empty	myosin-9 [Homo sapiens]	NP_002464.1		227 kDa		unknown	0	3	0
169	TRUE	Empty	pantetheinase precursor [Homo sapiens]	NP_004657.2		57 kDa		unknown	0	2	0
